# Supplementary material for: Pinctada martensii Hydrolysate Modulates the Brain Neuropeptidome and Proteome in Diabetic (db/db) Mice via the Gut–Brain Axis
Source: Mar Drugs. 2024 May 28;22(6):249. doi: 10.3390/md22060249 (PMC11204388; doi:10.3390/md22060249)
Supplement: Supplementary file 1 [file marinedrugs-22-00249-s001.zip]

Archive with 2 entries (2 files):
- marinedrugs-3001000-S1 and S2.pdf
- marinedrugs-3001000-Tables S1-S5.xlsx
