# Supplementary material for: Pinctada martensii Hydrolysate Modulates the Brain Neuropeptidome and Proteome in Diabetic (db/db) Mice via the Gut–Brain Axis
Source: Mar Drugs. 2024 May 28;22(6):249. doi: 10.3390/md22060249 (PMC11204388; doi:10.3390/md22060249)
Supplement: Supplementary file 1 [file marinedrugs-22-00249-s001.zip › marinedrugs-3001000-Tables S1-S5.xlsx]

## Sheet: S1
Table S1. Relative abundance of five major bacteria phyla among three groups
Major phyla	Relative abundance(%)			p-value
	NC	DC	PMHH	DC vs. NC	DC vs. PMHH	NC vs. PMHH
Bacteroidota	38.33±8.23	31.07±16.71	52.71±13.04	0.531	0.095	0.144
Firmicutes	57.97±8.84	58.49±14.21	38.39±9.80	0.835	0.037	0.022
Desulfobacterota	0.81±0.47	4.84±3.38	3.99±1.40	0.01	1	0.01
Deferribacterota	1.81±1.67	1.88±1.80	2.44±2.01	1	0.531	0.531
Campilobacterota	0.60±0.60	1.93±1.50	1.57±2.03	0.095	0.531	0.531

## Sheet: S2
Table S2. All identified peptides from NC-, DC- and PMHH- brain
Peptide	Precursor	Quality	Significance	Avg. ppm	Avg. Intensity	Sample 1	Sample 2	Sample 3	Sample 4	Sample 5	Sample 6	Sample 7	Sample 8	Sample 9	Sample 10	Sample 11	Sample 12	Sample 13	Sample 14	Sample Profile (Ratio)	NC	DM	PMHH	Group Profile (Ratio)	Max Ratio	#Vector	PTM
A(+42.01)DKPDM(+15.99)GEIASFDK	Q6ZWY8|TYB10_MOUSE|Thymosin	14.47	4.63	0.8	2370000	3580000	1910000	2120000	3170000	2060000	1930000	2010000	2370000	2580000	2700000	1680000	1800000	2020000	3230000	1.11:0.59:0.66:0.98:0.64:0.60:0.62:0.73:0.80:0.84:0.52:0.56:0.63:1.00	2690000	2190000	2290000	1.18:0.96:1.00	1.23	1	Acetylation (Protein N-term); Oxidation (M)
A(+42.01)DKPDM(+15.99)GEIASFDKA	Q6ZWY8|TYB10_MOUSE|Thymosin	13.24	34.67	0.8	2620000	6160000	3020000	3810000	3990000	2140000	1910000	1770000	2180000	2190000	2000000	1300000	1490000	1910000	2780000	2.22:1.09:1.37:1.44:0.77:0.69:0.64:0.79:0.79:0.72:0.47:0.54:0.69:1.00	4240000	2040000	1900000	2.24:1.08:1.00	2.24	1	Acetylation (Protein N-term); Oxidation (M)
A(+42.01)DKPDM(+15.99)GEIASFDKAK	Q6ZWY8|TYB10_MOUSE|Thymosin	13.6	3.51	1	3020000	3570000	2130000	2710000	4690000	2380000	2290000	3160000	3020000	2970000	3250000	2310000	2520000	3000000	4340000	0.82:0.49:0.62:1.08:0.55:0.53:0.73:0.70:0.69:0.75:0.53:0.58:0.69:1.00	3270000	2770000	3080000	1.06:0.90:1.00	1.18	1	Acetylation (Protein N-term); Oxidation (M)
A(+42.01)DKPDM(+15.99)GEIASFDKAKL	Q6ZWY8|TYB10_MOUSE|Thymosin	8.83	21.37	1	1410000	2800000	1720000	1840000	2110000	1120000	992000	955000	1010000	1400000	1340000	1120000	0	1550000	1720000	1.63:1.00:1.07:1.23:0.66:0.58:0.56:0.59:0.82:0.78:0.65:0:0.90:1.00	2120000	1100000	1430000	1.48:0.77:1.00	1.93	1	Acetylation (Protein N-term); Oxidation (M)
A(+42.01)DKPDM(+15.99)GEIASFDKAKLK	Q6ZWY8|TYB10_MOUSE|Thymosin	15.86	9.87	1.1	10200000	16500000	9800000	10100000	16200000	8770000	7210000	8190000	11000000	10900000	9650000	7070000	8550000	8770000	10600000	1.55:0.92:0.95:1.52:0.82:0.68:0.77:1.04:1.02:0.91:0.66:0.80:0.82:1.00	13100000	9210000	8930000	1.47:1.03:1.00	1.47	2	Acetylation (Protein N-term); Oxidation (M)
A(+42.01)DKPDM(+15.99)GEIASFDKAKLKKT	Q6ZWY8|TYB10_MOUSE|Thymosin	4.5	0.97	4.1	424000	243000	773000	770000	254000	496000	326000	448000	367000	525000	307000	288000	333000	399000	408000	0.60:1.89:1.89:0.62:1.22:0.80:1.10:0.90:1.29:0.75:0.71:0.82:0.98:1.00	510000	432000	347000	1.47:1.25:1.00	1.47	1	Acetylation (Protein N-term); Oxidation (M)
A(+42.01)DKPDM(+15.99)GEIASFDKAKLKKTET	Q6ZWY8|TYB10_MOUSE|Thymosin	5.24	6.88	2	1970000	8620000	3920000	3460000	4340000	359000	217000	0	671000	2130000	564000	516000	669000	682000	1400000	6.17:2.80:2.48:3.10:0.26:0.16:0:0.48:1.53:0.40:0.37:0.48:0.49:1.00	5080000	845000	766000	6.64:1.10:1.00	6.64	1	Acetylation (Protein N-term); Oxidation (M)
A(+42.01)DKPDM(+15.99)GEIASFDKAKLKKTETQE	Q6ZWY8|TYB10_MOUSE|Thymosin	5.12	5.7	6.8	1300000	5670000	2050000	1940000	1980000	864000	450000	679000	542000	1110000	347000	449000	598000	645000	877000	6.46:2.33:2.21:2.26:0.99:0.51:0.77:0.62:1.27:0.40:0.51:0.68:0.74:1.00	2910000	729000	583000	4.99:1.25:1.00	4.99	1	Acetylation (Protein N-term); Oxidation (M)
A(+42.01)DKPDM(+15.99)GEIASFDKAKLKKTETQEK	Q6ZWY8|TYB10_MOUSE|Thymosin	10.91	60	1	8280000	40600000	12000000	14900000	13400000	4100000	2470000	3280000	3250000	7160000	1730000	1580000	2280000	3890000	5420000	7.48:2.21:2.75:2.47:0.76:0.46:0.60:0.60:1.32:0.32:0.29:0.42:0.72:1.00	20200000	4050000	2980000	6.77:1.36:1.00	6.77	2	Acetylation (Protein N-term); Oxidation (M)
A(+42.01)DKPDM(+15.99)GEIASFDKAKLKKTETQEKN	Q6ZWY8|TYB10_MOUSE|Thymosin	30.88	60	1	56900000	210000000	71100000	93000000	106000000	38500000	22600000	30900000	33000000	60800000	18100000	16600000	19500000	27900000	48600000	4.32:1.46:1.91:2.18:0.79:0.46:0.64:0.68:1.25:0.37:0.34:0.40:0.57:1.00	120000000	37100000	26100000	4.59:1.42:1.00	4.59	4	Acetylation (Protein N-term); Oxidation (M)
A(+42.01)DKPDM(+15.99)GEIASFDKAKLKKTETQEKNTLPTKETIEQEK	Q6ZWY8|TYB10_MOUSE|Thymosin	8.59	13.68	1.5	6830000	9960000	3330000	5450000	3910000	12800000	6650000	7940000	8120000	11100000	6500000	3310000	3350000	6800000	6390000	1.56:0.52:0.85:0.61:2.00:1.04:1.24:1.27:1.74:1.02:0.52:0.53:1.06:1.00	6330000	9320000	5600000	1.13:1.66:1.00	1.66	2	Acetylation (Protein N-term); Oxidation (M)
A(+42.01)DKPDM(+15.99)GEIASFDKAKLKKTETQEKNTLPTKETIEQEKR	Q6ZWY8|TYB10_MOUSE|Thymosin	5.16	60	1.4	1040000	0	0	0	0	0	0	2630000	2280000	2340000	1900000	1560000	1830000	2070000	0	-:-:-:-:-:-:64.00:64.00:64.00:64.00:64.00:64.00:64.00:-	0	2420000	1840000	0:1.31:1.00	64	1	Acetylation (Protein N-term); Oxidation (M)
A(+42.01)DKPDM(+15.99)GEIASFDKAKLKKTETQEKNTLPTKETIEQEKRSE	Q6ZWY8|TYB10_MOUSE|Thymosin	5.61	1.11	2	20400000	16000000	18100000	20800000	6190000	24200000	6300000	27500000	26100000	38500000	17500000	9960000	27100000	27900000	19100000	0.84:0.95:1.09:0.32:1.27:0.33:1.44:1.36:2.01:0.91:0.52:1.41:1.46:1.00	17900000	25200000	20400000	0.88:1.23:1.00	1.41	5	Acetylation (Protein N-term); Oxidation (M)
A(+42.01)DKPDM(+15.99)GEIASFDKAKLKKTETQEKNTLPTKETIEQEKRSEIS	Q6ZWY8|TYB10_MOUSE|Thymosin	21.59	60	3.3	52200000	223000000	107000000	105000000	60900000	24600000	15500000	23000000	22000000	30100000	18400000	9010000	17000000	23900000	51400000	4.35:2.09:2.04:1.19:0.48:0.30:0.45:0.43:0.58:0.36:0.18:0.33:0.46:1.00	125000000	23100000	24100000	5.19:0.96:1.00	5.4	4	Acetylation (Protein N-term); Oxidation (M)
A(+42.01)DKPDMGEIASFDK	Q6ZWY8|TYB10_MOUSE|Thymosin	10.6	6.13	1.1	1590000	894000	2170000	2390000	1640000	1600000	1490000	1360000	807000	1130000	1740000	1890000	1440000	1590000	2130000	0.42:1.02:1.12:0.77:0.75:0.70:0.64:0.38:0.53:0.82:0.89:0.68:0.75:1.00	1770000	1280000	1760000	1.01:0.73:1.00	1.39	1	Acetylation (Protein N-term)
A(+42.01)DKPDMGEIASFDKA	Q6ZWY8|TYB10_MOUSE|Thymosin	11.77	32.53	1.3	1640000	1130000	3600000	3640000	1940000	1320000	1410000	1340000	677000	844000	1490000	1400000	1200000	1350000	1630000	0.69:2.21:2.23:1.19:0.81:0.86:0.82:0.41:0.52:0.91:0.86:0.74:0.82:1.00	2580000	1120000	1410000	1.82:0.79:1.00	2.31	1	Acetylation (Protein N-term)
A(+42.01)DKPDMGEIASFDKAK	Q6ZWY8|TYB10_MOUSE|Thymosin	12.78	5.87	1.1	2650000	943000	2730000	3350000	2820000	2590000	3140000	2820000	1830000	1420000	3870000	3280000	2590000	2890000	2860000	0.33:0.95:1.17:0.99:0.91:1.10:0.99:0.64:0.50:1.35:1.15:0.90:1.01:1.00	2460000	2360000	3100000	0.79:0.76:1.00	1.31	1	Acetylation (Protein N-term)
A(+42.01)DKPDMGEIASFDKAKL	Q6ZWY8|TYB10_MOUSE|Thymosin	9.03	13.67	0.9	1140000	660000	1900000	2030000	1130000	1220000	971000	1010000	498000	742000	1200000	1300000	1020000	1080000	1170000	0.57:1.63:1.74:0.97:1.04:0.83:0.87:0.43:0.64:1.03:1.11:0.87:0.93:1.00	1430000	887000	1150000	1.24:0.77:1.00	1.61	1	Acetylation (Protein N-term)
A(+42.01)DKPDMGEIASFDKAKLK	Q6ZWY8|TYB10_MOUSE|Thymosin	9.22	17.05	1.3	10800000	5960000	17200000	17900000	13600000	10600000	10100000	8260000	4710000	5710000	12600000	12100000	9500000	10100000	13300000	0.45:1.29:1.34:1.02:0.80:0.76:0.62:0.35:0.43:0.95:0.90:0.71:0.76:1.00	13700000	7900000	11500000	1.19:0.69:1.00	1.73	2	Acetylation (Protein N-term)
A(+42.01)DKPDMGEIASFDKAKLKK	Q6ZWY8|TYB10_MOUSE|Thymosin	8.66	3.85	1.8	805000	485000	1070000	1050000	865000	880000	791000	870000	442000	570000	974000	907000	839000	698000	828000	0.59:1.29:1.27:1.04:1.06:0.95:1.05:0.53:0.69:1.18:1.09:1.01:0.84:1.00	867000	711000	849000	1.02:0.84:1.00	1.22	1	Acetylation (Protein N-term)
A(+42.01)DKPDMGEIASFDKAKLKKTET	Q6ZWY8|TYB10_MOUSE|Thymosin	1.96	9.57	7.1	1260000	2670000	5330000	5300000	3180000	225000	0	315000	0	324000	161000	134000	0	0	0	64.00:64.00:64.00:64.00:64.00:-:64.00:-:64.00:64.00:64.00:-:-:-	4120000	288000	147000	27.96:1.95:1.00	27.96	1	Acetylation (Protein N-term)
A(+42.01)DKPDMGEIASFDKAKLKKTETQE	Q6ZWY8|TYB10_MOUSE|Thymosin	5.75	7.93	1.6	997000	1640000	3100000	2840000	1420000	710000	493000	380000	236000	675000	373000	414000	368000	526000	781000	2.10:3.97:3.64:1.82:0.91:0.63:0.49:0.30:0.87:0.48:0.53:0.47:0.67:1.00	2250000	499000	492000	4.57:1.01:1.00	4.57	1	Acetylation (Protein N-term)
A(+42.01)DKPDMGEIASFDKAKLKKTETQEK	Q6ZWY8|TYB10_MOUSE|Thymosin	7.76	15.99	1.3	8400000	13200000	25700000	25300000	12600000	4540000	4130000	3380000	1910000	5390000	3140000	3740000	3500000	5590000	5520000	2.39:4.65:4.59:2.28:0.82:0.75:0.61:0.35:0.98:0.57:0.68:0.63:1.01:1.00	19800000	4220000	4300000	4.60:0.98:1.00	4.68	3	Acetylation (Protein N-term)
A(+42.01)DKPDMGEIASFDKAKLKKTETQEKN	Q6ZWY8|TYB10_MOUSE|Thymosin	32.54	58.73	1	55600000	59600000	117000000	139000000	98200000	50400000	35200000	37800000	16700000	41800000	24200000	33700000	36200000	38200000	50100000	1.19:2.34:2.78:1.96:1.01:0.70:0.75:0.33:0.83:0.48:0.67:0.72:0.76:1.00	113000000	39500000	37800000	3.00:1.04:1.00	3	4	Acetylation (Protein N-term)
A(+42.01)DKPDMGEIASFDKAKLKKTETQEKNTLPTKETIEQEKR	Q6ZWY8|TYB10_MOUSE|Thymosin	5.28	4.52	2.6	2480000	0	0	815000	990000	7820000	1240000	4000000	2540000	1870000	4530000	3300000	3820000	2600000	1130000	0:0:0.72:0.88:6.94:1.10:3.55:2.25:1.66:4.02:2.93:3.39:2.31:1.00	903000	3490000	3080000	0.29:1.14:1.00	3.87	1	Acetylation (Protein N-term)
A(+42.01)DKPDMGEIASFDKAKLKKTETQEKNTLPTKETIEQEKRSE	Q6ZWY8|TYB10_MOUSE|Thymosin	20.8	13.26	2.2	54100000	34200000	56100000	52400000	24400000	116000000	65500000	73600000	38300000	34700000	51500000	37200000	52800000	50300000	70700000	0.48:0.79:0.74:0.35:1.64:0.93:1.04:0.54:0.49:0.73:0.53:0.75:0.71:1.00	41800000	65600000	52500000	0.80:1.25:1.00	1.57	3	Acetylation (Protein N-term)
A(+42.01)DKPDMGEIASFDKAKLKKTETQEKNTLPTKETIEQEKRSEIS	Q6ZWY8|TYB10_MOUSE|Thymosin	21.76	60	2.1	75300000	141000000	268000000	214000000	66700000	50800000	35300000	44400000	20200000	33700000	36400000	29000000	28300000	30100000	55700000	2.53:4.81:3.85:1.20:0.91:0.63:0.80:0.36:0.60:0.65:0.52:0.51:0.54:1.00	172000000	36900000	36000000	4.79:1.02:1.00	4.79	4	Acetylation (Protein N-term)
A(+42.01)TIFCILTWVSLTAGDRVYIHPFHL(-.98)		3.36	1.04	9.6	383000	481000	267000	352000	442000	444000	466000	644000	254000	498000	403000	178000	168000	297000	467000	1.03:0.57:0.75:0.95:0.95:1.00:1.38:0.54:1.07:0.86:0.38:0.36:0.64:1.00	386000	461000	303000	1.27:1.52:1.00	1.52	1	Acetylation (Protein N-term); Amidation
AAATGKQEL	P60041|SMS_MOUSE|Somatostatin	9.26	14.9	1.3	902000	897000	614000	636000	513000	1840000	1120000	1220000	658000	630000	1020000	825000	630000	680000	1340000	0.67:0.46:0.48:0.38:1.37:0.84:0.91:0.49:0.47:0.76:0.62:0.47:0.51:1.00	665000	1090000	898000	0.74:1.22:1.00	1.65	1
AAATGKQELA	P60041|SMS_MOUSE|Somatostatin	5.26	3.24	10.5	450000	423000	239000	102000	122000	1170000	557000	621000	376000	421000	553000	448000	335000	358000	587000	0.72:0.41:0.17:0.21:1.99:0.95:1.06:0.64:0.72:0.94:0.76:0.57:0.61:1.00	221000	628000	456000	0.49:1.38:1.00	2.84	1
AAATGKQELAK	P60041|SMS_MOUSE|Somatostatin	5.4	5.1	1	2300000	819000	712000	766000	625000	3830000	2840000	4680000	2080000	2420000	2940000	2310000	2140000	2420000	3610000	0.23:0.20:0.21:0.17:1.06:0.79:1.30:0.58:0.67:0.81:0.64:0.59:0.67:1.00	730000	3170000	2680000	0.27:1.18:1.00	4.34	2
AAATGKQELAKY	P60041|SMS_MOUSE|Somatostatin	9.35	46.03	0.9	1720000	872000	700000	781000	789000	3740000	2050000	2440000	1560000	1450000	1870000	1520000	1480000	1680000	3120000	0.28:0.22:0.25:0.25:1.20:0.66:0.78:0.50:0.46:0.60:0.49:0.47:0.54:1.00	786000	2250000	1940000	0.41:1.16:1.00	2.86	2
AAATGKQELAKYFLAELL	P60041|SMS_MOUSE|Somatostatin	4.77	1.48	2.1	413000	370000	582000	763000	626000	286000	337000	257000	223000	540000	234000	308000	435000	513000	308000	1.20:1.89:2.48:2.03:0.93:1.10:0.84:0.72:1.75:0.76:1.00:1.41:1.67:1.00	585000	329000	360000	1.63:0.91:1.00	1.78	1
AAGGNQKKGD(-.98)		6.21	4.46	0.6	369000	540000	462000	611000	527000	385000	268000	304000	250000	538000	250000	197000	96500	282000	461000	1.17:1.00:1.33:1.14:0.83:0.58:0.66:0.54:1.17:0.54:0.43:0.21:0.61:1.00	535000	349000	257000	2.08:1.36:1.00	2.08	1	Amidation
AAQEEGAVTPDLPGLEKVQVRPE		10.17	7.24	1.6	1610000	1940000	1920000	1980000	1540000	2030000	1590000	2110000	1160000	1710000	1350000	1150000	1030000	1320000	1680000	1.16:1.14:1.18:0.92:1.21:0.95:1.26:0.69:1.02:0.80:0.69:0.61:0.79:1.00	1840000	1720000	1310000	1.41:1.32:1.00	1.41	1
AASAPLVETSTPL		12.85	11.77	0.8	4120000	3370000	2110000	3050000	3790000	6790000	4450000	5590000	3440000	3400000	5090000	4490000	3710000	3470000	4890000	0.69:0.43:0.62:0.78:1.39:0.91:1.14:0.70:0.70:1.04:0.92:0.76:0.71:1.00	3080000	4730000	4330000	0.71:1.09:1.00	1.54	1
AASAPLVETSTPLR		11.65	55.31	1.2	3050000	976000	957000	1440000	2000000	5580000	4340000	5020000	2780000	2560000	4600000	3360000	3030000	2290000	3830000	0.25:0.25:0.38:0.52:1.46:1.13:1.31:0.72:0.67:1.20:0.88:0.79:0.60:1.00	1350000	4050000	3420000	0.39:1.19:1.00	3.01	1
AASAPLVETSTPLRL		17.64	11.01	1.3	7680000	10400000	7390000	9150000	11200000	7060000	7280000	6910000	4630000	6250000	9340000	6870000	6700000	5320000	8940000	1.17:0.83:1.02:1.25:0.79:0.81:0.77:0.52:0.70:1.05:0.77:0.75:0.60:1.00	9540000	6420000	7430000	1.28:0.86:1.00	1.49	1
AATGKQEL	P60041|SMS_MOUSE|Somatostatin	7.08	6.29	3.5	771000	402000	316000	606000	161000	1470000	942000	1530000	636000	764000	913000	809000	631000	554000	1060000	0.38:0.30:0.57:0.15:1.39:0.89:1.44:0.60:0.72:0.86:0.77:0.60:0.52:1.00	371000	1070000	793000	0.47:1.35:1.00	2.88	1
AATGKQELAK	P60041|SMS_MOUSE|Somatostatin	6.66	4.85	1	678000	355000	164000	515000	116000	1500000	889000	1330000	721000	834000	645000	606000	300000	358000	1150000	0.31:0.14:0.45:0.10:1.30:0.77:1.16:0.62:0.72:0.56:0.53:0.26:0.31:1.00	491000	1050000	779000	0.63:1.36:1.00	2.15	2
AAVTPEERHLSKM(+15.99)QQNG	P12023|A4_MOUSE|Amyloid-beta	12.49	60	1.6	2780000	6570000	5120000	4790000	5150000	2410000	1920000	1420000	1060000	3410000	1060000	1170000	1520000	1710000	1570000	4.19:3.27:3.06:3.29:1.54:1.22:0.90:0.67:2.18:0.68:0.74:0.97:1.09:1.00	5410000	2040000	1410000	3.85:1.45:1.00	3.85	1	Oxidation (M)
ADEGDTLANSSDLLK	P22005|PENK_MOUSE|Proenkephalin-A	1.95	5.42	18.8	201000	670000	590000	745000	508000	0	0	0	0	83000	86900	0	31200	0	94700	7.07:6.23:7.87:5.36:0:0:0:0:0.88:0.92:0:0.33:0:1.00	628000	83000	71000	8.85:1.17:1.00	8.85	1
ADEGDTLANSSDLLKELLGTGDNR	P22005|PENK_MOUSE|Proenkephalin-A	0.04	60	0	31900	447000	0	0	0	0	0	0	0	0	0	0	0	0	0	64.00:-:-:-:-:-:-:-:-:-:-:-:-:-	447000	0	0	64.00:-:-	64	1
ADEGDTLANSSDLLKELLGTGDNRA	P22005|PENK_MOUSE|Proenkephalin-A	1.15	60	13.9	149000	667000	625000	513000	0	0	157000	123000	0	0	0	0	0	0	0	64.00:64.00:64.00:-:-:64.00:64.00:-:-:-:-:-:-:-	602000	140000	0	64.00:64.00:-	64	1
ADQRVLTAEE	P16014|SCG1_MOUSE|Secretogranin-1	7.86	6.85	1.1	386000	955000	556000	529000	279000	341000	262000	287000	243000	304000	349000	195000	233000	311000	565000	1.69:0.98:0.94:0.49:0.60:0.46:0.51:0.43:0.54:0.62:0.35:0.41:0.55:1.00	580000	287000	330000	1.75:0.87:1.00	2.02	1
ADQRVLTAEEKKELENLAAM(+15.99)DLELQKIAEKFSQ	P16014|SCG1_MOUSE|Secretogranin-1	6.88	2.53	1.7	1880000	0	1570000	1040000	1270000	1320000	2130000	2450000	1470000	3170000	2980000	1970000	2480000	2360000	2070000	0:0.76:0.50:0.61:0.64:1.03:1.18:0.71:1.53:1.44:0.95:1.20:1.14:1.00	1500000	2110000	2370000	0.63:0.89:1.00	1.59	2	Oxidation (M)
ADQRVLTAEEKKELENLAAM(+15.99)DLELQKIAEKFSQR(-.98)	P16014|SCG1_MOUSE|Secretogranin-1	6.69	3.37	1.8	6250000	3870000	2740000	3040000	5940000	5110000	7960000	7180000	6040000	8990000	10600000	5890000	7330000	5430000	7420000	0.52:0.37:0.41:0.80:0.69:1.07:0.97:0.81:1.21:1.42:0.79:0.99:0.73:1.00	4120000	7060000	7330000	0.56:0.96:1.00	1.78	4	Oxidation (M); Amidation
ADQRVLTAEEKKELENLAAMDLELQKIAEKFSQ	P16014|SCG1_MOUSE|Secretogranin-1	2.83	2.32	16.3	1230000	0	2640000	2300000	1240000	1080000	1600000	685000	221000	762000	1640000	1890000	1010000	1340000	832000	0:3.18:2.77:1.49:1.30:1.92:0.82:0.27:0.92:1.98:2.27:1.21:1.62:1.00	2060000	869000	1500000	1.37:0.58:1.00	2.37	2
ADQRVLTAEEKKELENLAAMDLELQKIAEKFSQR(-.98)	P16014|SCG1_MOUSE|Secretogranin-1	6.74	1.88	1.8	7610000	2160000	8600000	7870000	5970000	8770000	9940000	9480000	3080000	4270000	11100000	11500000	8770000	8250000	6850000	0.32:1.26:1.15:0.87:1.28:1.45:1.38:0.45:0.62:1.62:1.68:1.28:1.21:1.00	6890000	7410000	9840000	0.70:0.75:1.00	1.43	3	Amidation
ADSDILQNPLAENGTPYYDVSRNA		2.57	60	1.8	180000	966000	0	306000	414000	0	0	0	0	0	229000	194000	151000	0	253000	3.81:0:1.21:1.64:0:0:0:0:0:0.90:0.76:0.60:0:1.00	562000	0	207000	2.72:0:1.00	64	1
ADSSVEKQVALLKALYGHGQIS		3.18	11.65	1.2	959000	2490000	3260000	2930000	3100000	168000	74200	154000	0	575000	157000	179000	0	146000	192000	12.95:16.99:15.26:16.16:0.88:0.39:0.80:0:2.99:0.82:0.93:0:0.76:1.00	2940000	243000	169000	17.46:1.44:1.00	17.46	1
ADSSVEKQVALLKALYGHGQISH		2.78	13.73	13.4	1150000	3360000	4380000	4230000	3160000	0	204000	0	0	303000	0	0	230000	120000	106000	31.62:41.18:39.75:29.70:0:1.92:0:0:2.85:0:0:2.17:1.13:1.00	3780000	254000	152000	24.84:1.67:1.00	24.84	2
ADVATVRLGE	P16014|SCG1_MOUSE|Secretogranin-1	7.04	3.56	0.9	998000	1230000	1300000	1850000	1830000	1200000	623000	808000	532000	728000	733000	638000	629000	730000	1160000	1.06:1.12:1.60:1.58:1.04:0.54:0.70:0.46:0.63:0.63:0.55:0.54:0.63:1.00	1550000	778000	777000	2.00:1.00:1.00	2	1
AEAQEAEDQQARVLAQLLR		4.61	3.87	1.7	266000	449000	466000	450000	550000	209000	270000	243000	108000	281000	139000	146000	142000	116000	157000	2.85:2.96:2.86:3.50:1.33:1.71:1.54:0.69:1.78:0.89:0.93:0.90:0.74:1.00	479000	222000	140000	3.41:1.58:1.00	3.41	1
AEDQELESLSAIEAELEKVAHQLQ	P26339|CMGA_MOUSE|Chromogranin-A	2.39	60	2.3	145000	0	1020000	445000	567000	0	0	0	0	0	0	0	0	0	0	-:64.00:64.00:64.00:-:-:-:-:-:-:-:-:-:-	679000	0	0	64.00:-:-	64	1
AEDQELESLSAIEAELEKVAHQLQALRR(-.98)	P26339|CMGA_MOUSE|Chromogranin-A	5.12	1.08	4	7120000	8090000	9630000	8590000	7870000	7740000	10100000	9970000	5900000	5020000	7140000	6470000	3280000	6320000	3560000	2.27:2.70:2.41:2.21:2.17:2.84:2.80:1.66:1.41:2.01:1.82:0.92:1.78:1.00	8540000	7910000	5780000	1.48:1.37:1.00	1.48	3	Amidation
AEEEAVWGDGSPEPSPRE(-.98)	P01193|COLI_MOUSE|Pro-opiomelanocortin	5.96	13	1.7	693000	1050000	2260000	2020000	1890000	578000	414000	0	153000	227000	229000	159000	137000	195000	394000	2.67:5.73:5.12:4.79:1.46:1.05:0:0.39:0.58:0.58:0.40:0.35:0.50:1.00	1800000	343000	223000	8.09:1.54:1.00	8.09	1	Amidation
AEIEKFDKSK	P20065|TYB4_MOUSE|Thymosin	3.01	3.53	5.7	245000	709000	304000	488000	610000	150000	0	0	0	165000	370000	0	0	183000	444000	1.60:0.69:1.10:1.38:0.34:0:0:0:0.37:0.83:0:0:0.41:1.00	528000	158000	332000	1.59:0.47:1.00	3.34	1
AEIEKFDKSKLKKTET(-.98)	P20065|TYB4_MOUSE|Thymosin	5.22	0.92	1.1	370000	709000	468000	579000	0	730000	0	0	545000	749000	470000	0	0	557000	380000	1.87:1.23:1.52:0:1.92:0:0:1.43:1.97:1.24:0:0:1.47:1.00	585000	675000	469000	1.25:1.44:1.00	1.44	1	Amidation
AEQGREHLA	Q03517|SCG2_MOUSE|Secretogranin-2	4.69	1.63	3.3	379000	482000	421000	689000	738000	411000	309000	375000	545000	51700	0	215000	328000	371000	365000	1.32:1.15:1.89:2.02:1.13:0.85:1.03:1.49:0.14:0:0.59:0.90:1.02:1.00	582000	338000	320000	1.82:1.06:1.00	1.82	1
AESLPSDEEGENYSKEVPEIE	P22005|PENK_MOUSE|Proenkephalin-A	3.2	5.35	1.5	251000	879000	678000	746000	312000	119000	73500	159000	126000	147000	0	0	0	100000	174000	5.04:3.89:4.28:1.79:0.68:0.42:0.91:0.72:0.84:0:0:0:0.57:1.00	654000	125000	137000	4.76:0.91:1.00	5.23	1
AFAYSPRTPDRVSET	P12961|7B2_MOUSE|Neuroendocrine	3.5	60	1	478000	1800000	1770000	2000000	612000	0	0	0	0	0	104000	0	0	99600	309000	5.83:5.72:6.48:1.98:0:0:0:0:0:0.34:0:0:0.32:1.00	1550000	0	171000	9.05:0:1.00	64	1
AGCKNFFWKTFTS(-.98)	P60041|SMS_MOUSE|Somatostatin	1.11	60	11.5	138000	98300	0	357000	0	678000	733000	0	67200	0	0	0	0	0	0	64.00:-:64.00:-:64.00:64.00:-:64.00:-:-:-:-:-:-	227000	493000	0	64.00:64.00:-	64	1	Amidation
AGDETPDVDPELLRYLLGRILTGSSEPEAAPAPR		2.43	1.4	9.1	630000	244000	1140000	385000	281000	881000	1010000	0	885000	0	847000	0	481000	1190000	1470000	0.17:0.77:0.26:0.19:0.60:0.69:0:0.60:0:0.58:0:0.33:0.81:1.00	511000	926000	998000	0.51:0.93:1.00	1.95	1
AGDETPDVDPELLRYLLGRILTGSSEPEAAPAPRR		3.97	6.58	4.3	1550000	0	0	567000	0	2550000	1770000	2950000	2080000	3300000	2260000	2250000	1080000	916000	1920000	0:0:0.29:0:1.32:0.92:1.53:1.08:1.72:1.18:1.17:0.56:0.48:1.00	567000	2530000	2020000	0.28:1.25:1.00	4.46	2
AGDETPDVDPELLRYLLGRILTGSSEPEAAPAPRRL		10.56	1.15	1.8	27800000	5160000	25600000	32400000	45100000	25900000	27100000	33100000	15500000	43700000	33100000	31000000	21000000	26700000	23500000	0.22:1.09:1.38:1.92:1.10:1.15:1.41:0.66:1.86:1.41:1.32:0.89:1.14:1.00	28200000	30300000	27900000	1.01:1.09:1.00	1.09	3
AGENLGGSAVDDPAPLT	O70176|PACA_MOUSE|Pituitary	5.8	3.25	9	2420000	1580000	929000	1450000	1320000	3610000	2920000	3790000	2560000	2330000	3180000	3000000	2210000	2420000	2630000	0.60:0.35:0.55:0.50:1.38:1.11:1.44:0.98:0.89:1.21:1.14:0.84:0.92:1.00	1320000	3040000	2690000	0.49:1.13:1.00	2.31	2
AGTRESVDSAKP	P35455|NEU2_MOUSE|Vasopressin-neurophysin	5.61	13.46	2.9	5900000	1300000	850000	215000	683000	13500000	6690000	9340000	6460000	7420000	8610000	6090000	5900000	6220000	9320000	0.14:0.09:0.02:0.07:1.45:0.72:1.00:0.69:0.80:0.92:0.65:0.63:0.67:1.00	813000	8690000	7230000	0.11:1.20:1.00	10.68	2
AGTRESVDSAKPR	P35455|NEU2_MOUSE|Vasopressin-neurophysin	8.16	60	1.9	80900000	803000	643000	1050000	576000	153000000	156000000	148000000	110000000	90400000	130000000	63000000	86700000	89800000	103000000	0.02:0.02:0.02:0.02:1.49:1.52:1.44:1.07:0.88:1.26:0.61:0.85:0.88:1.00	822000	132000000	99600000	0.02:1.32:1.00	64	5
AGTRESVDSAKPRV	P35455|NEU2_MOUSE|Vasopressin-neurophysin	8.3	60	4.5	3360000	0	132000	61100	0	6310000	4510000	6210000	3190000	5460000	4170000	2880000	4120000	3510000	6470000	0:0.02:0.02:0:0.97:0.70:0.96:0.49:0.84:0.64:0.45:0.64:0.54:1.00	96500	5130000	4230000	0.02:1.21:1.00	53.24	2
AGTRESVDSAKPRVY	P35455|NEU2_MOUSE|Vasopressin-neurophysin	12.02	60	0.9	6340000	1920000	1750000	2100000	1280000	10600000	7160000	6160000	4520000	10300000	8590000	7980000	6860000	6000000	13600000	0.14:0.13:0.15:0.09:0.78:0.53:0.45:0.33:0.76:0.63:0.59:0.51:0.44:1.00	1760000	7750000	8590000	0.20:0.90:1.00	4.88	2
ALDIYSAVDDASHEKELPR		6.56	3.35	1.3	1780000	3240000	1520000	2990000	1990000	1590000	1380000	1540000	744000	1590000	1840000	1960000	1180000	1170000	2240000	1.45:0.68:1.33:0.89:0.71:0.61:0.69:0.33:0.71:0.82:0.87:0.53:0.52:1.00	2430000	1370000	1680000	1.45:0.82:1.00	1.78	2
ALFNPYFDPLQWKNSDFE	P16014|SCG1_MOUSE|Secretogranin-1	3.48	2.4	12.6	509000	252000	232000	640000	0	405000	979000	903000	872000	1160000	711000	580000	392000	0	0	64.00:64.00:64.00:-:64.00:64.00:64.00:64.00:64.00:64.00:64.00:64.00:-:-	375000	864000	561000	0.67:1.54:1.00	2.31	1
ALGM(+15.99)NFSGPAPPIQY		6.89	1.12	1	736000	1250000	561000	470000	547000	370000	629000	846000	639000	826000	817000	498000	759000	753000	1340000	0.94:0.42:0.35:0.41:0.28:0.47:0.63:0.48:0.62:0.61:0.37:0.57:0.56:1.00	708000	662000	833000	0.85:0.80:1.00	1.26	1	Oxidation (M)
ALGM(+15.99)NFSGPAPPIQYRRLLEPLLQ		3.69	2.85	2.5	426000	456000	246000	240000	410000	0	0	540000	454000	493000	769000	0	595000	723000	1040000	0.44:0.24:0.23:0.39:0:0:0.52:0.44:0.47:0.74:0:0.57:0.69:1.00	338000	496000	782000	0.43:0.63:1.00	2.31	1	Oxidation (M)
APAEDM(+15.99)ARYYSALRHYINLITRQRY(-.98)		5.54	5.14	1.5	1220000	672000	184000	288000	824000	1300000	1500000	1660000	1360000	1870000	1710000	1420000	1780000	1040000	1500000	0.45:0.12:0.19:0.55:0.87:1.00:1.11:0.91:1.25:1.14:0.95:1.19:0.70:1.00	492000	1540000	1490000	0.33:1.03:1.00	3.13	1	Oxidation (M); Amidation
APAEDMARYYSALRHYINLITRQRY(-.98)		5.09	0.67	1.2	977000	0	1830000	1000000	946000	788000	1450000	1370000	541000	635000	1440000	1680000	860000	699000	420000	0:4.37:2.39:2.25:1.88:3.46:3.27:1.29:1.51:3.43:4.01:2.05:1.67:1.00	1260000	958000	1020000	1.24:0.94:1.00	1.32	1	Amidation
APETERAAVAIQSQF	P63054|PEP19_MOUSE|Calmodulin	4.54	1.19	6.3	438000	502000	607000	592000	659000	188000	445000	597000	266000	394000	274000	460000	333000	537000	271000	1.85:2.24:2.18:2.43:0.69:1.64:2.20:0.98:1.45:1.01:1.70:1.23:1.98:1.00	590000	378000	375000	1.57:1.01:1.00	1.57	1
APGAM(+15.99)LQIEALQEVLKK		4.71	2.67	5.6	484000	380000	3790	108000	505000	595000	629000	689000	578000	613000	758000	513000	550000	396000	460000	0.83:0.02:0.23:1.10:1.29:1.37:1.50:1.26:1.33:1.65:1.11:1.20:0.86:1.00	249000	621000	536000	0.47:1.16:1.00	2.49	1	Oxidation (M)
APGAM(+15.99)LQIEALQEVLKKL		7.21	3.29	1.4	2810000	6630000	2040000	3010000	2680000	2120000	1300000	1630000	2920000	2220000	3770000	2510000	2820000	2600000	3170000	2.09:0.64:0.95:0.85:0.67:0.41:0.51:0.92:0.70:1.19:0.79:0.89:0.82:1.00	3590000	2040000	2970000	1.21:0.68:1.00	1.76	1	Oxidation (M)
APGAM(+15.99)LQIEALQEVLKKLKS		13.97	2.96	1.1	5850000	8310000	4380000	1750000	2050000	5210000	7230000	6120000	4630000	7080000	9350000	6160000	7900000	5290000	6390000	1.30:0.69:0.27:0.32:0.82:1.13:0.96:0.73:1.11:1.46:0.96:1.24:0.83:1.00	6260000	6060000	7020000	0.89:0.86:1.00	1.16	2	Oxidation (M)
APGAMLQIEALQEVLKKL		4.85	2.25	0.6	848000	271000	1160000	1020000	989000	637000	930000	0	342000	324000	1150000	1330000	826000	1230000	1670000	0.16:0.70:0.61:0.59:0.38:0.56:0:0.21:0.19:0.69:0.80:0.50:0.74:1.00	860000	558000	1240000	0.69:0.45:1.00	2.22	1
APGAMLQIEALQEVLKKLKS		5.36	1.68	1.1	2590000	1110000	2560000	1760000	2050000	4740000	4120000	3210000	1260000	585000	3890000	1710000	3800000	1470000	3950000	0.28:0.65:0.45:0.52:1.20:1.04:0.81:0.32:0.15:0.98:0.43:0.96:0.37:1.00	2020000	3050000	3670000	0.55:0.83:1.00	1.82	2
APLVE		8.43	6.36	0.7	1080000	1250000	1190000	1340000	1650000	1210000	796000	993000	688000	1390000	939000	928000	828000	723000	1190000	1.05:1.00:1.13:1.39:1.02:0.67:0.83:0.58:1.17:0.79:0.78:0.70:0.61:1.00	1360000	1020000	922000	1.47:1.10:1.00	1.47	1
APLVETSTPL		12.73	28.05	1.3	2800000	4480000	3950000	4850000	3860000	3470000	1350000	1960000	1320000	1940000	1250000	2230000	1950000	2310000	4260000	1.05:0.93:1.14:0.91:0.81:0.32:0.46:0.31:0.46:0.29:0.52:0.46:0.54:1.00	4280000	2010000	2400000	1.79:0.84:1.00	2.13	1
APLVETSTPLR		6.8	2.73	1.1	1710000	2120000	1890000	1630000	3350000	2120000	933000	1090000	789000	1980000	1780000	1330000	1190000	1380000	2380000	0.89:0.79:0.69:1.41:0.89:0.39:0.46:0.33:0.83:0.75:0.56:0.50:0.58:1.00	2250000	1380000	1610000	1.39:0.86:1.00	1.63	1
APLVETSTPLRL		15.58	60	0.7	8160000	16400000	14600000	18300000	21900000	4250000	3180000	2930000	2060000	5600000	5290000	4060000	4150000	3960000	7460000	2.20:1.96:2.45:2.94:0.57:0.43:0.39:0.28:0.75:0.71:0.54:0.56:0.53:1.00	17800000	3600000	4980000	3.57:0.72:1.00	4.94	1
APRTRLEDPS		9.26	33.21	0.9	579000	427000	347000	396000	294000	1460000	703000	969000	484000	541000	479000	401000	389000	380000	832000	0.51:0.42:0.48:0.35:1.76:0.84:1.16:0.58:0.65:0.58:0.48:0.47:0.46:1.00	366000	832000	496000	0.74:1.68:1.00	2.27	1
APRTRLEDPSM(+15.99)W		7.45	4.14	0.6	999000	1430000	1430000	1760000	1420000	961000	803000	727000	569000	1160000	741000	620000	664000	645000	1060000	1.36:1.35:1.67:1.34:0.91:0.76:0.69:0.54:1.10:0.70:0.59:0.63:0.61:1.00	1510000	844000	745000	2.02:1.13:1.00	2.02	1	Oxidation (M)
APRTRLEDPSMW		5.59	4.1	0.8	469000	360000	954000	1520000	578000	503000	369000	275000	137000	252000	361000	328000	276000	326000	334000	1.08:2.86:4.55:1.73:1.51:1.10:0.82:0.41:0.76:1.08:0.98:0.83:0.98:1.00	853000	307000	325000	2.63:0.95:1.00	2.78	1
APSDPRL	P60041|SMS_MOUSE|Somatostatin	63.06	23.09	0.6	14600000	31400000	23100000	21400000	11700000	16600000	7990000	10900000	4870000	17400000	9550000	8550000	6800000	11900000	22500000	1.39:1.03:0.95:0.52:0.74:0.35:0.48:0.22:0.77:0.42:0.38:0.30:0.53:1.00	21900000	11600000	11900000	1.85:0.97:1.00	1.9	1
APSDPRLR	P60041|SMS_MOUSE|Somatostatin	14.73	4.33	1.2	4400000	5930000	3770000	3930000	2780000	7560000	4230000	5280000	2710000	5030000	4120000	3080000	2830000	3890000	6470000	0.92:0.58:0.61:0.43:1.17:0.65:0.82:0.42:0.78:0.64:0.48:0.44:0.60:1.00	4100000	4960000	4080000	1.01:1.22:1.00	1.22	2
APSDPRLRQ	P60041|SMS_MOUSE|Somatostatin	21.44	36.85	1	6610000	4500000	2340000	4710000	4370000	17600000	7020000	10900000	4760000	6000000	6830000	5550000	4710000	4610000	8630000	0.52:0.27:0.55:0.51:2.03:0.81:1.27:0.55:0.70:0.79:0.64:0.55:0.53:1.00	3980000	9260000	6070000	0.66:1.53:1.00	2.32	1
APSDPRLRQF	P60041|SMS_MOUSE|Somatostatin	16.91	60	1	6080000	1870000	1510000	2670000	2930000	12900000	11500000	11700000	4860000	4250000	7170000	5890000	6410000	4870000	6700000	0.28:0.23:0.40:0.44:1.92:1.71:1.75:0.73:0.63:1.07:0.88:0.96:0.73:1.00	2250000	9030000	6210000	0.36:1.45:1.00	4.02	1
APSDPRLRQFL	P60041|SMS_MOUSE|Somatostatin	15.99	8.3	1	4070000	3010000	3060000	3890000	3010000	6290000	4790000	4430000	2290000	3060000	5260000	3810000	3710000	4960000	5440000	0.55:0.56:0.71:0.55:1.16:0.88:0.81:0.42:0.56:0.97:0.70:0.68:0.91:1.00	3240000	4170000	4640000	0.70:0.90:1.00	1.43	1
APSDPRLRQFLQ	P60041|SMS_MOUSE|Somatostatin	34.23	6.06	2.7	36800000	38000000	38700000	39100000	32300000	42600000	34600000	32400000	19500000	30700000	41600000	35000000	30800000	39700000	60700000	0.63:0.64:0.64:0.53:0.70:0.57:0.53:0.32:0.51:0.68:0.58:0.51:0.65:1.00	37000000	31900000	41500000	0.89:0.77:1.00	1.3	1
APSDPRLRQFLQK	P60041|SMS_MOUSE|Somatostatin	11.49	24.54	2.9	4760000	2630000	2690000	2970000	3400000	8350000	6300000	7050000	3610000	4250000	5290000	5040000	4710000	4980000	5300000	0.50:0.51:0.56:0.64:1.58:1.19:1.33:0.68:0.80:1.00:0.95:0.89:0.94:1.00	2920000	5910000	5060000	0.58:1.17:1.00	2.02	1
APSDPRLRQFLQKS	P60041|SMS_MOUSE|Somatostatin	26.68	11.21	0.7	14000000	10100000	9570000	11400000	14100000	20600000	18900000	19800000	10600000	14800000	11800000	14100000	14000000	13100000	12500000	0.81:0.76:0.91:1.13:1.64:1.51:1.58:0.84:1.18:0.94:1.13:1.12:1.04:1.00	11300000	16900000	13100000	0.86:1.29:1.00	1.5	1
APSDPRLRQFLQKSLAAA	P60041|SMS_MOUSE|Somatostatin	7.58	10.05	1.4	837000	0	402000	420000	399000	1500000	1600000	1600000	728000	976000	812000	869000	1030000	779000	602000	0:0.67:0.70:0.66:2.48:2.66:2.66:1.21:1.62:1.35:1.44:1.71:1.29:1.00	407000	1280000	819000	0.50:1.56:1.00	3.14	1
APSDPRLRQFLQKSLAAATG	P60041|SMS_MOUSE|Somatostatin	17.04	2.8	0.8	5680000	4560000	5280000	5470000	5920000	6700000	6990000	6750000	3850000	6610000	4740000	5750000	7100000	5170000	4620000	0.99:1.14:1.18:1.28:1.45:1.51:1.46:0.83:1.43:1.02:1.24:1.54:1.12:1.00	5300000	6180000	5480000	0.97:1.13:1.00	1.17	1
APSDPRLRQFLQKSLAAATGK	P60041|SMS_MOUSE|Somatostatin	8.73	0.89	1.1	3600000	2880000	3570000	4130000	4190000	4140000	4230000	3490000	2400000	3960000	3190000	3880000	3950000	3390000	3030000	0.95:1.18:1.36:1.38:1.36:1.40:1.15:0.79:1.31:1.05:1.28:1.30:1.12:1.00	3690000	3640000	3490000	1.06:1.05:1.00	1.06	3
APSDPRLRQFLQKSLAAATGKQE	P60041|SMS_MOUSE|Somatostatin	7.67	14.25	2.3	5440000	1770000	1910000	2080000	2040000	12700000	9570000	10200000	3690000	4920000	6620000	5700000	6160000	4480000	4370000	0.41:0.44:0.47:0.47:2.90:2.19:2.34:0.84:1.12:1.51:1.30:1.41:1.02:1.00	1950000	8220000	5470000	0.36:1.50:1.00	4.22	3
APSDPRLRQFLQKSLAAATGKQEL	P60041|SMS_MOUSE|Somatostatin	9.69	60	2.4	8350000	1670000	2000000	2140000	1860000	16100000	14400000	15300000	6400000	8030000	11100000	11100000	11600000	8250000	6860000	0.24:0.29:0.31:0.27:2.34:2.10:2.23:0.93:1.17:1.62:1.62:1.69:1.20:1.00	1920000	12000000	9790000	0.20:1.23:1.00	6.27	2
APSDPRLRQFLQKSLAAATGKQELA	P60041|SMS_MOUSE|Somatostatin	17.43	60	1.7	18700000	6000000	7610000	8560000	7820000	36500000	30200000	31400000	13200000	17800000	23100000	22200000	24000000	18100000	14900000	0.40:0.51:0.57:0.52:2.45:2.03:2.10:0.89:1.19:1.55:1.49:1.61:1.21:1.00	7500000	25800000	20500000	0.37:1.26:1.00	3.44	2
APSDPRLRQFLQKSLAAATGKQELAK	P60041|SMS_MOUSE|Somatostatin	15.18	60	1.2	36100000	3340000	3590000	4770000	3390000	77100000	69800000	65000000	32800000	29600000	53100000	48300000	46100000	35800000	32900000	0.10:0.11:0.14:0.10:2.34:2.12:1.98:1.00:0.90:1.62:1.47:1.40:1.09:1.00	3850000	54900000	43200000	0.09:1.27:1.00	14.25	3
APSDPRLRQFLQKSLAAATGKQELAKY	P60041|SMS_MOUSE|Somatostatin	14.93	60	1.7	67300000	7360000	9940000	11100000	9870000	119000000	124000000	118000000	55900000	62600000	93700000	88300000	104000000	73400000	65400000	0.11:0.15:0.17:0.15:1.82:1.90:1.81:0.86:0.96:1.43:1.35:1.59:1.12:1.00	9560000	96100000	85100000	0.11:1.13:1.00	10.04	4
APSDPRLRQFLQKSLAAATGKQELAKYF	P60041|SMS_MOUSE|Somatostatin	12.22	60	1.7	21100000	1660000	2280000	3170000	4300000	29000000	34500000	30800000	21500000	20700000	33900000	30700000	41500000	23900000	18200000	0.09:0.13:0.17:0.24:1.59:1.90:1.69:1.18:1.14:1.87:1.69:2.28:1.31:1.00	2850000	27300000	29600000	0.10:0.92:1.00	10.39	3
APSDPRLRQFLQKSLAAATGKQELAKYFL	P60041|SMS_MOUSE|Somatostatin	8.91	60	2.3	10600000	533000	2760000	4420000	4240000	14000000	14300000	13100000	9210000	12800000	16700000	15700000	15700000	12100000	13400000	0.04:0.21:0.33:0.32:1.04:1.07:0.98:0.69:0.96:1.25:1.17:1.17:0.90:1.00	3390000	12700000	14700000	0.23:0.86:1.00	4.35	3
APSDPRLRQFLQKSLAAATGKQELAKYFLAE	P60041|SMS_MOUSE|Somatostatin	7.77	60	6.5	3210000	190000	0	0	43000	5110000	5280000	5430000	3080000	3640000	4820000	5000000	5860000	3930000	2480000	0.08:0:0:0.02:2.06:2.13:2.19:1.24:1.47:1.94:2.01:2.36:1.58:1.00	116000	4510000	4420000	0.03:1.02:1.00	38.73	1
APSDPRLRQFLQKSLAAATGKQELAKYFLAEL	P60041|SMS_MOUSE|Somatostatin	8.27	60	2.1	9620000	0	0	0	0	12900000	14500000	20800000	8540000	10200000	19700000	17300000	14800000	10100000	5940000	0:0:0:0:2.17:2.44:3.50:1.44:1.72:3.31:2.91:2.49:1.69:1.00	0	14100000	14100000	0:1.00:1.00	64	3
APSDPRLRQFLQKSLAAATGKQELAKYFLAELL	P60041|SMS_MOUSE|Somatostatin	2.33	4.41	1.1	1880000	0	7760000	2120000	3650000	2220000	4240000	3250000	0	2120000	0	0	429000	0	462000	0:16.79:4.59:7.90:4.80:9.19:7.04:0:4.59:0:0:0.93:0:1.00	5200000	3400000	891000	5.84:3.82:1.00	5.84	2
APSDPRLRQFLQKSLAAATGKQELAKYFLAELLS	P60041|SMS_MOUSE|Somatostatin	4.07	3.43	2	792000	514000	3620000	1620000	0	0	1030000	947000	1050000	0	0	911000	596000	801000	0	64.00:64.00:64.00:-:-:64.00:64.00:64.00:-:-:64.00:64.00:64.00:-	1920000	1010000	769000	2.49:1.31:1.00	2.49	1
APSGRM(+15.99)SVLKNLQSLDPSHRIS	P09240|CCKN_MOUSE|Cholecystokinin	10.41	1.19	0.9	2290000	3280000	1830000	1950000	2020000	2230000	2060000	2120000	1830000	2770000	2810000	1930000	2510000	2100000	2610000	1.26:0.70:0.75:0.77:0.86:0.79:0.81:0.70:1.06:1.08:0.74:0.96:0.80:1.00	2270000	2200000	2390000	0.95:0.92:1.00	1.09	1	Oxidation (M)
APSGRM(+15.99)SVLKNLQSLDPSHRISD	P09240|CCKN_MOUSE|Cholecystokinin	13.53	3.36	1.4	7170000	11300000	6810000	6820000	5880000	6680000	6040000	6440000	5560000	7860000	8580000	4890000	7410000	7770000	8380000	1.35:0.81:0.81:0.70:0.80:0.72:0.77:0.66:0.94:1.02:0.58:0.88:0.93:1.00	7710000	6520000	7400000	1.04:0.88:1.00	1.18	2	Oxidation (M)
APSGRMSVLKNLQSLDPSHRIS	P09240|CCKN_MOUSE|Cholecystokinin	7.9	2.11	1.3	1390000	782000	1980000	2020000	965000	1340000	1730000	1280000	545000	1030000	1950000	1500000	1490000	1390000	1460000	0.54:1.36:1.39:0.66:0.92:1.19:0.88:0.37:0.71:1.34:1.03:1.03:0.95:1.00	1440000	1190000	1560000	0.92:0.76:1.00	1.31	1
APSGRMSVLKNLQSLDPSHRISD	P09240|CCKN_MOUSE|Cholecystokinin	7.44	1.35	0.9	4840000	2950000	7800000	7600000	3620000	4240000	5350000	4720000	1910000	3150000	6110000	5200000	4820000	5250000	5050000	0.58:1.55:1.50:0.72:0.84:1.06:0.93:0.38:0.62:1.21:1.03:0.95:1.04:1.00	5490000	4150000	5290000	1.04:0.79:1.00	1.32	3
APVDNRDHNEEM(+15.99)VT	P16014|SCG1_MOUSE|Secretogranin-1	6.64	10.96	1.6	366000	1440000	446000	559000	498000	332000	129000	227000	254000	302000	152000	113000	107000	176000	390000	3.69:1.14:1.43:1.28:0.85:0.33:0.58:0.65:0.77:0.39:0.29:0.27:0.45:1.00	736000	249000	188000	3.92:1.33:1.00	3.92	1	Oxidation (M)
APVDNRDHNEEMVTR	P16014|SCG1_MOUSE|Secretogranin-1	8.38	27.03	1	1960000	1820000	4830000	5170000	2090000	2240000	1320000	1580000	858000	1110000	959000	1760000	986000	1070000	1690000	1.08:2.86:3.06:1.24:1.33:0.78:0.93:0.51:0.66:0.57:1.04:0.58:0.63:1.00	3480000	1420000	1290000	2.69:1.10:1.00	2.69	2
APYENLNDQEL	Q03517|SCG2_MOUSE|Secretogranin-2	7.35	4.16	0.7	401000	686000	683000	695000	305000	491000	313000	360000	182000	439000	314000	199000	200000	344000	400000	1.72:1.71:1.74:0.76:1.23:0.78:0.90:0.45:1.10:0.78:0.50:0.50:0.86:1.00	592000	357000	291000	2.03:1.22:1.00	2.03	1
APYENLNDQELGEYLARM(+15.99)LVKYPELLNTNQL	Q03517|SCG2_MOUSE|Secretogranin-2	6.61	9.15	2.7	1490000	0	314000	876000	0	678000	1650000	1960000	1750000	3690000	2330000	1920000	2170000	1780000	1800000	0:0.17:0.49:0:0.38:0.92:1.09:0.97:2.05:1.30:1.07:1.21:0.99:1.00	595000	1950000	2000000	0.30:0.97:1.00	3.36	1	Oxidation (M)
AQEEGAVTPDLPGLEKVQVRPE		6.88	2.77	1.8	1020000	1590000	1420000	1380000	863000	1030000	924000	1170000	657000	1210000	788000	731000	619000	742000	1120000	1.43:1.27:1.24:0.77:0.92:0.83:1.05:0.59:1.08:0.71:0.65:0.55:0.66:1.00	1310000	998000	800000	1.64:1.25:1.00	1.64	1
AQEKLTRNPGLQRPFHAGGDLPSK(-.98)		10.77	3.33	1.2	3650000	3910000	3820000	3670000	3910000	5220000	3090000	3510000	2460000	5350000	2890000	3200000	3200000	3170000	3660000	1.07:1.04:1.00:1.07:1.42:0.84:0.96:0.67:1.46:0.79:0.87:0.87:0.86:1.00	3820000	3930000	3220000	1.19:1.22:1.00	1.22	1	Amidation
ARAEAQEAEDQQARVLAQLL		7.72	10.09	1.7	1530000	2910000	2960000	3090000	2810000	1050000	886000	1000000	549000	1540000	958000	853000	837000	877000	1140000	2.55:2.59:2.71:2.47:0.92:0.78:0.88:0.48:1.35:0.84:0.75:0.73:0.77:1.00	2940000	1010000	933000	3.15:1.08:1.00	3.15	1
ARAEAQEAEDQQARVLAQLLR		5.89	4.14	1.3	512000	896000	901000	875000	980000	0	462000	517000	261000	493000	365000	401000	304000	356000	352000	2.55:2.56:2.49:2.79:0:1.31:1.47:0.74:1.40:1.04:1.14:0.86:1.01:1.00	913000	433000	356000	2.57:1.22:1.00	2.57	1
ARAEAQEAEDQQARVLAQLLRAWGSP		4.03	0.99	2.6	464000	0	484000	538000	470000	503000	635000	0	457000	0	766000	713000	578000	729000	621000	0:0.78:0.87:0.76:0.81:1.02:0:0.74:0:1.23:1.15:0.93:1.17:1.00	497000	531000	681000	0.73:0.78:1.00	1.37	1
ARAPQLDL	P16014|SCG1_MOUSE|Secretogranin-1	4.84	0.9	1.2	379000	627000	0	280000	332000	663000	521000	577000	349000	285000	386000	284000	341000	225000	437000	1.44:0:0.64:0.76:1.52:1.19:1.32:0.80:0.65:0.88:0.65:0.78:0.51:1.00	413000	479000	334000	1.23:1.43:1.00	1.43	1
AREPSNATQLDGPARA	P35455|NEU2_MOUSE|Vasopressin-neurophysin	5.74	4.69	0.9	539000	247000	253000	267000	213000	947000	619000	933000	474000	490000	635000	656000	511000	485000	820000	0.30:0.31:0.33:0.26:1.15:0.76:1.14:0.58:0.60:0.77:0.80:0.62:0.59:1.00	245000	693000	621000	0.39:1.11:1.00	2.83	1
AREPSNATQLDGPARAL	P35455|NEU2_MOUSE|Vasopressin-neurophysin	3.24	2.46	6.3	166000	0	98600	0	0	249000	194000	256000	142000	204000	258000	161000	201000	174000	381000	0:0.26:0:0:0.65:0.51:0.67:0.37:0.53:0.68:0.42:0.53:0.46:1.00	98600	209000	235000	0.42:0.89:1.00	2.38	1
AREPSNATQLDGPARALLLRL	P35455|NEU2_MOUSE|Vasopressin-neurophysin	4.98	60	1	192000	0	0	0	0	299000	242000	0	240000	350000	453000	0	451000	318000	340000	0:0:0:0:0.88:0.71:0:0.71:1.03:1.34:0:1.33:0.94:1.00	0	283000	390000	0:0.72:1.00	64	1
ARLDPAALAAQLVPAPA		4.05	6.8	2.2	347000	783000	713000	685000	733000	199000	160000	148000	95900	548000	137000	159000	157000	159000	178000	4.39:4.00:3.85:4.11:1.12:0.90:0.83:0.54:3.08:0.77:0.89:0.88:0.89:1.00	729000	230000	158000	4.61:1.46:1.00	4.61	1
ARPVKEP		11.62	14.38	0.9	18000000	22000000	8010000	10000000	11900000	19800000	15600000	20100000	19800000	19300000	24600000	17000000	18700000	13400000	31900000	0.69:0.25:0.31:0.37:0.62:0.49:0.63:0.62:0.60:0.77:0.53:0.58:0.42:1.00	13000000	18900000	21100000	0.61:0.89:1.00	1.63	1
ARPVKEPR		23.81	1.06	1	15400000	28500000	6380000	9830000	15200000	16700000	11700000	15400000	8770000	22900000	20600000	14200000	11900000	9460000	23700000	1.20:0.27:0.41:0.64:0.71:0.49:0.65:0.37:0.96:0.87:0.60:0.50:0.40:1.00	15000000	15100000	16000000	0.94:0.95:1.00	1.06	1
ARPVKEPRS		2.7	60	0.6	186000	0	0	0	0	610000	395000	625000	428000	0	553000	0	0	0	0	-:-:-:-:64.00:64.00:64.00:64.00:-:64.00:-:-:-:-	0	514000	553000	0:0.93:1.00	64	1
ARPVKEPRSL		7.44	5.03	0.9	330000	254000	0	175000	186000	545000	468000	623000	355000	333000	390000	324000	297000	262000	401000	0.63:0:0.44:0.46:1.36:1.17:1.55:0.89:0.83:0.97:0.81:0.74:0.65:1.00	205000	465000	335000	0.61:1.39:1.00	2.27	1
ARPVKEPRSLS		5.69	0.21	0.9	455000	590000	306000	428000	450000	612000	434000	313000	356000	504000	666000	437000	428000	343000	507000	1.16:0.60:0.84:0.89:1.21:0.86:0.62:0.70:0.99:1.31:0.86:0.84:0.68:1.00	444000	444000	476000	0.93:0.93:1.00	1.07	1
ARPVKEPRSLSA		4.3	3.03	6	508000	309000	177000	251000	216000	903000	584000	666000	536000	395000	755000	540000	565000	494000	718000	0.43:0.25:0.35:0.30:1.26:0.81:0.93:0.75:0.55:1.05:0.75:0.79:0.69:1.00	238000	617000	614000	0.39:1.00:1.00	2.59	1
ARPVKEPRSLSAASAP		7.9	4.92	2.3	2770000	3090000	1460000	1710000	1620000	4840000	2820000	3760000	2520000	2900000	3550000	2360000	2300000	2510000	3270000	0.94:0.45:0.52:0.50:1.48:0.86:1.15:0.77:0.89:1.08:0.72:0.70:0.77:1.00	1970000	3370000	2800000	0.70:1.20:1.00	1.71	2
ARPVKEPRSLSAASAPLVE		9.17	9.33	1	15500000	10600000	12400000	16400000	17200000	21100000	17600000	21600000	10000000	24200000	13200000	13100000	13600000	12400000	13300000	0.80:0.93:1.23:1.29:1.58:1.32:1.62:0.75:1.81:0.99:0.98:1.02:0.93:1.00	14100000	18900000	13100000	1.08:1.44:1.00	1.44	2
ARPVKEPRSLSAASAPLVET		9.02	22.06	0.9	1950000	1230000	1300000	1380000	1400000	3620000	2480000	3050000	1720000	2050000	1810000	1880000	1900000	1600000	1880000	0.65:0.70:0.74:0.75:1.93:1.32:1.63:0.92:1.09:0.96:1.00:1.01:0.85:1.00	1330000	2580000	1810000	0.73:1.43:1.00	1.94	2
ARPVKEPRSLSAASAPLVETSTPL		26.71	50.4	1.2	22700000	6340000	3500000	4680000	12500000	31400000	23800000	26900000	20200000	19800000	43800000	37400000	30400000	22600000	34400000	0.18:0.10:0.14:0.36:0.91:0.69:0.78:0.59:0.58:1.27:1.09:0.88:0.66:1.00	12300000	24400000	33700000	0.36:0.72:1.00	2.74	2
ARPVKEPRSLSAASAPLVETSTPLR		6.92	26.1	1.4	3200000	285000	247000	369000	433000	6580000	5540000	6060000	3520000	3100000	5650000	3950000	3470000	2520000	3060000	0.09:0.08:0.12:0.14:2.15:1.81:1.98:1.15:1.01:1.84:1.29:1.13:0.82:1.00	333000	4960000	3730000	0.09:1.33:1.00	14.88	2
ARPVKEPRSLSAASAPLVETSTPLRL		22.43	15.02	0.9	29100000	28100000	18500000	21200000	21700000	36400000	33300000	37700000	21700000	28300000	49400000	13100000	30200000	28000000	39800000	0.71:0.46:0.53:0.54:0.91:0.83:0.95:0.54:0.71:1.24:0.33:0.76:0.70:1.00	22400000	31500000	36500000	0.61:0.86:1.00	1.63	3
ASAPLVETSTPL		14.11	15.12	0.8	2340000	4410000	2020000	2390000	2550000	2030000	1430000	1840000	1520000	1970000	3170000	2480000	2050000	1730000	3110000	1.42:0.65:0.77:0.82:0.65:0.46:0.59:0.49:0.63:1.02:0.80:0.66:0.55:1.00	2840000	1760000	2510000	1.13:0.70:1.00	1.62	1
ASAPLVETSTPLR		6.96	10.54	1.1	845000	202000	111000	272000	545000	1500000	1470000	1790000	1080000	650000	1210000	817000	703000	600000	878000	0.23:0.13:0.31:0.62:1.71:1.67:2.04:1.24:0.74:1.37:0.93:0.80:0.68:1.00	283000	1300000	841000	0.34:1.55:1.00	4.6	1
ASAPLVETSTPLRL		11.78	6.54	1.2	8160000	3780000	6410000	11200000	9650000	7710000	7980000	7930000	5340000	7070000	13400000	8530000	8820000	5950000	10400000	0.36:0.62:1.08:0.93:0.74:0.77:0.76:0.51:0.68:1.29:0.82:0.85:0.57:1.00	9680000	7210000	9420000	1.03:0.76:1.00	1.34	2
ASFQRNQL	Q03517|SCG2_MOUSE|Secretogranin-2	8.29	7.58	1.1	373000	442000	328000	336000	252000	276000	274000	361000	242000	337000	556000	366000	336000	378000	732000	0.60:0.45:0.46:0.34:0.38:0.37:0.49:0.33:0.46:0.76:0.50:0.46:0.52:1.00	340000	298000	474000	0.72:0.63:1.00	1.59	1
ASFQRNQLLQ	Q03517|SCG2_MOUSE|Secretogranin-2	6.17	5.59	0.8	551000	806000	559000	819000	1170000	514000	517000	501000	247000	582000	386000	351000	245000	456000	554000	1.46:1.01:1.48:2.12:0.93:0.93:0.90:0.45:1.05:0.70:0.63:0.44:0.82:1.00	839000	472000	398000	2.11:1.18:1.00	2.11	1
ASFQRNQLLQKEPDLRLE	Q03517|SCG2_MOUSE|Secretogranin-2	6.12	4.42	2	464000	719000	748000	317000	896000	416000	405000	407000	271000	514000	381000	396000	387000	310000	330000	2.18:2.27:0.96:2.72:1.26:1.23:1.23:0.82:1.56:1.15:1.20:1.17:0.94:1.00	670000	403000	361000	1.86:1.12:1.00	1.86	1
ASFQRNQLLQKEPDLRLENVQ	Q03517|SCG2_MOUSE|Secretogranin-2	1.92	2.4	11.4	150000	335000	414000	416000	434000	123000	0	0	0	0	186000	65800	0	125000	0	64.00:64.00:64.00:64.00:64.00:-:-:-:-:64.00:64.00:-:64.00:-	400000	123000	126000	3.18:0.98:1.00	3.24	1
ASGTNKNSTSTKKTPLKSGASSIIDAGAC(-.98)		2.5	60	1.9	310000	1610000	1000000	775000	956000	0	0	0	0	0	0	0	0	0	0	64.00:64.00:64.00:64.00:-:-:-:-:-:-:-:-:-:-	1090000	0	0	64.00:-:-	64	1	Amidation
ATDPVEQRAEEAPRRQL(-.98)	P09240|CCKN_MOUSE|Cholecystokinin	5.62	1.21	0.7	405000	861000	603000	574000	296000	616000	382000	0	361000	351000	374000	271000	348000	0	626000	1.38:0.96:0.92:0.47:0.98:0.61:0:0.58:0.56:0.60:0.43:0.55:0:1.00	584000	428000	405000	1.44:1.06:1.00	1.44	1	Amidation
ATLESVFQELGKLTGPS	Q03517|SCG2_MOUSE|Secretogranin-2	1.65	60	0.8	139000	0	0	0	0	851000	1100000	0	0	0	0	0	0	0	0	-:-:-:-:64.00:64.00:-:-:-:-:-:-:-:-	0	974000	0	-:64.00:-	64	1
ATLESVFQELGKLTGPSN	Q03517|SCG2_MOUSE|Secretogranin-2	5.29	3.41	1.1	912000	402000	0	0	500000	1690000	1460000	1420000	1170000	947000	795000	1190000	1400000	864000	930000	0.43:0:0:0.54:1.81:1.57:1.53:1.26:1.02:0.85:1.28:1.50:0.93:1.00	451000	1340000	1040000	0.44:1.29:1.00	2.96	1
ATLESVFQELGKLTGPSNQ	Q03517|SCG2_MOUSE|Secretogranin-2	8.08	9.15	1.2	15600000	7110000	9910000	10000000	15300000	19000000	20700000	19000000	11900000	14400000	18700000	18200000	23100000	16300000	14300000	0.50:0.69:0.70:1.07:1.33:1.44:1.33:0.83:1.00:1.31:1.27:1.61:1.14:1.00	10600000	17000000	18100000	0.58:0.94:1.00	1.71	2
AVAREKAGPEEVPTAASSS	P26339|CMGA_MOUSE|Chromogranin-A	9.67	32.57	1.2	1720000	3090000	2050000	2430000	3840000	1390000	1090000	1100000	1150000	1420000	1440000	699000	1120000	1340000	1940000	1.60:1.06:1.26:1.99:0.72:0.56:0.57:0.60:0.73:0.75:0.36:0.58:0.69:1.00	2850000	1230000	1310000	2.19:0.94:1.00	2.32	1
AVKKYLNS		7.88	31.12	0.6	341000	0	0	0	81600	733000	556000	625000	372000	366000	397000	442000	435000	392000	374000	0:0:0:0.22:1.96:1.49:1.67:1.00:0.98:1.06:1.18:1.17:1.05:1.00	81600	531000	408000	0.20:1.30:1.00	6.5	1
AVPRGEAAGAVQE		9.38	8.12	0.8	587000	733000	357000	418000	414000	1080000	523000	799000	450000	525000	656000	563000	479000	405000	818000	0.90:0.44:0.51:0.51:1.32:0.64:0.98:0.55:0.64:0.80:0.69:0.59:0.50:1.00	481000	674000	584000	0.82:1.15:1.00	1.4	1
AVPRGEAAGAVQELA		11.34	5.65	0.9	1660000	1880000	1560000	2040000	1800000	1520000	1540000	1480000	1050000	1400000	2440000	1500000	1570000	1270000	2180000	0.86:0.72:0.93:0.83:0.70:0.70:0.68:0.48:0.64:1.12:0.69:0.72:0.58:1.00	1820000	1400000	1790000	1.02:0.78:1.00	1.3	1
AVPRGEAAGAVQELARALAHL		4.6	3.52	1.3	385000	127000	0	0	207000	654000	644000	492000	283000	380000	621000	545000	646000	374000	420000	0.30:0:0:0.49:1.56:1.53:1.17:0.67:0.91:1.48:1.30:1.54:0.89:1.00	167000	491000	521000	0.32:0.94:1.00	3.12	1
AVTPDLPGLEKVQVRPE		6.51	10.1	1.1	512000	296000	253000	292000	178000	1070000	804000	979000	479000	492000	488000	475000	424000	425000	512000	0.58:0.49:0.57:0.35:2.08:1.57:1.91:0.94:0.96:0.95:0.93:0.83:0.83:1.00	255000	764000	465000	0.55:1.64:1.00	3	1
AWGSPRASDPPLAPDDDPDAPAAQLARALL		2.24	60	2.5	140000	754000	753000	0	458000	0	0	0	0	0	0	0	0	0	0	64.00:64.00:-:64.00:-:-:-:-:-:-:-:-:-:-	655000	0	0	64.00:-:-	64	1
AYGFRDPGPQ	P26339|CMGA_MOUSE|Chromogranin-A	7.1	2.34	1.3	269000	483000	285000	287000	299000	216000	199000	260000	143000	221000	308000	230000	212000	205000	427000	1.13:0.67:0.67:0.70:0.51:0.47:0.61:0.33:0.52:0.72:0.54:0.50:0.48:1.00	338000	208000	276000	1.23:0.75:1.00	1.63	1
AYGFRDPGPQL	P26339|CMGA_MOUSE|Chromogranin-A	28.14	25.06	1	33500000	55400000	46300000	47900000	31000000	23600000	22300000	25400000	17400000	26300000	38100000	33700000	33000000	28500000	40700000	1.36:1.14:1.18:0.76:0.58:0.55:0.62:0.43:0.65:0.94:0.83:0.81:0.70:1.00	45200000	23100000	34800000	1.30:0.66:1.00	1.96	2
DAAAEVPSRDTM(+15.99)	P26339|CMGA_MOUSE|Chromogranin-A	3.16	2.33	6.6	144000	530000	168000	177000	151000	0	40600	140000	99200	155000	134000	0	68400	100000	249000	2.13:0.68:0.71:0.61:0:0.16:0.56:0.40:0.62:0.54:0:0.27:0.40:1.00	257000	109000	138000	1.86:0.79:1.00	2.36	1	Oxidation (M)
DADEGDTLANSSDLLKELLGTGDNRAKDSH	P22005|PENK_MOUSE|Proenkephalin-A	7.23	3.7	2	1070000	1090000	726000	548000	511000	1530000	1120000	1650000	1120000	1260000	1090000	813000	818000	997000	1680000	0.65:0.43:0.33:0.30:0.91:0.67:0.98:0.67:0.75:0.65:0.48:0.49:0.59:1.00	718000	1340000	1080000	0.67:1.24:1.00	1.86	1
DADSSVEKQVALLK		4.77	2.07	1	377000	477000	519000	519000	726000	386000	390000	383000	193000	390000	264000	256000	155000	258000	363000	1.31:1.43:1.43:2.00:1.07:1.08:1.06:0.53:1.08:0.73:0.71:0.43:0.71:1.00	560000	349000	259000	2.16:1.34:1.00	2.16	1
DADSSVEKQVALLKALYGHGQ		3	5.38	3.6	372000	98200	135000	93200	104000	674000	632000	812000	352000	385000	628000	486000	485000	156000	172000	0.57:0.79:0.54:0.61:3.91:3.67:4.71:2.04:2.23:3.64:2.82:2.81:0.90:1.00	108000	571000	385000	0.28:1.48:1.00	5.29	1
DADSSVEKQVALLKALYGHGQIS		12.69	33.25	2.9	26000000	16900000	8170000	11000000	18100000	32300000	36200000	36100000	24000000	28400000	39200000	35700000	29400000	23000000	25100000	0.67:0.33:0.44:0.72:1.28:1.44:1.44:0.96:1.13:1.56:1.42:1.17:0.92:1.00	13600000	31600000	30600000	0.45:1.03:1.00	2.32	5
DADSSVEKQVALLKALYGHGQISH		22.94	6.81	1.3	37500000	30400000	33600000	33400000	31200000	33800000	46600000	41300000	26300000	34900000	56300000	42100000	44500000	33600000	37400000	0.81:0.90:0.89:0.83:0.90:1.25:1.11:0.70:0.93:1.51:1.13:1.19:0.90:1.00	32100000	36600000	42800000	0.75:0.86:1.00	1.33	3
DADSSVEKQVALLKALYGHGQISHK		5.91	0.2	3.2	594000	673000	601000	627000	562000	812000	599000	631000	398000	451000	701000	411000	754000	512000	583000	1.15:1.03:1.08:0.96:1.39:1.03:1.08:0.68:0.77:1.20:0.70:1.29:0.88:1.00	616000	578000	592000	1.04:0.98:1.00	1.07	1
DAEFGHDSGF	P12023|A4_MOUSE|Amyloid-beta	10.17	10.49	1	755000	1280000	997000	931000	603000	719000	560000	671000	498000	617000	706000	556000	632000	665000	1130000	1.13:0.88:0.82:0.53:0.64:0.49:0.59:0.44:0.55:0.62:0.49:0.56:0.59:1.00	953000	613000	738000	1.29:0.83:1.00	1.56	1
DEDM(+15.99)LLK	Q03517|SCG2_MOUSE|Secretogranin-2	9.35	42.02	0.7	1660000	4030000	1940000	2390000	3480000	1310000	813000	938000	1180000	1210000	1210000	928000	1020000	902000	1900000	2.12:1.02:1.26:1.82:0.69:0.43:0.49:0.62:0.64:0.64:0.49:0.54:0.47:1.00	2960000	1090000	1190000	2.48:0.91:1.00	2.72	2	Oxidation (M)
DEDM(+15.99)LLKV	Q03517|SCG2_MOUSE|Secretogranin-2	6.85	4.51	0.8	592000	1280000	636000	902000	1290000	711000	589000	704000	620000	559000	474000	0	0	0	522000	2.45:1.22:1.73:2.47:1.36:1.13:1.35:1.19:1.07:0.91:0:0:0:1.00	1030000	637000	498000	2.06:1.28:1.00	2.06	2	Oxidation (M)
DEEGENYSKEVPEIE	P22005|PENK_MOUSE|Proenkephalin-A	3.22	5.05	1.8	396000	1630000	1050000	939000	231000	389000	204000	251000	0	254000	0	93500	0	160000	345000	4.73:3.05:2.72:0.67:1.13:0.59:0.73:0:0.74:0:0.27:0:0.46:1.00	963000	275000	199000	4.83:1.38:1.00	4.83	1
DEENSAKFPI(-.98)	P56942|MCH_MOUSE|Pro-MCH	10.41	41.23	1	1800000	5050000	2780000	2730000	2920000	1450000	1040000	1190000	770000	1540000	1400000	962000	887000	1010000	1540000	3.28:1.81:1.77:1.90:0.94:0.68:0.77:0.50:1.00:0.91:0.63:0.58:0.66:1.00	3370000	1200000	1160000	2.90:1.03:1.00	2.9	1	Amidation
DEGHYPV	P16014|SCG1_MOUSE|Secretogranin-1	15.86	36.82	5.4	4190000	1370000	2190000	3000000	3190000	7620000	5110000	6470000	5700000	4460000	3910000	3310000	3640000	3210000	5490000	0.25:0.40:0.55:0.58:1.39:0.93:1.18:1.04:0.81:0.71:0.60:0.66:0.58:1.00	2440000	5870000	3910000	0.62:1.50:1.00	2.41	1
DEGHYPVRE	P16014|SCG1_MOUSE|Secretogranin-1	10.42	32.59	1.2	2610000	1580000	1340000	1480000	1150000	5830000	2420000	3070000	3590000	3010000	2470000	2710000	1980000	2840000	3130000	0.51:0.43:0.47:0.37:1.86:0.78:0.98:1.15:0.96:0.79:0.87:0.63:0.91:1.00	1390000	3580000	2630000	0.53:1.36:1.00	2.58	2
DEGHYPVRESP	P16014|SCG1_MOUSE|Secretogranin-1	9.55	15.71	1.2	3120000	2650000	1920000	2270000	2090000	5060000	3070000	4180000	3690000	3180000	2770000	2550000	2660000	2730000	4840000	0.55:0.40:0.47:0.43:1.05:0.63:0.86:0.76:0.66:0.57:0.53:0.55:0.56:1.00	2230000	3840000	3110000	0.72:1.23:1.00	1.72	2
DEGHYPVRESPID	P16014|SCG1_MOUSE|Secretogranin-1	7.22	3.05	0.9	455000	711000	509000	614000	495000	513000	405000	646000	449000	316000	356000	426000	228000	268000	433000	1.64:1.17:1.42:1.14:1.18:0.93:1.49:1.04:0.73:0.82:0.98:0.53:0.62:1.00	582000	466000	342000	1.70:1.36:1.00	1.7	1
DEGHYPVRESPIDTA	P16014|SCG1_MOUSE|Secretogranin-1	12.2	7.94	1.2	3420000	5180000	4540000	4400000	2720000	4860000	2840000	3130000	1970000	3250000	2850000	2320000	2080000	3190000	4480000	1.16:1.01:0.98:0.61:1.08:0.63:0.70:0.44:0.73:0.64:0.52:0.46:0.71:1.00	4210000	3210000	2980000	1.41:1.08:1.00	1.41	2
DELAPSGTGVSREALSGL		3.2	3.97	3.1	183000	558000	379000	0	248000	131000	76400	132000	67200	122000	159000	147000	153000	131000	255000	2.19:1.49:0:0.97:0.51:0.30:0.52:0.26:0.48:0.62:0.58:0.60:0.51:1.00	395000	106000	169000	2.34:0.63:1.00	3.74	1
DETPDVDPELLRYLLGRILTGSSEPEAAPAPRRL		1.43	60	1.3	53600	0	0	0	0	0	0	0	0	0	0	428000	0	0	322000	0:0:0:0:0:0:0:0:0:0:1.33:0:0:1.00	0	0	375000	00:00:01	64	1
DGVAELDQLLH	P16014|SCG1_MOUSE|Secretogranin-1	6.98	16.31	1.4	628000	86400	0	0	164000	949000	1160000	1010000	917000	714000	830000	848000	771000	655000	682000	0.13:0:0:0.24:1.39:1.71:1.48:1.35:1.05:1.22:1.24:1.13:0.96:1.00	125000	951000	757000	0.17:1.26:1.00	7.59	1
DGVAELDQLLHY	P16014|SCG1_MOUSE|Secretogranin-1	5.54	3.72	1.3	2090000	1240000	920000	1080000	1050000	2320000	3180000	2800000	2500000	1790000	2350000	2510000	3130000	2170000	2240000	0.56:0.41:0.48:0.47:1.04:1.42:1.25:1.12:0.80:1.05:1.12:1.40:0.97:1.00	1070000	2600000	2620000	0.41:0.99:1.00	2.44	2
DLGPEVPPENVL		2.93	1.13	4.8	255000	162000	311000	0	140000	471000	315000	293000	178000	337000	306000	309000	223000	240000	282000	0.58:1.10:0:0.50:1.67:1.12:1.04:0.63:1.20:1.09:1.10:0.79:0.85:1.00	205000	319000	272000	0.75:1.17:1.00	1.56	1
DLGPEVPPENVLGALL		1.37	1.05	2.5	239000	0	0	0	502000	514000	592000	0	0	288000	236000	0	617000	349000	251000	0:0:0:2.00:2.05:2.36:0:0:1.15:0.94:0:2.46:1.39:1.00	502000	665000	363000	1.38:1.83:1.00	1.83	2
DLQRVRGDLGA		7.74	8.24	0.9	402000	217000	164000	247000	226000	651000	648000	757000	480000	364000	435000	400000	381000	258000	398000	0.55:0.41:0.62:0.57:1.63:1.63:1.90:1.21:0.91:1.09:1.00:0.96:0.65:1.00	214000	580000	374000	0.57:1.55:1.00	2.71	1
DLQRVRGDLGAALDSWIT		4	0.65	2.7	550000	440000	727000	715000	0	0	573000	832000	0	524000	890000	634000	667000	765000	928000	0.47:0.78:0.77:0:0:0.62:0.90:0:0.57:0.96:0.68:0.72:0.82:1.00	628000	643000	777000	0.81:0.83:1.00	1.24	1
DM(+15.99)AEIEKFDK	P20065|TYB4_MOUSE|Thymosin	3.45	5.42	9.4	465000	110000	272000	64700	82600	319000	483000	583000	637000	534000	556000	451000	551000	844000	1020000	0.11:0.27:0.06:0.08:0.31:0.47:0.57:0.62:0.52:0.54:0.44:0.54:0.82:1.00	132000	511000	685000	0.19:0.75:1.00	5.18	1	Oxidation (M)
DM(+15.99)AEIEKFDKSK	P20065|TYB4_MOUSE|Thymosin	6.6	9.11	10	1030000	265000	627000	598000	265000	911000	1000000	1140000	1290000	927000	1010000	699000	1130000	2100000	2400000	0.11:0.26:0.25:0.11:0.38:0.42:0.47:0.54:0.39:0.42:0.29:0.47:0.87:1.00	439000	1050000	1470000	0.30:0.72:1.00	3.35	1	Oxidation (M)
DM(+15.99)AEIEKFDKSKLK	P20065|TYB4_MOUSE|Thymosin	8.31	40.99	1	949000	372000	173000	197000	536000	585000	1040000	1210000	2000000	944000	1420000	958000	1090000	1060000	1710000	0.22:0.10:0.12:0.31:0.34:0.61:0.71:1.17:0.55:0.83:0.56:0.64:0.62:1.00	319000	1160000	1250000	0.26:0.93:1.00	3.91	1	Oxidation (M)
DM(+15.99)GEIASFDK	Q6ZWY8|TYB10_MOUSE|Thymosin	4.64	3.68	6.9	186000	0	79100	0	0	219000	239000	279000	300000	200000	242000	190000	203000	251000	399000	0:0.20:0:0:0.55:0.60:0.70:0.75:0.50:0.61:0.48:0.51:0.63:1.00	79100	247000	257000	0.31:0.96:1.00	3.25	1	Oxidation (M)
DM(+15.99)HDFFVGLM(-.98)		7.27	2.45	1	764000	569000	1040000	985000	864000	571000	778000	686000	246000	536000	1250000	981000	947000	509000	733000	0.78:1.42:1.34:1.18:0.78:1.06:0.94:0.34:0.73:1.71:1.34:1.29:0.69:1.00	865000	563000	884000	0.98:0.64:1.00	1.57	1	Oxidation (M); Amidation
DM(+15.99)HDFFVGLM(-.98)(+15.99)		7.09	2.27	2.2	4980000	8490000	2780000	3100000	4510000	3500000	3900000	4030000	3120000	5800000	12000000	3110000	4880000	2810000	7680000	1.11:0.36:0.40:0.59:0.46:0.51:0.52:0.41:0.76:1.56:0.41:0.64:0.37:1.00	4720000	4070000	6550000	0.72:0.62:1.00	1.61	2	Oxidation (M); Amidation
DMAEIEKFDKSK	P20065|TYB4_MOUSE|Thymosin	4.35	6.63	15.5	529000	199000	151000	157000	125000	600000	708000	633000	325000	306000	753000	917000	623000	744000	1160000	0.17:0.13:0.14:0.11:0.52:0.61:0.54:0.28:0.26:0.65:0.79:0.54:0.64:1.00	158000	514000	840000	0.19:0.61:1.00	5.31	1
DMAEIEKFDKSKLK	P20065|TYB4_MOUSE|Thymosin	4.12	4.9	1.5	604000	309000	303000	228000	139000	635000	876000	954000	617000	332000	812000	981000	829000	721000	717000	0.43:0.42:0.32:0.19:0.89:1.22:1.33:0.86:0.46:1.13:1.37:1.16:1.01:1.00	245000	683000	812000	0.30:0.84:1.00	3.32	1
DMHDFFVGLM(-.98)(+15.99)		7.05	1.96	1.1	545000	336000	504000	678000	550000	470000	574000	580000	216000	363000	931000	817000	679000	380000	557000	0.60:0.90:1.22:0.99:0.84:1.03:1.04:0.39:0.65:1.67:1.47:1.22:0.68:1.00	517000	440000	673000	0.77:0.65:1.00	1.53	1	Amidation; Oxidation (M)
DNRDHNEEM(+15.99)VTR	P16014|SCG1_MOUSE|Secretogranin-1	3.23	4.53	11.8	295000	1090000	525000	653000	406000	225000	136000	203000	62400	0	47600	68500	101000	0	602000	1.82:0.87:1.08:0.67:0.37:0.23:0.34:0.10:0:0.08:0.11:0.17:0:1.00	669000	157000	205000	3.27:0.77:1.00	4.27	1	Oxidation (M)
DNRDHNEEMVTR	P16014|SCG1_MOUSE|Secretogranin-1	5.67	2.74	1.1	271000	250000	664000	460000	330000	303000	214000	224000	99000	180000	180000	173000	120000	219000	373000	0.67:1.78:1.23:0.89:0.81:0.57:0.60:0.27:0.48:0.48:0.46:0.32:0.59:1.00	426000	204000	213000	2.00:0.96:1.00	2.09	1
DPADASGTRWA	P16014|SCG1_MOUSE|Secretogranin-1	7.93	1.21	1	335000	420000	315000	295000	241000	360000	354000	439000	346000	353000	349000	302000	266000	262000	385000	1.09:0.82:0.77:0.62:0.93:0.92:1.14:0.90:0.92:0.91:0.78:0.69:0.68:1.00	318000	370000	313000	1.01:1.18:1.00	1.18	1
DPADASGTRWASS	P16014|SCG1_MOUSE|Secretogranin-1	9.13	32.59	0.9	418000	1070000	570000	574000	427000	342000	256000	316000	232000	346000	364000	265000	247000	282000	559000	1.91:1.02:1.03:0.76:0.61:0.46:0.56:0.42:0.62:0.65:0.47:0.44:0.50:1.00	659000	298000	343000	1.92:0.87:1.00	2.21	1
DPDAPAAQLARALLRARLDPAALA		1.24	60	1.2	33200	0	258000	0	0	207000	0	0	0	0	0	0	0	0	0	-:64.00:-:-:64.00:-:-:-:-:-:-:-:-:-	258000	207000	0	64.00:64.00:-	64	1
DPEHDYPGL	P12961|7B2_MOUSE|Neuroendocrine	6.66	7.39	0.9	476000	1050000	930000	805000	541000	447000	274000	307000	141000	698000	205000	240000	254000	343000	429000	2.45:2.17:1.88:1.26:1.04:0.64:0.72:0.33:1.63:0.48:0.56:0.59:0.80:1.00	831000	374000	294000	2.83:1.27:1.00	2.83	1
DPGPQL	P26339|CMGA_MOUSE|Chromogranin-A	8.19	2.74	0.9	1860000	2460000	1830000	1950000	1780000	2620000	1770000	2100000	1500000	1960000	1690000	1460000	1270000	1480000	2200000	1.12:0.83:0.89:0.81:1.19:0.81:0.96:0.68:0.89:0.77:0.66:0.58:0.67:1.00	2010000	1990000	1620000	1.24:1.23:1.00	1.24	1
DPLQWK	P16014|SCG1_MOUSE|Secretogranin-1	4.49	60	1.6	197000	462000	599000	661000	449000	0	0	0	0	0	0	0	0	0	584000	0.79:1.03:1.13:0.77:0:0:0:0:0:0:0:0:0:1.00	543000	0	584000	0.93:0:1.00	64	1
DPLQWKNSDFE	P16014|SCG1_MOUSE|Secretogranin-1	15.62	4.3	1.4	4480000	3350000	4780000	5660000	4410000	4720000	5450000	6100000	4470000	3880000	3630000	4090000	3820000	3910000	4470000	0.75:1.07:1.27:0.98:1.06:1.22:1.36:1.00:0.87:0.81:0.91:0.85:0.87:1.00	4550000	4930000	3980000	1.14:1.24:1.00	1.24	1
DPSHRIS	P09240|CCKN_MOUSE|Cholecystokinin	6.79	3.26	1	958000	812000	539000	757000	957000	1840000	1040000	1390000	879000	1020000	799000	748000	729000	776000	1130000	0.72:0.48:0.67:0.84:1.62:0.92:1.22:0.77:0.90:0.70:0.66:0.64:0.68:1.00	766000	1230000	837000	0.92:1.47:1.00	1.61	1
DPSHRISD	P09240|CCKN_MOUSE|Cholecystokinin	20.8	55.61	0.8	11300000	6150000	5010000	6420000	5280000	23900000	14700000	18000000	14700000	11800000	8540000	9800000	8920000	9070000	16700000	0.37:0.30:0.39:0.32:1.43:0.88:1.08:0.88:0.71:0.51:0.59:0.54:0.54:1.00	5720000	16600000	10600000	0.54:1.57:1.00	2.9	1
DQLAKELTAE	P26339|CMGA_MOUSE|Chromogranin-A	8.94	6.77	0.7	612000	646000	440000	513000	502000	536000	739000	848000	845000	558000	648000	567000	674000	455000	598000	1.08:0.74:0.86:0.84:0.90:1.24:1.42:1.41:0.93:1.08:0.95:1.13:0.76:1.00	525000	705000	588000	0.89:1.20:1.00	1.34	1
DQLLHY	P16014|SCG1_MOUSE|Secretogranin-1	14.38	11.74	0.8	3020000	2080000	1640000	1960000	3250000	4270000	3600000	3130000	3150000	2600000	3890000	2440000	3410000	2520000	4400000	0.47:0.37:0.44:0.74:0.97:0.82:0.71:0.72:0.59:0.88:0.56:0.78:0.57:1.00	2230000	3350000	3330000	0.67:1.01:1.00	1.5	1
DQLSEDASKVITYL	Q03517|SCG2_MOUSE|Secretogranin-2	4.31	3.91	4.9	349000	658000	638000	581000	560000	129000	252000	216000	104000	247000	274000	216000	234000	315000	467000	1.41:1.36:1.24:1.20:0.28:0.54:0.46:0.22:0.53:0.59:0.46:0.50:0.67:1.00	609000	190000	301000	2.02:0.63:1.00	3.21	1
DRMPFEGAGDPDQVSLKADSDILQNPLAENGTPYYDVSRNA		1.92	3.84	1.8	209000	0	1050000	1160000	127000	0	435000	0	0	0	0	0	0	0	143000	0:7.35:8.14:0.88:0:3.04:0:0:0:0:0:0:0:1.00	781000	435000	143000	5.46:3.04:1.00	5.46	1
DRQHTLKHFEHVRM(+15.99)VDPKKAAQIRSQVMTHLRVIY	P12023|A4_MOUSE|Amyloid-beta	3.41	60	1.4	235000	0	0	0	0	221000	117000	848000	208000	327000	0	0	513000	604000	449000	0:0:0:0:0.49:0.26:1.89:0.46:0.73:0:0:1.14:1.35:1.00	0	344000	522000	0:0.66:1.00	64	1	Oxidation (M)
DRVSETDIQRLLHG	P12961|7B2_MOUSE|Neuroendocrine	3.51	3.78	2.6	507000	238000	207000	207000	155000	817000	772000	453000	355000	681000	674000	638000	667000	650000	586000	0.41:0.35:0.35:0.26:1.39:1.32:0.77:0.61:1.16:1.15:1.09:1.14:1.11:1.00	202000	616000	643000	0.31:0.96:1.00	3.19	1
DVAHEILNEAYRKVLDQL	O70176|PACA_MOUSE|Pituitary	3.32	60	1.3	417000	0	0	0	0	1220000	517000	431000	383000	227000	350000	379000	1280000	557000	490000	0:0:0:0:2.50:1.06:0.88:0.78:0.46:0.72:0.77:2.61:1.14:1.00	0	556000	610000	0:0.91:1.00	64	1
DVAHEILNEAYRKVLDQLSARKY	O70176|PACA_MOUSE|Pituitary	5.27	6.54	1.8	2290000	0	358000	595000	704000	3460000	4570000	4310000	1780000	1860000	3770000	3300000	2820000	2830000	1730000	0:0.21:0.34:0.41:2.00:2.64:2.49:1.03:1.08:2.18:1.91:1.63:1.63:1.00	552000	3270000	3030000	0.18:1.08:1.00	5.93	3
DVAHEILNEAYRKVLDQLSARKYL	O70176|PACA_MOUSE|Pituitary	2.85	60	1.5	1370000	0	0	0	0	2950000	1320000	4230000	1560000	506000	2060000	3140000	1470000	1160000	787000	0:0:0:0:3.75:1.68:5.38:1.99:0.64:2.61:4.00:1.86:1.47:1.00	0	2380000	1880000	0:1.26:1.00	64	2
DVAHEILNEAYRKVLDQLSARKYLQ	O70176|PACA_MOUSE|Pituitary	5.91	6.06	1.3	688000	0	237000	0	395000	1300000	1060000	404000	758000	423000	1410000	1270000	845000	940000	589000	0:0.40:0:0.67:2.21:1.79:0.69:1.29:0.72:2.40:2.16:1.43:1.59:1.00	316000	985000	1110000	0.29:0.89:1.00	3.51	2
DVAHEILNEAYRKVLDQLSARKYLQS	O70176|PACA_MOUSE|Pituitary	4.32	4.92	1.1	2440000	362000	0	1290000	1460000	3370000	2650000	2930000	1680000	2500000	4830000	3840000	4290000	2850000	2070000	0.17:0:0.62:0.70:1.63:1.28:1.41:0.81:1.20:2.33:1.85:2.07:1.38:1.00	1040000	2800000	3920000	0.26:0.72:1.00	3.78	3
DVAHEILNEAYRKVLDQLSARKYLQSVVA	O70176|PACA_MOUSE|Pituitary	4.12	2.19	2.9	10600000	5690000	9420000	7380000	9780000	7260000	7290000	8850000	7840000	9380000	21300000	18400000	14500000	10000000	11200000	0.51:0.84:0.66:0.87:0.65:0.65:0.79:0.70:0.83:1.90:1.64:1.29:0.89:1.00	8070000	8340000	15100000	0.53:0.55:1.00	1.87	3
DVATVRLGE	P16014|SCG1_MOUSE|Secretogranin-1	8.43	0.11	1.2	1430000	1530000	1310000	1630000	1250000	2130000	1170000	1610000	1050000	1240000	1280000	1180000	1130000	1390000	2130000	0.72:0.61:0.77:0.59:1.00:0.55:0.76:0.49:0.58:0.60:0.55:0.53:0.65:1.00	1430000	1440000	1420000	1.00:1.01:1.00	1.01	1
E(-18.01)IGDEENSAKFPI(-.98)	P56942|MCH_MOUSE|Pro-MCH	7.75	1.22	1.7	1350000	2040000	1180000	1500000	1440000	1140000	1320000	1510000	922000	1310000	1520000	1170000	1310000	1010000	1490000	1.37:0.79:1.00:0.96:0.76:0.88:1.01:0.62:0.88:1.02:0.78:0.88:0.68:1.00	1540000	1240000	1300000	1.18:0.95:1.00	1.24	1	Pyro-glu from E; Amidation
E(-18.01)KGDRAYLKLERGNLMGGWKYSTFSGFLVF(-.98)		5.61	0.89	7.3	1090000	423000	524000	1950000	881000	972000	711000	1280000	1010000	1240000	1640000	1090000	1310000	1010000	1190000	0.35:0.44:1.64:0.74:0.82:0.60:1.08:0.85:1.04:1.38:0.92:1.10:0.85:1.00	944000	1040000	1250000	0.76:0.84:1.00	1.32	1	Pyro-glu from E; Amidation
E(-18.01)TPDVDPELLRYLLGRILTGSSEPEAAPAPRRL		1.71	60	0	170000	0	0	0	0	0	0	0	0	0	1650000	735000	0	0	0	-:-:-:-:-:-:-:-:-:64.00:64.00:-:-:-	0	0	1190000	00:00:01	64	1	Pyro-glu from E
EADVATVRL	P16014|SCG1_MOUSE|Secretogranin-1	2.67	1.38	7.5	251000	310000	405000	0	53700	526000	441000	409000	313000	207000	261000	112000	216000	0	268000	1.16:1.51:0:0.20:1.97:1.65:1.53:1.17:0.78:0.98:0.42:0.81:0:1.00	256000	379000	214000	1.20:1.77:1.00	1.77	1
EADVATVRLGE	P16014|SCG1_MOUSE|Secretogranin-1	1.92	2.35	11.1	3050000	899000	543000	872000	1970000	6420000	3240000	4000000	3050000	3690000	133000	3280000	2960000	4530000	7080000	0.13:0.08:0.12:0.28:0.91:0.46:0.57:0.43:0.52:0.02:0.46:0.42:0.64:1.00	1310000	4140000	3830000	0.34:1.08:1.00	3.15	2
EADVATVRLGEK	P16014|SCG1_MOUSE|Secretogranin-1	2.12	3.4	24	182000	492000	499000	471000	249000	0	0	41400	0	142000	142000	77600	224000	172000	33300	14.78:14.98:14.13:7.49:0:0:1.24:0:4.26:4.25:2.33:6.72:5.17:1.00	428000	91600	130000	3.30:0.71:1.00	4.67	1
EADVATVRLGEK(-.98)	P16014|SCG1_MOUSE|Secretogranin-1	16.96	60	1.2	9630000	24900000	20300000	26900000	20300000	4140000	3710000	3250000	2020000	6340000	4270000	3970000	3480000	4870000	6530000	3.81:3.10:4.12:3.10:0.63:0.57:0.50:0.31:0.97:0.65:0.61:0.53:0.75:1.00	23100000	3890000	4620000	4.99:0.84:1.00	5.93	1	Amidation
EAVWGDGSPEPSPRE(-.98)	P01193|COLI_MOUSE|Pro-opiomelanocortin	2.55	4.4	5.9	283000	430000	315000	210000	303000	923000	860000	236000	79400	145000	128000	85000	75100	51300	117000	3.69:2.70:1.80:2.60:7.91:7.37:2.02:0.68:1.25:1.10:0.73:0.64:0.44:1.00	315000	449000	91200	3.45:4.92:1.00	4.92	1	Amidation
EDASKVITYL	Q03517|SCG2_MOUSE|Secretogranin-2	4.78	60	0.4	452000	1650000	1570000	1730000	1370000	0	0	0	0	0	0	0	0	0	0	64.00:64.00:64.00:64.00:-:-:-:-:-:-:-:-:-:-	1580000	0	0	64.00:-:-	64	1
EDEAKELQ	P22005|PENK_MOUSE|Proenkephalin-A	15.27	34.09	1.1	2780000	5480000	3810000	4620000	4360000	1520000	1960000	2470000	2380000	2420000	1700000	1420000	1280000	1420000	4030000	1.36:0.95:1.15:1.08:0.38:0.49:0.61:0.59:0.60:0.42:0.35:0.32:0.35:1.00	4570000	2150000	1970000	2.32:1.09:1.00	2.32	1
EDTPNRQY	Q03517|SCG2_MOUSE|Secretogranin-2	5.7	5.12	0.9	251000	474000	269000	388000	751000	305000	182000	155000	103000	175000	180000	148000	85100	104000	191000	2.48:1.41:2.03:3.92:1.59:0.95:0.81:0.54:0.92:0.94:0.77:0.44:0.54:1.00	470000	184000	141000	3.32:1.30:1.00	3.32	1
EEEAVWGDGSPEPSPRE(-.98)	P01193|COLI_MOUSE|Pro-opiomelanocortin	2.95	5.9	9.7	181000	328000	717000	599000	441000	209000	153000	0	0	0	0	0	0	87400	0	64.00:64.00:64.00:64.00:64.00:64.00:-:-:-:-:-:-:64.00:-	521000	181000	87400	5.96:2.07:1.00	5.96	1	Amidation
EEGAVTPDLPGLEKVQVRPE		6.68	4.59	1.2	501000	889000	889000	778000	417000	518000	456000	576000	258000	452000	423000	326000	213000	340000	484000	1.84:1.84:1.61:0.86:1.07:0.94:1.19:0.53:0.93:0.87:0.67:0.44:0.70:1.00	743000	452000	357000	2.08:1.26:1.00	2.08	1
EEGENYSKEVPEIE	P22005|PENK_MOUSE|Proenkephalin-A	7.23	10.74	0.9	1080000	3020000	2070000	1880000	731000	1330000	1080000	1130000	558000	807000	496000	325000	377000	523000	787000	3.84:2.63:2.40:0.93:1.69:1.37:1.44:0.71:1.03:0.63:0.41:0.48:0.66:1.00	1930000	982000	501000	3.84:1.96:1.00	3.84	1
EEKEEDVEAEERGDLGEVGAWRPH		2.07	60	8.1	347000	1520000	1240000	1170000	181000	0	0	0	0	0	0	0	0	242000	506000	3.01:2.44:2.30:0.36:0:0:0:0:0:0:0:0:0.48:1.00	1030000	0	374000	2.74:0:1.00	64	1
EENSAKFPI(-.98)	P56942|MCH_MOUSE|Pro-MCH	2.95	14.41	7	731000	2620000	2050000	2050000	1570000	0	0	0	62800	110000	632000	0	121000	0	1010000	2.58:2.02:2.02:1.54:0:0:0:0.06:0.11:0.62:0:0.12:0:1.00	2070000	86200	589000	3.52:0.15:1.00	24.04	1	Amidation
EENSRENPF	Q03517|SCG2_MOUSE|Secretogranin-2	18.1	31.32	0.7	4670000	7140000	5300000	6200000	7990000	5800000	3800000	4880000	3460000	5310000	2940000	2870000	2730000	2590000	4390000	1.63:1.21:1.41:1.82:1.32:0.87:1.11:0.79:1.21:0.67:0.65:0.62:0.59:1.00	6660000	4650000	3100000	2.15:1.50:1.00	2.15	1
EEQLGPEESREEVRFPD	P16014|SCG1_MOUSE|Secretogranin-1	4.23	6.22	2	751000	2730000	2130000	1970000	607000	562000	206000	285000	249000	357000	0	221000	196000	346000	658000	4.16:3.24:2.99:0.92:0.85:0.31:0.43:0.38:0.54:0:0.34:0.30:0.53:1.00	1860000	332000	355000	5.24:0.93:1.00	5.6	1
EEQQLRELQRHGYENP		7.26	11.06	1.8	509000	618000	1380000	1260000	853000	418000	305000	338000	159000	501000	224000	306000	254000	218000	300000	2.06:4.60:4.19:2.84:1.39:1.01:1.13:0.53:1.67:0.75:1.02:0.85:0.73:1.00	1030000	344000	261000	3.94:1.32:1.00	3.94	1
EEQYTPQSL	Q03517|SCG2_MOUSE|Secretogranin-2	8.04	23.76	1.1	775000	1560000	1310000	1300000	688000	1310000	647000	743000	370000	680000	497000	401000	366000	443000	528000	2.96:2.48:2.46:1.30:2.49:1.23:1.41:0.70:1.29:0.94:0.76:0.69:0.84:1.00	1210000	750000	447000	2.72:1.68:1.00	2.72	1
EERSYEGANGRQH	P16014|SCG1_MOUSE|Secretogranin-1	2.49	2.99	8.8	111000	78600	0	0	0	390000	217000	250000	227000	0	112000	0	0	113000	166000	0.47:0:0:0:2.34:1.30:1.50:1.37:0:0.67:0:0:0.68:1.00	78600	271000	130000	0.60:2.08:1.00	3.45	1
EESHLAESSRDALSEDEWMRIILEALRQAENEPPSAPKENKPY	Q03517|SCG2_MOUSE|Secretogranin-2	2.23	60	3.7	101000	0	0	0	0	0	0	0	0	257000	0	0	648000	0	503000	0:0:0:0:0:0:0:0:0.51:0:0:1.29:0:1.00	0	257000	576000	0:0.45:1.00	64	1
EETRRQEKPQELT	P16014|SCG1_MOUSE|Secretogranin-1	7.79	0.45	0.7	577000	0	584000	646000	522000	815000	764000	784000	393000	430000	845000	608000	594000	411000	683000	0:0.85:0.95:0.76:1.19:1.12:1.15:0.58:0.63:1.24:0.89:0.87:0.60:1.00	584000	637000	628000	0.93:1.01:1.00	1.09	1
EEYPDR		11.75	34.09	1.1	1560000	1270000	681000	900000	633000	3360000	1390000	2450000	1210000	1850000	1710000	1380000	980000	1560000	2390000	0.53:0.28:0.38:0.26:1.40:0.58:1.02:0.50:0.77:0.72:0.58:0.41:0.65:1.00	872000	2050000	1600000	0.54:1.28:1.00	2.35	1
EGDTLANSSDLLKELLGTGDNRAKDSH	P22005|PENK_MOUSE|Proenkephalin-A	3.73	1.44	5.9	284000	725000	243000	0	300000	332000	154000	357000	210000	365000	331000	205000	218000	251000	287000	2.53:0.85:0:1.05:1.16:0.54:1.25:0.73:1.27:1.15:0.71:0.76:0.87:1.00	423000	284000	258000	1.64:1.10:1.00	1.64	1
EGEDRNGVTL	P16014|SCG1_MOUSE|Secretogranin-1	7.37	4.23	1.2	384000	347000	221000	248000	208000	809000	461000	608000	380000	370000	346000	338000	250000	333000	460000	0.75:0.48:0.54:0.45:1.76:1.00:1.32:0.82:0.80:0.75:0.73:0.54:0.72:1.00	256000	525000	345000	0.74:1.52:1.00	2.05	1
EGEDRNGVTLTE	P16014|SCG1_MOUSE|Secretogranin-1	7.57	2.62	1.2	379000	637000	426000	377000	281000	736000	391000	441000	260000	331000	239000	216000	154000	323000	488000	1.30:0.87:0.77:0.58:1.51:0.80:0.90:0.53:0.68:0.49:0.44:0.32:0.66:1.00	430000	432000	284000	1.51:1.52:1.00	1.52	1
EGEDRNGVTLTEK	P16014|SCG1_MOUSE|Secretogranin-1	10.83	17.3	0.7	619000	1240000	854000	664000	472000	1030000	539000	734000	356000	628000	478000	323000	233000	402000	709000	1.75:1.20:0.94:0.66:1.45:0.76:1.03:0.50:0.88:0.67:0.46:0.33:0.57:1.00	808000	657000	429000	1.88:1.53:1.00	1.88	1
EGENYSKEVPEIE	P22005|PENK_MOUSE|Proenkephalin-A	4.21	4.94	2.3	419000	1430000	774000	761000	154000	699000	195000	418000	297000	424000	195000	139000	0	152000	227000	6.31:3.41:3.36:0.68:3.08:0.86:1.85:1.31:1.87:0.86:0.61:0:0.67:1.00	780000	407000	178000	4.37:2.28:1.00	4.37	1
EGHPLSEE	P16014|SCG1_MOUSE|Secretogranin-1	12.53	8.73	0.7	1720000	1620000	1010000	1300000	1400000	3030000	1660000	1690000	1360000	1790000	1930000	1530000	1100000	1840000	2800000	0.58:0.36:0.46:0.50:1.08:0.59:0.60:0.48:0.64:0.69:0.55:0.39:0.66:1.00	1330000	1910000	1840000	0.72:1.03:1.00	1.43	1
EGYPSKPDNPGEDAPAEDMARYYSALRHYINLITRQRY(-.98)		2.95	1.63	2.9	441000	206000	880000	0	813000	573000	1260000	0	0	0	1100000	1340000	0	0	0	64.00:64.00:-:64.00:64.00:64.00:-:-:-:64.00:64.00:-:-:-	633000	915000	1220000	0.52:0.75:1.00	1.93	1	Amidation
EIEKFDK	P20065|TYB4_MOUSE|Thymosin	12.69	15.18	1.2	3930000	3830000	2970000	3550000	2810000	4130000	2130000	3250000	2700000	3360000	4250000	3270000	2800000	5270000	10700000	0.36:0.28:0.33:0.26:0.38:0.20:0.30:0.25:0.31:0.40:0.30:0.26:0.49:1.00	3290000	3120000	5260000	0.63:0.59:1.00	1.69	2
EIEKFDKS	P20065|TYB4_MOUSE|Thymosin	10.79	5.34	0.8	1220000	1410000	854000	987000	1030000	1280000	891000	1220000	1040000	1270000	1320000	1080000	819000	1570000	2280000	0.62:0.37:0.43:0.45:0.56:0.39:0.54:0.46:0.56:0.58:0.47:0.36:0.69:1.00	1070000	1140000	1420000	0.76:0.81:1.00	1.32	1
EIEKFDKSK	P20065|TYB4_MOUSE|Thymosin	6.94	2.66	0.9	973000	955000	930000	1370000	1130000	925000	499000	503000	722000	746000	1200000	794000	529000	1300000	2020000	0.47:0.46:0.68:0.56:0.46:0.25:0.25:0.36:0.37:0.59:0.39:0.26:0.64:1.00	1100000	679000	1170000	0.94:0.58:1.00	1.72	2
EIGDEENSAKFPI(-.98)	P56942|MCH_MOUSE|Pro-MCH	21.33	34.71	1.3	45600000	35100000	14800000	22400000	25300000	60700000	57700000	59500000	45900000	41000000	64300000	48200000	54000000	42600000	66700000	0.53:0.22:0.34:0.38:0.91:0.87:0.89:0.69:0.61:0.96:0.72:0.81:0.64:1.00	24400000	52900000	55200000	0.44:0.96:1.00	2.26	1	Amidation
EIVEEQYTPQSL	Q03517|SCG2_MOUSE|Secretogranin-2	4.98	3.72	2.2	606000	1050000	1060000	1180000	1280000	601000	320000	377000	228000	671000	240000	404000	262000	344000	468000	2.25:2.26:2.52:2.74:1.28:0.68:0.81:0.49:1.43:0.51:0.86:0.56:0.73:1.00	1140000	439000	344000	3.33:1.28:1.00	3.33	1
EIVHIQ		12.3	47.54	0.9	2970000	7710000	5470000	4510000	3810000	2630000	916000	1690000	1350000	3010000	1660000	1600000	1690000	1950000	3610000	2.13:1.51:1.25:1.05:0.73:0.25:0.47:0.37:0.83:0.46:0.44:0.47:0.54:1.00	5370000	1920000	2100000	2.56:0.91:1.00	2.8	2
EIVHLQA		11.03	5.49	1.3	1160000	1680000	1240000	1310000	1160000	1360000	716000	1100000	748000	1150000	1150000	1090000	1050000	1110000	1430000	1.17:0.86:0.91:0.81:0.95:0.50:0.76:0.52:0.80:0.80:0.76:0.73:0.77:1.00	1350000	1010000	1170000	1.16:0.87:1.00	1.33	1
EIVHLQAGQCG		4.49	5.22	4.8	360000	313000	1080000	1020000	741000	342000	214000	227000	59100	185000	321000	284000	99300	85300	79500	3.94:13.56:12.80:9.33:4.31:2.69:2.86:0.74:2.32:4.04:3.57:1.25:1.07:1.00	788000	205000	174000	4.53:1.18:1.00	4.53	1
EKNPLPSKETIEQEKQ	P20065|TYB4_MOUSE|Thymosin	5.55	2.45	2.9	1680000	1040000	838000	807000	1340000	2250000	1460000	2120000	2090000	1600000	1890000	1520000	1570000	1280000	3670000	0.28:0.23:0.22:0.37:0.61:0.40:0.58:0.57:0.44:0.52:0.41:0.43:0.35:1.00	1010000	1910000	1990000	0.51:0.96:1.00	1.97	2
EKPNAEEILQ		12.77	13.75	1.2	1270000	2220000	1400000	1520000	1200000	816000	740000	1140000	1100000	1080000	1190000	951000	891000	1240000	2300000	0.97:0.61:0.66:0.52:0.35:0.32:0.50:0.48:0.47:0.52:0.41:0.39:0.54:1.00	1590000	975000	1310000	1.21:0.74:1.00	1.63	1
ELDQLLHY	P16014|SCG1_MOUSE|Secretogranin-1	11.76	7.91	0.9	1210000	1010000	1010000	1740000	2080000	879000	1400000	1420000	1320000	924000	1220000	1120000	1150000	768000	937000	1.07:1.07:1.85:2.22:0.94:1.49:1.52:1.41:0.99:1.30:1.20:1.22:0.82:1.00	1460000	1190000	1040000	1.40:1.15:1.00	1.4	1
ELENLAAM(+15.99)DLELQKIAEKFS	P16014|SCG1_MOUSE|Secretogranin-1	6.37	2.57	1.8	831000	1410000	1070000	915000	1040000	519000	749000	803000	625000	988000	947000	423000	638000	713000	785000	1.80:1.37:1.17:1.33:0.66:0.95:1.02:0.80:1.26:1.21:0.54:0.81:0.91:1.00	1110000	737000	701000	1.58:1.05:1.00	1.58	1	Oxidation (M)
ELENLAAM(+15.99)DLELQKIAEKFSQ	P16014|SCG1_MOUSE|Secretogranin-1	10.08	11.37	1.8	2210000	4330000	2350000	2430000	2620000	1420000	2160000	2100000	1690000	2630000	2260000	1300000	1710000	1900000	2050000	2.11:1.15:1.19:1.28:0.69:1.06:1.03:0.83:1.29:1.10:0.64:0.84:0.93:1.00	2930000	2000000	1840000	1.59:1.09:1.00	1.59	1	Oxidation (M)
ELENLAAM(+15.99)DLELQKIAEKFSQR(-.98)	P16014|SCG1_MOUSE|Secretogranin-1	7.15	0.43	1.8	1690000	2530000	1160000	1400000	2200000	1260000	1560000	2060000	1520000	1820000	2210000	1350000	1600000	1520000	1520000	1.66:0.76:0.92:1.44:0.83:1.02:1.35:1.00:1.19:1.45:0.89:1.05:1.00:1.00	1820000	1640000	1640000	1.11:1.00:1.00	1.11	2	Oxidation (M); Amidation
ELENLAAMDLELQKIAEKFS	P16014|SCG1_MOUSE|Secretogranin-1	2.13	0.46	2.1	202000	4620	414000	629000	0	272000	475000	0	228000	0	0	0	155000	320000	327000	0.02:1.26:1.92:0:0.83:1.45:0:0.70:0:0:0:0.47:0.98:1.00	349000	325000	268000	1.30:1.21:1.00	1.3	1
ELENLAAMDLELQKIAEKFSQ	P16014|SCG1_MOUSE|Secretogranin-1	2.73	0.27	4.4	1220000	365	2250000	2800000	944000	1650000	2040000	1090000	906000	952000	1290000	0	0	1030000	2090000	0.02:1.07:1.34:0.45:0.79:0.98:0.52:0.43:0.46:0.62:0:0:0.49:1.00	1500000	1330000	1470000	1.02:0.90:1.00	1.13	1
ELENLAAMDLELQKIAEKFSQR(-.98)	P16014|SCG1_MOUSE|Secretogranin-1	4.34	0.7	1.5	1810000	947000	2160000	2480000	1710000	2240000	2440000	2610000	1370000	1200000	0	2970000	891000	1950000	2410000	0.39:0.89:1.03:0.71:0.93:1.01:1.08:0.57:0.50:0:1.23:0.37:0.81:1.00	1820000	1970000	2350000	0.78:0.84:1.00	1.29	2	Amidation
ELGKLTGPSN	Q03517|SCG2_MOUSE|Secretogranin-2	7.97	27.41	1.3	531000	1100000	756000	867000	852000	617000	389000	448000	221000	700000	282000	286000	195000	302000	425000	2.58:1.78:2.04:2.01:1.45:0.92:1.06:0.52:1.65:0.66:0.67:0.46:0.71:1.00	893000	475000	298000	3.00:1.59:1.00	3	1
ELGKLTGPSNQ	Q03517|SCG2_MOUSE|Secretogranin-2	19.46	60	1	8480000	25200000	16500000	17200000	14000000	6920000	3840000	3910000	2180000	10900000	2730000	2770000	2010000	4030000	6570000	3.83:2.51:2.62:2.13:1.05:0.58:0.60:0.33:1.65:0.41:0.42:0.31:0.61:1.00	18200000	5540000	3620000	5.03:1.53:1.00	5.03	1
ENAPRTRLEDPSM(+15.99)W		6.78	15.66	1.2	1880000	673000	484000	678000	488000	3090000	2530000	2050000	2160000	2650000	2740000	1780000	2060000	2150000	2860000	0.24:0.17:0.24:0.17:1.08:0.88:0.72:0.75:0.93:0.96:0.62:0.72:0.75:1.00	581000	2490000	2320000	0.25:1.08:1.00	4.3	1	Oxidation (M)
ENAPRTRLEDPSMW		7.49	5.54	1.7	890000	0	586000	650000	270000	1360000	1410000	1150000	504000	490000	1330000	1340000	1030000	1010000	1330000	0:0.44:0.49:0.20:1.02:1.06:0.87:0.38:0.37:1.01:1.01:0.77:0.76:1.00	502000	983000	1210000	0.42:0.81:1.00	2.41	1
ENPSPQAP		6.65	0.48	0.9	569000	747000	427000	461000	542000	786000	416000	700000	507000	609000	586000	544000	363000	437000	846000	0.88:0.50:0.54:0.64:0.93:0.49:0.83:0.60:0.72:0.69:0.64:0.43:0.52:1.00	544000	604000	555000	0.98:1.09:1.00	1.11	1
ENPSPQAPARRLLP		6.24	2.95	1	558000	909000	669000	693000	664000	437000	439000	446000	362000	475000	737000	447000	490000	372000	675000	1.35:0.99:1.03:0.98:0.65:0.65:0.66:0.54:0.70:1.09:0.66:0.73:0.55:1.00	734000	432000	544000	1.35:0.79:1.00	1.7	1
ENPSPQAPARRLLPP		5.79	2.15	0.9	1350000	2200000	1800000	1980000	1890000	1320000	1040000	1040000	756000	1270000	1580000	788000	933000	857000	1390000	1.58:1.30:1.43:1.36:0.95:0.75:0.75:0.54:0.91:1.14:0.57:0.67:0.62:1.00	1970000	1090000	1110000	1.78:0.98:1.00	1.81	1
ENPTYKF	P12023|A4_MOUSE|Amyloid-beta	4.56	2.38	5	236000	112000	155000	183000	156000	624000	353000	389000	209000	157000	216000	211000	216000	185000	135000	0.83:1.14:1.35:1.15:4.61:2.61:2.87:1.54:1.16:1.59:1.55:1.60:1.37:1.00	151000	346000	193000	0.79:1.80:1.00	2.29	1
EPDLRLE	Q03517|SCG2_MOUSE|Secretogranin-2	2.71	60	3.7	150000	535000	462000	358000	620000	0	0	126000	0	0	0	0	0	0	0	64.00:64.00:64.00:64.00:-:-:64.00:-:-:-:-:-:-:-	494000	126000	0	64.00:64.00:-	64	1
EPEAAPAPR		2.1	60	2.7	112000	443000	255000	312000	469000	0	0	0	0	85100	0	0	0	0	0	64.00:64.00:64.00:64.00:-:-:-:-:64.00:-:-:-:-:-	370000	85100	0	64.00:64.00:-	64	1
EPEYGEESRSY	P16014|SCG1_MOUSE|Secretogranin-1	3.5	60	1.3	133000	468000	434000	464000	502000	0	0	0	0	0	0	0	0	0	0	64.00:64.00:64.00:64.00:-:-:-:-:-:-:-:-:-:-	467000	0	0	64.00:-:-	64	1
EPGAHSALDTREE	P16014|SCG1_MOUSE|Secretogranin-1	7.06	1.45	1.4	1670000	2730000	1440000	1500000	1480000	2960000	1740000	1650000	1440000	1620000	1350000	1120000	1460000	1450000	1440000	1.90:1.00:1.05:1.03:2.06:1.21:1.15:1.00:1.13:0.94:0.78:1.01:1.01:1.00	1790000	1880000	1360000	1.31:1.38:1.00	1.38	2
EPYPIT	P16014|SCG1_MOUSE|Secretogranin-1	3.91	3.08	1.6	971000	133000	684000	878000	590000	1800000	1090000	1450000	859000	1090000	1060000	952000	948000	960000	1100000	0.12:0.62:0.80:0.54:1.64:0.99:1.32:0.78:0.99:0.96:0.86:0.86:0.87:1.00	571000	1260000	1000000	0.57:1.26:1.00	2.2	1
EPYPITE	P16014|SCG1_MOUSE|Secretogranin-1	13.06	3.04	1.2	5420000	7000000	5450000	6320000	4820000	6840000	4780000	5710000	4840000	5070000	5300000	4380000	3780000	4780000	6860000	1.02:0.80:0.92:0.70:1.00:0.70:0.83:0.71:0.74:0.77:0.64:0.55:0.70:1.00	5900000	5450000	5020000	1.17:1.09:1.00	1.17	1
EQAEQGREHL	Q03517|SCG2_MOUSE|Secretogranin-2	8.12	32.7	1.1	837000	332000	327000	260000	594000	1300000	1320000	1470000	1340000	784000	852000	821000	857000	521000	937000	0.35:0.35:0.28:0.63:1.39:1.40:1.57:1.43:0.84:0.91:0.88:0.91:0.56:1.00	378000	1240000	798000	0.47:1.56:1.00	3.28	1
EQAEQGREHLA	Q03517|SCG2_MOUSE|Secretogranin-2	11.65	37.96	0.9	2050000	1300000	637000	1210000	1440000	2750000	2000000	4290000	2650000	2140000	1700000	1630000	2060000	1250000	3620000	0.36:0.18:0.33:0.40:0.76:0.55:1.19:0.73:0.59:0.47:0.45:0.57:0.35:1.00	1150000	2770000	2050000	0.56:1.35:1.00	2.41	1
EQGREHL	Q03517|SCG2_MOUSE|Secretogranin-2	9.92	41.63	0.8	1500000	711000	530000	902000	884000	2840000	1850000	2680000	1640000	1530000	1520000	1350000	1480000	1090000	1990000	0.36:0.27:0.45:0.44:1.43:0.93:1.35:0.82:0.77:0.76:0.68:0.74:0.55:1.00	757000	2110000	1490000	0.51:1.42:1.00	2.79	1
EQGREHLA	Q03517|SCG2_MOUSE|Secretogranin-2	11.47	7.1	0.9	2370000	1780000	1420000	2330000	2020000	3000000	2250000	2670000	2420000	2540000	2600000	2320000	2040000	1930000	3910000	0.45:0.36:0.59:0.52:0.77:0.57:0.68:0.62:0.65:0.66:0.59:0.52:0.49:1.00	1880000	2580000	2560000	0.74:1.01:1.00	1.37	1
EQLGPEESREEVRFPD	P16014|SCG1_MOUSE|Secretogranin-1	8.65	2.58	1.2	1210000	1780000	1430000	1330000	692000	1800000	1070000	1240000	749000	770000	1050000	982000	960000	1200000	1920000	0.93:0.74:0.69:0.36:0.94:0.56:0.64:0.39:0.40:0.54:0.51:0.50:0.62:1.00	1310000	1120000	1220000	1.07:0.92:1.00	1.16	1
EQYTPQSL	Q03517|SCG2_MOUSE|Secretogranin-2	7.93	4.43	1	448000	559000	490000	481000	512000	972000	379000	530000	298000	452000	333000	274000	351000	220000	425000	1.32:1.15:1.13:1.20:2.29:0.89:1.25:0.70:1.06:0.78:0.64:0.83:0.52:1.00	510000	526000	321000	1.59:1.64:1.00	1.64	1
ERPLGLEQVLESDAEKDDG(-.98)	P01193|COLI_MOUSE|Pro-opiomelanocortin	7.29	7.85	0.9	859000	2640000	570000	633000	1660000	843000	380000	527000	801000	1680000	333000	322000	516000	522000	598000	4.41:0.95:1.06:2.77:1.41:0.63:0.88:1.34:2.81:0.56:0.54:0.86:0.87:1.00	1370000	847000	458000	3.00:1.85:1.00	3	1	Amidation
ERPVF		9.83	60	0.9	1600000	557000	380000	528000	492000	2890000	2250000	2410000	2190000	1660000	1970000	1790000	1820000	1310000	2160000	0.26:0.18:0.24:0.23:1.34:1.04:1.12:1.01:0.77:0.91:0.83:0.84:0.61:1.00	489000	2280000	1810000	0.27:1.26:1.00	4.66	1
ERPVFTNHF		6	12.08	2.7	1700000	373000	744000	815000	493000	2380000	3430000	3560000	2250000	1570000	2040000	1560000	1510000	1370000	1760000	0.21:0.42:0.46:0.28:1.36:1.95:2.03:1.28:0.89:1.16:0.89:0.86:0.78:1.00	606000	2640000	1650000	0.37:1.60:1.00	4.35	2
ERPVFTNHFLVE		6.24	2.84	1	262000	314000	297000	348000	385000	217000	193000	203000	175000	221000	318000	203000	316000	203000	282000	1.12:1.05:1.24:1.37:0.77:0.68:0.72:0.62:0.78:1.13:0.72:1.12:0.72:1.00	336000	201000	264000	1.27:0.76:1.00	1.67	1
ESKDQLSEDASKVIT	Q03517|SCG2_MOUSE|Secretogranin-2	9.38	30.18	3.7	3170000	1310000	1790000	1480000	3240000	6140000	4440000	4680000	3210000	2910000	3150000	2350000	2800000	2720000	4150000	0.32:0.43:0.36:0.78:1.48:1.07:1.13:0.77:0.70:0.76:0.57:0.68:0.66:1.00	1950000	4280000	3030000	0.64:1.41:1.00	2.19	2
ESKDQLSEDASKVITY	Q03517|SCG2_MOUSE|Secretogranin-2	7.82	10.83	1	748000	1750000	1290000	1120000	1060000	590000	531000	504000	355000	497000	527000	415000	459000	475000	912000	1.92:1.41:1.23:1.16:0.65:0.58:0.55:0.39:0.55:0.58:0.46:0.50:0.52:1.00	1300000	495000	558000	2.34:0.89:1.00	2.63	1
ESKDQLSEDASKVITYL	Q03517|SCG2_MOUSE|Secretogranin-2	7.63	15.66	1.4	4160000	10900000	7740000	7470000	6530000	1460000	2030000	1800000	1180000	2410000	3040000	2180000	2780000	3490000	5260000	2.08:1.47:1.42:1.24:0.28:0.39:0.34:0.22:0.46:0.58:0.41:0.53:0.66:1.00	8160000	1770000	3350000	2.44:0.53:1.00	4.6	2
ESKDQLSEDASKVITYLRRLVNAVGSGRSQSGPNGDRAA	Q03517|SCG2_MOUSE|Secretogranin-2	5	1.95	1.2	624000	403000	0	0	416000	581000	1050000	690000	527000	902000	1240000	692000	1000000	765000	463000	0.87:0:0:0.90:1.26:2.27:1.49:1.14:1.95:2.68:1.50:2.16:1.65:1.00	409000	750000	832000	0.49:0.90:1.00	2.03	1
ESTENAPRTR		7.32	10.69	3.1	2090000	0	402000	919000	912000	4430000	2290000	2840000	3430000	2180000	1740000	1660000	1800000	2170000	4540000	0:0.09:0.20:0.20:0.98:0.50:0.63:0.76:0.48:0.38:0.37:0.40:0.48:1.00	780000	3040000	2380000	0.33:1.27:1.00	3.89	2
ESVFQELGKLTGPSNQ	Q03517|SCG2_MOUSE|Secretogranin-2	7.74	6.4	1.3	1360000	935000	758000	657000	812000	2270000	2050000	2010000	864000	1880000	1480000	1430000	1320000	1160000	1460000	0.64:0.52:0.45:0.56:1.56:1.41:1.38:0.59:1.29:1.01:0.98:0.90:0.80:1.00	791000	1810000	1370000	0.58:1.33:1.00	2.3	1
ETIEQEKQAGES	P20065|TYB4_MOUSE|Thymosin	9.31	0.87	0.9	624000	1050000	392000	636000	404000	858000	386000	674000	481000	635000	381000	400000	286000	641000	1510000	0.70:0.26:0.42:0.27:0.57:0.26:0.45:0.32:0.42:0.25:0.27:0.19:0.43:1.00	621000	607000	643000	0.97:0.94:1.00	1.06	1
ETPDVDPELLRYLLGRILTGSSEPEAAPAPR		2.79	60	16.6	112000	0	0	0	0	372000	0	0	364000	0	225000	0	0	142000	460000	0:0:0:0:0.81:0:0:0.79:0:0.49:0:0:0.31:1.00	0	368000	276000	0:1.33:1.00	64	1
ETPDVDPELLRYLLGRILTGSSEPEAAPAPRR		1.92	60	0.1	40700	0	0	0	0	0	0	0	250000	0	320000	0	0	0	0	-:-:-:-:-:-:-:64.00:-:64.00:-:-:-:-	0	250000	320000	0:0.78:1.00	64	1
ETPDVDPELLRYLLGRILTGSSEPEAAPAPRRL		4.8	2.67	1.1	3250000	843000	679000	3660000	3740000	1740000	2070000	1910000	3000000	2310000	4680000	7150000	6090000	2730000	4910000	0.17:0.14:0.75:0.76:0.35:0.42:0.39:0.61:0.47:0.95:1.46:1.24:0.56:1.00	2520000	3490000	6310000	0.40:0.55:1.00	2.51	2
ETQEKNPLPSKETIEQEKQAGES	P20065|TYB4_MOUSE|Thymosin	3.26	3.88	6.8	310000	844000	562000	745000	626000	384000	159000	202000	225000	0	97400	0	0	126000	372000	2.27:1.51:2.00:1.68:1.03:0.43:0.54:0.60:0:0.26:0:0:0.34:1.00	694000	242000	198000	3.50:1.22:1.00	3.5	1
ETSTPLR		5.97	3.51	8.6	877000	834000	549000	526000	174000	1930000	792000	1420000	730000	1010000	1000000	830000	684000	627000	1170000	0.71:0.47:0.45:0.15:1.65:0.68:1.22:0.62:0.87:0.86:0.71:0.59:0.54:1.00	521000	1180000	862000	0.60:1.36:1.00	2.26	1
ETSTPLRL		15.09	35.75	1	7300000	4700000	2970000	3480000	4730000	12200000	7660000	9370000	6390000	6810000	11700000	8100000	7530000	6600000	10000000	0.47:0.30:0.35:0.47:1.22:0.77:0.94:0.64:0.68:1.17:0.81:0.75:0.66:1.00	3970000	8480000	8790000	0.45:0.96:1.00	2.22	1
EVGAWRPH		10.54	10.49	1.1	1500000	1200000	1240000	1440000	981000	2360000	2170000	2510000	1300000	1440000	1160000	1450000	1190000	1330000	1280000	0.93:0.97:1.12:0.76:1.84:1.69:1.95:1.02:1.12:0.91:1.13:0.93:1.03:1.00	1210000	1960000	1280000	0.95:1.52:1.00	1.61	2
EVRFPDRQYEPYPITE	P16014|SCG1_MOUSE|Secretogranin-1	2.04	2.75	13.9	546000	917000	550000	100000	214000	792000	1060000	1390000	219000	213000	553000	314000	363000	393000	573000	1.60:0.96:0.17:0.37:1.38:1.85:2.42:0.38:0.37:0.97:0.55:0.63:0.69:1.00	836000	1660000	456000	1.83:3.65:1.00	3.65	3
EWIPNNVKVAVCDIPPRGLKM(+15.99)SSTFIGNSTAIQELFKRISEQFTAMFR(-.98)		0.04	60	0	9150	0	0	0	128000	0	0	0	0	0	0	0	0	0	0	-:-:-:64.00:-:-:-:-:-:-:-:-:-:-	128000	0	0	64.00:-:-	64	1	Oxidation (M); Amidation
EYLNQEQAEQGREHL	Q03517|SCG2_MOUSE|Secretogranin-2	4.63	1.33	5	554000	500000	542000	59500	453000	867000	811000	614000	390000	534000	507000	502000	731000	565000	687000	0.73:0.79:0.09:0.66:1.26:1.18:0.89:0.57:0.78:0.74:0.73:1.06:0.82:1.00	389000	643000	598000	0.65:1.07:1.00	1.65	1
EYLNQEQAEQGREHLA	Q03517|SCG2_MOUSE|Secretogranin-2	8.02	4.71	0.8	837000	848000	599000	629000	617000	1450000	1010000	978000	538000	694000	744000	505000	1180000	693000	1220000	0.69:0.49:0.51:0.51:1.19:0.83:0.80:0.44:0.57:0.61:0.41:0.97:0.57:1.00	673000	935000	870000	0.77:1.07:1.00	1.39	1
F(+42.01)LFSQMEPGVGILTSLGRRTD(-.98)		5.22	1.15	0.8	436000	565000	405000	436000	281000	772000	591000	592000	239000	709000	0	377000	413000	409000	318000	1.78:1.27:1.37:0.88:2.43:1.86:1.86:0.75:2.23:0:1.19:1.30:1.29:1.00	422000	581000	379000	1.11:1.53:1.00	1.53	1	Acetylation (Protein N-term); Amidation
FAEDVGSNKGA	P12023|A4_MOUSE|Amyloid-beta	5.85	3.54	0.4	219000	548000	281000	309000	200000	143000	117000	172000	132000	163000	200000	158000	136000	141000	360000	1.52:0.78:0.86:0.56:0.40:0.33:0.48:0.37:0.45:0.56:0.44:0.38:0.39:1.00	334000	145000	199000	1.68:0.73:1.00	2.3	1
FAESLPSDEEGENYSKEVPEIE	P22005|PENK_MOUSE|Proenkephalin-A	5.78	16.24	2.4	2720000	10400000	7710000	7240000	4040000	1110000	939000	1000000	693000	1250000	675000	547000	596000	475000	1390000	7.47:5.56:5.22:2.91:0.80:0.68:0.72:0.50:0.90:0.49:0.39:0.43:0.34:1.00	8520000	1170000	736000	11.58:1.59:1.00	11.58	2
FGGFTGARKSA	Q64387|PNOC_MOUSE|Prepronociceptin	8.87	13.24	1.5	1320000	2800000	1310000	1290000	1020000	1120000	1060000	1150000	695000	978000	1640000	1300000	1310000	940000	1840000	1.53:0.71:0.70:0.56:0.61:0.58:0.62:0.38:0.53:0.89:0.71:0.71:0.51:1.00	1600000	999000	1410000	1.14:0.71:1.00	1.61	2
FPDRQYEPYPIT	P16014|SCG1_MOUSE|Secretogranin-1	5.67	3.39	1.5	243000	601000	364000	413000	243000	166000	221000	179000	90100	188000	239000	169000	184000	174000	174000	3.44:2.09:2.37:1.39:0.95:1.27:1.02:0.52:1.08:1.37:0.97:1.06:1.00:1.00	405000	169000	188000	2.15:0.90:1.00	2.4	1
FPDRQYEPYPITE	P16014|SCG1_MOUSE|Secretogranin-1	4.8	2.52	2.1	1170000	2410000	1890000	2190000	1230000	885000	808000	905000	527000	888000	963000	789000	794000	850000	1210000	1.99:1.56:1.81:1.02:0.73:0.67:0.75:0.44:0.74:0.80:0.65:0.66:0.70:1.00	1930000	803000	921000	2.09:0.87:1.00	2.4	1
FPLM(+15.99)YEENSRENPF	Q03517|SCG2_MOUSE|Secretogranin-2	3.54	0.84	3.1	876000	1070000	914000	937000	1040000	854000	827000	784000	471000	670000	976000	1040000	892000	843000	951000	1.12:0.96:0.99:1.09:0.90:0.87:0.82:0.50:0.71:1.03:1.10:0.94:0.89:1.00	990000	721000	941000	1.05:0.77:1.00	1.37	2	Oxidation (M)
FQELGKLTGPSNQ	Q03517|SCG2_MOUSE|Secretogranin-2	3.45	16.9	5.8	2500000	0	91400	120000	0	4770000	3420000	4960000	3240000	2590000	3810000	2360000	2670000	4350000	2580000	0:0.04:0.05:0:1.85:1.32:1.92:1.26:1.00:1.48:0.91:1.04:1.69:1.00	106000	3800000	3160000	0.03:1.20:1.00	35.94	1
FQLTHSLG		11.73	18.65	1.1	2040000	3910000	3200000	2570000	1720000	2420000	1650000	1940000	1130000	2070000	1800000	1360000	1400000	1470000	1920000	2.04:1.67:1.34:0.90:1.26:0.86:1.01:0.59:1.08:0.94:0.71:0.73:0.77:1.00	2850000	1840000	1590000	1.79:1.16:1.00	1.79	1
GAEDALGGHQGAL		5.68	0.82	3.8	279000	381000	177000	191000	185000	357000	302000	324000	249000	236000	392000	301000	277000	209000	331000	1.15:0.53:0.58:0.56:1.08:0.91:0.98:0.75:0.71:1.18:0.91:0.84:0.63:1.00	233000	294000	302000	0.77:0.97:1.00	1.29	1
GAEDALGGHQGALE		8.05	5.01	0.8	814000	1760000	683000	596000	678000	639000	613000	691000	610000	720000	1200000	800000	778000	530000	1090000	1.61:0.62:0.55:0.62:0.58:0.56:0.63:0.56:0.66:1.10:0.73:0.71:0.48:1.00	929000	655000	881000	1.05:0.74:1.00	1.42	1
GAEDALGGHQGALERE		7.52	3.49	1.4	1260000	2990000	1250000	915000	1210000	793000	843000	1010000	908000	1140000	1740000	1070000	1090000	896000	1820000	1.64:0.69:0.50:0.67:0.43:0.46:0.56:0.50:0.63:0.96:0.59:0.60:0.49:1.00	1590000	940000	1330000	1.20:0.71:1.00	1.7	2
GAGDLQTLALEVAQQKRGIVDQCC(-.98)		5.91	0.3	1.6	586000	285000	490000	603000	1010000	533000	549000	668000	294000	727000	716000	586000	738000	550000	450000	0.63:1.09:1.34:2.25:1.18:1.22:1.48:0.65:1.61:1.59:1.30:1.64:1.22:1.00	598000	554000	608000	0.98:0.91:1.00	1.1	1	Amidation
GAGENLGGSAVDDPAPLT	O70176|PACA_MOUSE|Pituitary	13.66	34.3	0.9	2290000	5550000	2520000	3510000	2200000	1570000	1610000	1610000	1020000	2030000	2240000	1610000	1870000	1450000	3180000	1.75:0.79:1.10:0.69:0.49:0.51:0.51:0.32:0.64:0.70:0.51:0.59:0.46:1.00	3450000	1570000	2070000	1.66:0.76:1.00	2.2	1
GALFNPYFDPLQWKNSD	P16014|SCG1_MOUSE|Secretogranin-1	0.07	60	0	30500	0	0	0	0	0	0	426000	0	0	0	0	0	0	0	-:-:-:-:-:-:64.00:-:-:-:-:-:-:-	0	426000	0	-:64.00:-	64	1
GALFNPYFDPLQWKNSDFE	P16014|SCG1_MOUSE|Secretogranin-1	2.46	1.2	1.3	306000	457000	0	0	0	654000	0	717000	809000	1050000	0	593000	0	0	0	64.00:-:-:-:64.00:-:64.00:64.00:64.00:-:64.00:-:-:-	457000	807000	593000	0.77:1.36:1.00	1.77	1
GDLGEVGAWRPH		9.62	11.72	1.5	2630000	2470000	2040000	1940000	1250000	2960000	3980000	3350000	1960000	1730000	4680000	2570000	2500000	2100000	3240000	0.76:0.63:0.60:0.39:0.91:1.23:1.04:0.61:0.54:1.45:0.79:0.77:0.65:1.00	1920000	2800000	3020000	0.64:0.93:1.00	1.57	2
GDLPSKLEELRQVKKLRDWIM(+15.99)EAKNTGLSNAL		1.75	60	3.3	153000	1000000	0	0	656000	0	0	0	0	0	0	0	0	0	489000	2.05:0:0:1.34:0:0:0:0:0:0:0:0:0:1.00	830000	0	489000	1.70:0:1.00	64	1	Oxidation (M)
GDLSRGQETL		4.17	4.95	1.1	283000	112000	138000	119000	53600	625000	403000	565000	297000	295000	311000	284000	263000	216000	282000	0.40:0.49:0.42:0.19:2.22:1.43:2.00:1.05:1.05:1.10:1.01:0.93:0.77:1.00	106000	437000	271000	0.39:1.61:1.00	4.12	1
GDLSRGQETLA		9.43	10.46	1	424000	413000	311000	358000	206000	591000	419000	608000	384000	441000	463000	391000	372000	376000	606000	0.68:0.51:0.59:0.34:0.97:0.69:1.00:0.63:0.73:0.76:0.64:0.61:0.62:1.00	322000	489000	442000	0.73:1.11:1.00	1.52	1
GENYSKEVPEIE	P22005|PENK_MOUSE|Proenkephalin-A	5.36	1.92	1.6	238000	487000	433000	285000	106000	329000	227000	319000	92400	217000	213000	130000	105000	137000	249000	1.96:1.74:1.14:0.43:1.32:0.91:1.28:0.37:0.87:0.86:0.52:0.42:0.55:1.00	328000	237000	167000	1.96:1.42:1.00	1.96	1
GGTGSGM(+15.99)GTLLISK		0.79	2.82	33	43300	0	0	59300	0	465000	0	25800	0	0	0	0	0	0	57200	0:0:1.04:0:8.12:0:0.45:0:0:0:0:0:0:1.00	59300	245000	57200	1.04:4.29:1.00	4.29	1	Oxidation (M)
GGVVKDNFVP	Q99JA0|CALCA_MOUSE|Calcitonin	10.11	60	1.3	1120000	0	281000	286000	460000	1900000	1410000	1700000	1140000	966000	1920000	1330000	1280000	1150000	1880000	0:0.15:0.15:0.24:1.01:0.75:0.91:0.61:0.51:1.02:0.71:0.68:0.61:1.00	342000	1420000	1510000	0.23:0.94:1.00	4.42	1
GKLTGPSNQ	Q03517|SCG2_MOUSE|Secretogranin-2	10.6	6.73	0.9	1190000	1350000	945000	951000	2680000	1470000	1360000	1120000	564000	946000	1840000	522000	562000	604000	1700000	0.79:0.56:0.56:1.58:0.87:0.80:0.66:0.33:0.56:1.08:0.31:0.33:0.35:1.00	1480000	1090000	1050000	1.42:1.05:1.00	1.42	1
GLQYRGRGSEEDRAPRPR	P16014|SCG1_MOUSE|Secretogranin-1	6.56	0.72	2	882000	1520000	969000	946000	471000	1130000	766000	926000	591000	825000	861000	593000	650000	640000	1450000	1.05:0.67:0.65:0.32:0.78:0.53:0.64:0.41:0.57:0.59:0.41:0.45:0.44:1.00	976000	849000	839000	1.16:1.01:1.00	1.16	1
GLSFPGIRP	O70176|PACA_MOUSE|Pituitary	3.13	60	2.1	131000	0	0	0	0	398000	344000	328000	128000	0	213000	180000	129000	112000	0	-:-:-:-:64.00:64.00:64.00:64.00:-:64.00:64.00:64.00:64.00:-	0	299000	158000	0:1.89:1.00	64	1
GNLWATGHFM(-.98)(+15.99)		9.59	7.9	1.2	1240000	1450000	951000	1050000	882000	653000	1050000	1520000	1150000	998000	1580000	912000	1290000	1380000	2420000	0.60:0.39:0.44:0.36:0.27:0.43:0.63:0.48:0.41:0.65:0.38:0.53:0.57:1.00	1080000	1080000	1520000	0.72:0.71:1.00	1.41	1	Amidation; Oxidation (M)
GNPDDSFLEDEGEDRNGVTLTE	P16014|SCG1_MOUSE|Secretogranin-1	3.26	60	1	150000	804000	675000	617000	0	0	0	0	0	0	0	0	0	0	0	64.00:64.00:64.00:-:-:-:-:-:-:-:-:-:-:-	698000	0	0	64.00:-:-	64	1
GNPDDSFLEDEGEDRNGVTLTEK	P16014|SCG1_MOUSE|Secretogranin-1	6.12	33.09	1.5	2730000	9850000	8350000	8530000	3400000	748000	599000	685000	649000	874000	395000	400000	449000	1030000	2300000	4.28:3.63:3.71:1.48:0.32:0.26:0.30:0.28:0.38:0.17:0.17:0.19:0.45:1.00	7540000	711000	915000	8.23:0.78:1.00	10.6	1
GPEESREEVRFPD	P16014|SCG1_MOUSE|Secretogranin-1	9.41	46.01	1	1790000	4280000	3850000	3280000	1470000	1480000	1370000	1210000	542000	1100000	1270000	1100000	592000	1370000	2090000	2.05:1.84:1.57:0.70:0.71:0.66:0.58:0.26:0.53:0.61:0.53:0.28:0.65:1.00	3220000	1140000	1290000	2.50:0.89:1.00	2.82	1
GPEESREEVRFPDRQYEPYPITE	P16014|SCG1_MOUSE|Secretogranin-1	2.54	4.77	1.7	408000	1690000	1410000	1400000	496000	247000	191000	0	0	0	0	0	0	0	284000	5.96:4.98:4.92:1.75:0.87:0.67:0:0:0:0:0:0:0:1.00	1250000	219000	284000	4.40:0.77:1.00	5.7	1
GPEVPPENVL		3.39	2.45	7.6	731000	1390000	1120000	1110000	1020000	503000	467000	471000	299000	660000	493000	465000	369000	425000	1450000	0.96:0.77:0.77:0.70:0.35:0.32:0.32:0.21:0.45:0.34:0.32:0.25:0.29:1.00	1160000	480000	641000	1.81:0.75:1.00	2.42	2
GPEVPPENVLGA		3.52	0.49	4.9	769000	842000	497000	905000	486000	1140000	1030000	1160000	347000	479000	863000	909000	692000	664000	767000	1.10:0.65:1.18:0.63:1.48:1.34:1.51:0.45:0.62:1.13:1.19:0.90:0.87:1.00	682000	829000	779000	0.88:1.06:1.00	1.21	2
GPEVPPENVLGALL		3.48	60	1.9	163000	895000	292000	496000	494000	0	0	0	0	0	0	0	0	0	109000	8.22:2.68:4.55:4.53:0:0:0:0:0:0:0:0:0:1.00	544000	0	109000	5.00:0:1.00	64	1
GPEVPPENVLGALLRV		4.22	6.68	2.3	586000	1700000	1510000	1500000	999000	234000	186000	260000	0	0	389000	274000	401000	401000	349000	4.88:4.33:4.29:2.86:0.67:0.53:0.74:0:0:1.11:0.79:1.15:1.15:1.00	1430000	227000	363000	3.94:0.62:1.00	6.3	1
GPFGQIFRPDN		5.42	2.32	1.1	292000	523000	497000	461000	361000	367000	148000	231000	102000	314000	208000	215000	210000	219000	231000	2.26:2.15:1.99:1.56:1.59:0.64:1.00:0.44:1.36:0.90:0.93:0.91:0.95:1.00	460000	232000	217000	2.12:1.07:1.00	2.12	1
GPFGQIFRPDNF		6.53	0.95	1.1	827000	1090000	875000	864000	774000	1120000	768000	785000	541000	1060000	729000	884000	806000	651000	629000	1.73:1.39:1.37:1.23:1.78:1.22:1.25:0.86:1.69:1.16:1.40:1.28:1.03:1.00	900000	855000	740000	1.22:1.16:1.00	1.22	1
GPPGLQGRLQRLLQ	O55241|OREX_MOUSE|Orexin	7.57	2.82	0.7	468000	256000	216000	379000	503000	574000	677000	503000	424000	463000	585000	473000	582000	424000	485000	0.53:0.45:0.78:1.04:1.18:1.40:1.04:0.87:0.96:1.21:0.98:1.20:0.88:1.00	339000	528000	510000	0.66:1.04:1.00	1.56	1
GPPGLQGRLQRLLQANGNHAAGILT	O55241|OREX_MOUSE|Orexin	4.13	3.01	9.4	588000	532000	297000	114000	358000	703000	792000	726000	531000	505000	838000	776000	781000	600000	680000	0.78:0.44:0.17:0.53:1.03:1.16:1.07:0.78:0.74:1.23:1.14:1.15:0.88:1.00	325000	651000	735000	0.44:0.89:1.00	2.26	1
GPTGPDVEDAGDETPDVDPELLRYLLGRILTGSSEPEAAPAPRRL		1.41	2.43	10.5	391000	0	1430000	2180000	0	0	0	0	818000	0	0	0	0	373	1040000	0:1.37:2.10:0:0:0:0:0.79:0:0:0:0:0.02:1.00	1810000	818000	521000	3.47:1.57:1.00	3.47	1
GQLGLPDEEN	Q03517|SCG2_MOUSE|Secretogranin-2	4.07	5.12	5.9	275000	235000	908	155000	130000	574000	482000	555000	510000	132000	330000	164000	258000	155000	168000	1.40:0.02:0.92:0.77:3.42:2.87:3.31:3.04:0.79:1.96:0.98:1.54:0.92:1.00	130000	451000	215000	0.61:2.10:1.00	3.46	1
GREPGAHSALDT	P16014|SCG1_MOUSE|Secretogranin-1	9.86	5.82	1.2	690000	1000000	537000	568000	499000	1140000	552000	988000	640000	709000	652000	474000	418000	459000	1020000	0.98:0.53:0.56:0.49:1.11:0.54:0.97:0.63:0.69:0.64:0.46:0.41:0.45:1.00	651000	805000	605000	1.08:1.33:1.00	1.33	1
GREPGAHSALDTREE	P16014|SCG1_MOUSE|Secretogranin-1	7.24	1.77	1.2	430000	855000	0	409000	0	671000	398000	575000	398000	458000	494000	359000	386000	480000	534000	1.60:0:0.77:0:1.26:0.75:1.08:0.75:0.86:0.93:0.67:0.72:0.90:1.00	632000	500000	451000	1.40:1.11:1.00	1.4	1
GRGREPGAHSALDT	P16014|SCG1_MOUSE|Secretogranin-1	13.32	8.71	1.3	3650000	6930000	3150000	5010000	2940000	3920000	2590000	4120000	2890000	3470000	3360000	2220000	2230000	2920000	5380000	1.29:0.59:0.93:0.55:0.73:0.48:0.77:0.54:0.65:0.62:0.41:0.42:0.54:1.00	4510000	3400000	3220000	1.40:1.06:1.00	1.4	1
GRGREPGAHSALDTREE	P16014|SCG1_MOUSE|Secretogranin-1	12.19	22.97	1.1	2240000	5880000	3200000	3100000	2030000	2690000	1480000	2090000	1660000	2050000	1840000	1210000	0	1510000	2570000	2.29:1.25:1.21:0.79:1.05:0.57:0.81:0.65:0.80:0.72:0.47:0:0.59:1.00	3550000	1990000	1780000	1.99:1.12:1.00	1.99	1
GRILTGSSEPEAAPAPR		8.19	14.59	2.5	762000	639000	456000	406000	488000	1560000	879000	1150000	823000	737000	779000	637000	647000	575000	900000	0.71:0.51:0.45:0.54:1.74:0.98:1.28:0.91:0.82:0.87:0.71:0.72:0.64:1.00	497000	1030000	708000	0.70:1.46:1.00	2.07	1
GRILTGSSEPEAAPAPRRL		5.62	1.29	1	1170000	1150000	0	760000	1020000	1690000	1320000	1470000	727000	1040000	2020000	1330000	1180000	1110000	1540000	0.74:0:0.49:0.66:1.09:0.86:0.95:0.47:0.67:1.31:0.86:0.77:0.72:1.00	975000	1250000	1440000	0.68:0.87:1.00	1.47	1
GRPEWWM(+15.99)	P22005|PENK_MOUSE|Proenkephalin-A	9.71	60	1.2	763000	0	0	0	0	1190000	1500000	1360000	1210000	771000	1130000	816000	988000	846000	880000	0:0:0:0:1.35:1.70:1.55:1.37:0.88:1.28:0.93:1.12:0.96:1.00	0	1210000	932000	0:1.29:1.00	64	1	Oxidation (M)
GRPEWWM(+15.99)D	P22005|PENK_MOUSE|Proenkephalin-A	6.13	60	0.9	283000	0	0	0	0	448000	575000	585000	453000	324000	373000	306000	312000	255000	328000	0:0:0:0:1.37:1.75:1.78:1.38:0.99:1.14:0.93:0.95:0.78:1.00	0	477000	315000	0:1.51:1.00	64	1	Oxidation (M)
GRPEWWM(+15.99)DYQ	P22005|PENK_MOUSE|Proenkephalin-A	9.2	60	1.2	2140000	846000	513000	630000	970000	2210000	5460000	4040000	3390000	2130000	2410000	1670000	2050000	1840000	1740000	0.49:0.29:0.36:0.56:1.27:3.14:2.32:1.95:1.22:1.39:0.96:1.18:1.06:1.00	740000	3450000	1940000	0.38:1.77:1.00	4.66	1	Oxidation (M)
GSEEDRAPRPR	P16014|SCG1_MOUSE|Secretogranin-1	4.22	1.07	0.4	1450000	2620000	1250000	1380000	927000	1930000	1290000	1550000	1280000	1570000	1220000	1030000	985000	991000	2320000	1.13:0.54:0.59:0.40:0.83:0.56:0.67:0.55:0.68:0.53:0.44:0.43:0.43:1.00	1970000	1520000	1310000	1.51:1.16:1.00	1.51	2
GSGMGTLLISKIREEFP(-.98)		24.91	4.18	1.4	23400000	29000000	19400000	20000000	37000000	28800000	11500000	9600000	12800000	45400000	26200000	20000000	18200000	25300000	24400000	1.19:0.79:0.82:1.51:1.18:0.47:0.39:0.52:1.86:1.08:0.82:0.74:1.04:1.00	26400000	21600000	22800000	1.15:0.95:1.00	1.22	1	Amidation
GSLKNEDTPN	Q03517|SCG2_MOUSE|Secretogranin-2	9.66	10.96	0.9	1280000	1400000	679000	1020000	611000	2040000	932000	1830000	827000	1520000	1330000	1000000	670000	1170000	2870000	0.49:0.24:0.36:0.21:0.71:0.33:0.64:0.29:0.53:0.47:0.35:0.23:0.41:1.00	927000	1430000	1410000	0.66:1.01:1.00	1.54	1
GSLKNEDTPNRQY	Q03517|SCG2_MOUSE|Secretogranin-2	6.96	0.76	0.9	429000	505000	451000	590000	351000	723000	359000	393000	254000	406000	362000	403000	280000	302000	631000	0.80:0.71:0.93:0.56:1.15:0.57:0.62:0.40:0.64:0.57:0.64:0.44:0.48:1.00	474000	427000	396000	1.20:1.08:1.00	1.2	1
GSPEPSPREGKRSYSM(+15.99)EHFRWGKPVGKK	P01193|COLI_MOUSE|Pro-opiomelanocortin	5.5	1.34	3.2	325000	0	537000	588000	363000	636000	358000	0	0	456000	320000	393000	351000	352000	200000	0:2.68:2.93:1.81:3.17:1.78:0:0:2.28:1.60:1.96:1.75:1.75:1.00	496000	483000	323000	1.54:1.50:1.00	1.54	1	Oxidation (M)
GSSEPEAAPAPR		8.22	7.25	1.3	477000	488000	300000	389000	370000	843000	393000	858000	427000	511000	459000	384000	229000	269000	763000	0.64:0.39:0.51:0.48:1.10:0.51:1.12:0.56:0.67:0.60:0.50:0.30:0.35:1.00	387000	606000	421000	0.92:1.44:1.00	1.57	1
GSSEPEAAPAPRRL		11.14	14.28	0.9	1790000	2560000	1830000	2070000	2540000	2580000	1590000	1710000	1230000	2330000	1550000	986000	1060000	909000	2090000	1.23:0.88:0.99:1.22:1.24:0.76:0.82:0.59:1.12:0.74:0.47:0.51:0.44:1.00	2250000	1890000	1320000	1.71:1.43:1.00	1.71	1
GTRESVDSAKP	P35455|NEU2_MOUSE|Vasopressin-neurophysin	5.69	60	1.1	1010000	0	0	0	0	2060000	1030000	2040000	912000	1410000	1560000	917000	773000	947000	2550000	0:0:0:0:0.81:0.40:0.80:0.36:0.55:0.61:0.36:0.30:0.37:1.00	0	1490000	1350000	0:1.10:1.00	64	1
GTRESVDSAKPR	P35455|NEU2_MOUSE|Vasopressin-neurophysin	5.01	11.57	6.5	8230000	1000000	523000	0	0	13400000	9490000	10300000	8530000	13800000	13400000	9120000	6320000	12100000	17200000	0.06:0.03:0:0:0.78:0.55:0.60:0.50:0.80:0.78:0.53:0.37:0.71:1.00	761000	11100000	11700000	0.07:0.95:1.00	15.3	1
GTRESVDSAKPRV	P35455|NEU2_MOUSE|Vasopressin-neurophysin	6	3.8	1.7	394000	302000	189000	183000	239000	463000	345000	530000	308000	601000	384000	340000	319000	481000	829000	0.36:0.23:0.22:0.29:0.56:0.42:0.64:0.37:0.73:0.46:0.41:0.38:0.58:1.00	228000	449000	471000	0.48:0.95:1.00	2.06	1
GTRESVDSAKPRVY	P35455|NEU2_MOUSE|Vasopressin-neurophysin	7.27	5.24	1	669000	313000	390000	550000	259000	715000	585000	483000	365000	1420000	632000	483000	638000	762000	1770000	0.18:0.22:0.31:0.15:0.40:0.33:0.27:0.21:0.80:0.36:0.27:0.36:0.43:1.00	378000	714000	858000	0.44:0.83:1.00	2.27	1
GVAELDQLLHY	P16014|SCG1_MOUSE|Secretogranin-1	10.08	4.28	1.1	894000	946000	792000	1080000	1280000	668000	988000	946000	796000	666000	1020000	751000	952000	871000	771000	1.23:1.03:1.40:1.66:0.87:1.28:1.23:1.03:0.86:1.32:0.97:1.23:1.13:1.00	1020000	813000	873000	1.17:0.93:1.00	1.26	1
GVFTSDYSRLLGQISAKKYLESLI(-.98)		2.8	1.14	1.3	368000	0	0	0	434000	519000	0	1110000	0	326000	1080000	0	398000	664000	618000	0:0:0:0.70:0.84:0:1.79:0:0.53:1.75:0:0.64:1.07:1.00	434000	651000	691000	0.63:0.94:1.00	1.59	1	Amidation
GWTLNSAGYLLGPHAIDNH		3.99	5.66	3.6	1660000	491000	411000	652000	778000	2520000	2920000	2450000	1250000	1460000	2960000	2620000	2210000	1430000	1070000	0.46:0.38:0.61:0.73:2.36:2.74:2.30:1.17:1.36:2.77:2.46:2.07:1.34:1.00	583000	2200000	2230000	0.26:0.99:1.00	3.82	2
GWTLNSAGYLLGPHAIDNHRSFSDKHGLT(-.98)		8.43	13.6	2	2900000	2520000	2360000	1850000	1540000	3050000	3000000	2380000	1730000	2300000	5460000	4380000	4090000	2860000	3080000	0.82:0.77:0.60:0.50:0.99:0.97:0.77:0.56:0.75:1.77:1.42:1.33:0.93:1.00	2070000	2490000	3970000	0.52:0.63:1.00	1.92	2	Amidation
HADGVFTSDYSRLLGQISAKKY		6.9	3.12	2.7	982000	808000	786000	947000	515000	814000	871000	800000	501000	754000	1590000	1220000	1490000	1100000	1550000	0.52:0.51:0.61:0.33:0.52:0.56:0.51:0.32:0.49:1.03:0.79:0.96:0.70:1.00	764000	748000	1390000	0.55:0.54:1.00	1.86	1
HADGVFTSDYSRLLGQISAKKYLESLI(-.98)		11.76	4.99	1.3	46900000	12000000	57700000	54600000	38700000	39800000	69700000	50300000	39500000	36000000	55700000	58600000	47800000	46600000	49700000	0.24:1.16:1.10:0.78:0.80:1.40:1.01:0.80:0.72:1.12:1.18:0.96:0.94:1.00	40800000	47200000	51900000	0.79:0.91:1.00	1.27	3	Amidation
HADGVFTSDYSRLLGQISAKKYLESLIG		3.02	0.88	5.7	842000	0	1220000	1020000	926000	1460000	1470000	1060000	0	640000	1090000	1520000	418000	587000	385000	0:3.16:2.64:2.41:3.79:3.82:2.75:0:1.66:2.84:3.96:1.09:1.53:1.00	1050000	1160000	801000	1.31:1.44:1.00	1.44	1
HADGVFTSDYSRLLGQISAKKYLESLIGKRISSSISEDPVPI		2.76	0.75	3.3	523000	517000	1550000	0	978000	0	0	1190000	0	855000	193000	1540000	0	496000	0	64.00:64.00:-:64.00:-:-:64.00:-:64.00:64.00:64.00:-:64.00:-	1020000	1020000	742000	1.37:1.38:1.00	1.38	1
HDFFVGLM(-.98)(+15.99)		5.64	1.34	0.9	576000	255000	0	233000	554000	371000	728000	686000	762000	639000	897000	671000	935000	569000	770000	0.33:0:0.30:0.72:0.48:0.95:0.89:0.99:0.83:1.16:0.87:1.21:0.74:1.00	514000	705000	768000	0.67:0.92:1.00	1.49	2	Amidation; Oxidation (M)
HGIDPTGSYHGDSDLQLE		4.11	9.59	1.4	380000	1240000	1160000	1060000	473000	266000	3410	119000	80200	234000	0	89300	125000	193000	283000	4.40:4.10:3.75:1.67:0.94:0.02:0.42:0.28:0.83:0:0.32:0.44:0.68:1.00	983000	141000	173000	5.70:0.82:1.00	6.99	1
HGIDPTGTYHGDSDLQLE		4.29	4.81	2.6	668000	1670000	1560000	1290000	790000	484000	163000	239000	207000	601000	336000	329000	267000	535000	887000	1.88:1.76:1.46:0.89:0.55:0.18:0.27:0.23:0.68:0.38:0.37:0.30:0.60:1.00	1330000	339000	471000	2.82:0.72:1.00	3.91	1
HIEDSGEKPNTFS	P16014|SCG1_MOUSE|Secretogranin-1	9.58	9.1	0.6	412000	891000	474000	481000	265000	459000	278000	424000	293000	398000	324000	227000	284000	283000	690000	1.29:0.69:0.70:0.38:0.67:0.40:0.61:0.43:0.58:0.47:0.33:0.41:0.41:1.00	528000	371000	362000	1.46:1.02:1.00	1.46	1
HIEDSGEKPNTFSN	P16014|SCG1_MOUSE|Secretogranin-1	8.84	32.45	0.7	422000	1000000	618000	574000	408000	431000	330000	554000	320000	276000	254000	224000	171000	250000	492000	2.04:1.26:1.17:0.83:0.88:0.67:1.12:0.65:0.56:0.52:0.46:0.35:0.51:1.00	651000	382000	278000	2.34:1.37:1.00	2.34	1
HKTDSFVGLM(-.98)		16.57	16.05	1.1	3960000	2500000	5640000	7620000	3100000	3090000	3560000	3210000	1370000	2540000	6870000	4790000	3810000	2750000	4610000	0.54:1.22:1.65:0.67:0.67:0.77:0.70:0.30:0.55:1.49:1.04:0.83:0.60:1.00	4720000	2750000	4560000	1.03:0.60:1.00	1.71	1	Amidation
HKTDSFVGLM(-.98)(+15.99)		34.02	9.95	0.8	16200000	37500000	13800000	12000000	16400000	12300000	11400000	15200000	11300000	18500000	12100000	11700000	15200000	13800000	25200000	1.49:0.55:0.48:0.65:0.49:0.45:0.60:0.45:0.74:0.48:0.47:0.61:0.55:1.00	19900000	13700000	15600000	1.28:0.88:1.00	1.45	2	Amidation; Oxidation (M)
HLAHY	P16014|SCG1_MOUSE|Secretogranin-1	2.67	60	19.4	269000	613000	572000	373000	365000	332000	501000	605000	413000	0	0	0	0	0	0	64.00:64.00:64.00:64.00:64.00:64.00:64.00:64.00:-:-:-:-:-:-	481000	463000	0	64.00:64.00:-	64	1
HLKEAGALDSLPGIPLATSSEDLE		3.66	3.85	5.8	620000	1900000	1300000	1110000	777000	618000	523000	618000	320000	195000	370000	0	0	396000	551000	3.45:2.35:2.02:1.41:1.12:0.95:1.12:0.58:0.35:0.67:0:0:0.72:1.00	1270000	455000	439000	2.90:1.04:1.00	2.9	1
HLKEAGALDSLPGIPLATSSEDLEKS		5.82	5.39	2.4	700000	1640000	1610000	1130000	957000	756000	453000	555000	277000	471000	294000	300000	315000	449000	589000	2.79:2.74:1.92:1.62:1.28:0.77:0.94:0.47:0.80:0.50:0.51:0.53:0.76:1.00	1340000	503000	389000	3.43:1.29:1.00	3.43	1
HPDSELESTAN	P16014|SCG1_MOUSE|Secretogranin-1	8.91	46.6	0.7	393000	859000	613000	681000	580000	448000	204000	382000	283000	201000	208000	174000	158000	212000	503000	1.71:1.22:1.35:1.15:0.89:0.41:0.76:0.56:0.40:0.41:0.35:0.31:0.42:1.00	683000	304000	251000	2.72:1.21:1.00	2.72	1
HPDSELESTANR	P16014|SCG1_MOUSE|Secretogranin-1	9.44	25.71	1.1	2240000	3670000	3390000	4030000	3130000	2470000	1180000	1680000	1800000	1560000	1480000	1350000	1150000	1480000	3040000	1.21:1.11:1.32:1.03:0.81:0.39:0.55:0.59:0.51:0.49:0.44:0.38:0.49:1.00	3550000	1740000	1700000	2.09:1.02:1.00	2.09	2
HSDAVFTDNYTRL		6.83	7.1	1.2	1830000	3740000	3010000	3600000	1770000	1050000	1310000	1240000	811000	1100000	1600000	1180000	1250000	1380000	2600000	1.44:1.16:1.39:0.68:0.40:0.50:0.48:0.31:0.42:0.62:0.45:0.48:0.53:1.00	3030000	1100000	1600000	1.89:0.69:1.00	2.75	2
HSDAVFTDNYTRLRKQMAVKKYLNSILN(-.98)		8.97	15.68	1.4	2140000	674000	1840000	2140000	1470000	2810000	3080000	2260000	1100000	1880000	3850000	2420000	2610000	2030000	1850000	0.36:0.99:1.16:0.79:1.52:1.67:1.22:0.59:1.02:2.08:1.31:1.41:1.09:1.00	1530000	2230000	2550000	0.60:0.87:1.00	1.67	1	Amidation
HSDGIFTDSYSRY	O70176|PACA_MOUSE|Pituitary	4.57	5.16	1	252000	823000	603000	425000	256000	116000	104000	102000	92200	156000	175000	148000	187000	113000	227000	3.63:2.66:1.88:1.13:0.51:0.46:0.45:0.41:0.69:0.77:0.65:0.83:0.50:1.00	527000	114000	170000	3.10:0.67:1.00	4.62	1
IDM(+15.99)DAPETERA	P63054|PEP19_MOUSE|Calmodulin	2.44	3.78	12.2	200000	680000	329000	421000	402000	92900	83700	119000	106000	93900	131000	0	91900	118000	129000	5.26:2.55:3.26:3.11:0.72:0.65:0.92:0.82:0.73:1.01:0:0.71:0.91:1.00	458000	99100	117000	3.90:0.84:1.00	4.62	1	Oxidation (M)
IDM(+15.99)DAPETERAAVAIQ	P63054|PEP19_MOUSE|Calmodulin	3.59	10.55	1.5	901000	3870000	1940000	2470000	1340000	381000	328000	382000	243000	478000	134000	87100	379000	258000	328000	11.80:5.92:7.53:4.10:1.16:1.00:1.17:0.74:1.46:0.41:0.27:1.16:0.79:1.00	2400000	363000	237000	10.14:1.53:1.00	10.14	1	Oxidation (M)
IDMDAPETERAAVA	P63054|PEP19_MOUSE|Calmodulin	2.22	2.35	5.1	210000	0	642000	491000	157000	224000	287000	359000	95500	141000	300000	77300	0	74800	96800	0:6.64:5.07:1.63:2.32:2.96:3.71:0.99:1.45:3.10:0.80:0:0.77:1.00	430000	221000	137000	3.13:1.61:1.00	3.13	1
IDMDAPETERAAVAIQ	P63054|PEP19_MOUSE|Calmodulin	2.51	2.88	2.4	796000	864000	2360000	2040000	635000	602000	546000	692000	353000	837000	390000	329000	575000	643000	275000	3.14:8.61:7.43:2.31:2.19:1.99:2.52:1.29:3.05:1.42:1.20:2.09:2.34:1.00	1480000	606000	443000	3.34:1.37:1.00	3.34	1
IDPELQRSWEETE		6.75	3.19	1.7	396000	385000	481000	481000	174000	496000	649000	599000	380000	348000	366000	291000	259000	331000	304000	1.27:1.58:1.58:0.57:1.63:2.14:1.97:1.25:1.15:1.20:0.96:0.85:1.09:1.00	380000	495000	310000	1.23:1.59:1.00	1.59	1
IDPTGSYHGD		3.75	7.17	2.5	140000	674000	433000	369000	225000	0	0	0	0	103000	0	0	0	41300	116000	5.83:3.75:3.19:1.95:0:0:0:0:0.89:0:0:0:0.36:1.00	425000	103000	78500	5.42:1.32:1.00	5.42	1
IDPTGTYHGD		4.56	7.13	0.7	339000	1650000	929000	752000	402000	123000	0	126000	0	225000	107000	71500	0	139000	221000	7.47:4.20:3.40:1.81:0.55:0:0.57:0:1.02:0.49:0.32:0:0.63:1.00	934000	158000	135000	6.92:1.17:1.00	6.92	1
IDPTGTYHGDSDLQLE		4.36	7.1	1.8	477000	1970000	1320000	1230000	668000	165000	0	144000	0	312000	167000	135000	0	212000	359000	5.48:3.67:3.43:1.86:0.46:0:0.40:0:0.87:0.46:0.38:0:0.59:1.00	1300000	207000	218000	5.94:0.95:1.00	6.25	1
IEDSGEKPNT	P16014|SCG1_MOUSE|Secretogranin-1	7.73	6.89	1	441000	346000	194000	338000	209000	892000	368000	896000	556000	560000	301000	275000	253000	294000	687000	0.50:0.28:0.49:0.31:1.30:0.54:1.30:0.81:0.82:0.44:0.40:0.37:0.43:1.00	272000	655000	362000	0.75:1.81:1.00	2.41	1
IEKFDK	P20065|TYB4_MOUSE|Thymosin	2.52	0.67	14.9	149000	0	0	271000	265000	195000	0	233000	172000	168000	197000	0	202000	0	380000	0:0:0.71:0.70:0.51:0:0.61:0.45:0.44:0.52:0:0.53:0:1.00	268000	192000	260000	1.03:0.74:1.00	1.4	1
IFRPDNF		8.31	1.22	1.1	538000	622000	443000	664000	504000	813000	559000	557000	392000	468000	517000	497000	498000	466000	528000	1.18:0.84:1.26:0.96:1.54:1.06:1.06:0.74:0.89:0.98:0.94:0.94:0.88:1.00	558000	558000	501000	1.11:1.11:1.00	1.11	1
IGDEENSAKFPI(-.98)	P56942|MCH_MOUSE|Pro-MCH	29.01	5.11	0.9	34900000	40300000	32000000	42000000	37600000	49200000	37600000	37600000	24500000	37400000	37600000	28200000	25500000	27000000	32400000	1.25:0.99:1.30:1.16:1.52:1.16:1.16:0.76:1.15:1.16:0.87:0.79:0.83:1.00	38000000	37200000	30100000	1.26:1.24:1.00	1.26	1	Amidation
IKM(+15.99)ALQQEGFD		12.79	56	1.2	4540000	15500000	6710000	6030000	4440000	2620000	2440000	2760000	2210000	3480000	3640000	2240000	2740000	3250000	5520000	2.80:1.22:1.09:0.80:0.48:0.44:0.50:0.40:0.63:0.66:0.41:0.50:0.59:1.00	8170000	2710000	3480000	2.35:0.78:1.00	3.02	2	Oxidation (M)
IKMALQQEGFD		9.28	60	1.8	1910000	2320000	4670000	4940000	1570000	1380000	1350000	1240000	494000	872000	1900000	1430000	1340000	1260000	2020000	1.15:2.31:2.44:0.78:0.68:0.67:0.61:0.24:0.43:0.94:0.71:0.66:0.62:1.00	3380000	1070000	1590000	2.12:0.67:1.00	3.17	1
ILAEGYPSKPDNPGEDAPAEDMARYYSALRHYINLITRQRY(-.98)		8.78	14.11	2.9	6060000	2560000	12100000	9730000	8010000	4340000	7280000	4980000	3170000	4650000	9350000	8330000	6010000	2470000	1820000	1.41:6.66:5.36:4.41:2.39:4.01:2.74:1.75:2.56:5.15:4.58:3.31:1.36:1.00	8100000	4880000	6990000	1.16:0.70:1.00	1.66	2	Amidation
ILTGSSEPEAAPAPR		8.28	44.63	1.9	621000	1650000	1160000	1300000	1180000	387000	277000	266000	194000	482000	401000	286000	258000	281000	569000	2.90:2.05:2.28:2.08:0.68:0.49:0.47:0.34:0.85:0.71:0.50:0.45:0.49:1.00	1320000	321000	359000	3.69:0.89:1.00	4.12	1
ILTGSSEPEAAPAPRRL		2.77	4.49	7.3	240000	684000	650000	716000	604000	0	103000	85600	0	362000	154000	0	0	0	0	64.00:64.00:64.00:64.00:-:64.00:64.00:-:64.00:64.00:-:-:-:-	663000	184000	154000	4.30:1.19:1.00	4.3	1
IPIYE		2.14	2.11	3.5	2600000	6780000	3200000	3070000	3270000	6880000	4580000	36900	4090000	103000	286000	109000	0	3970000	0	64.00:64.00:64.00:64.00:64.00:64.00:64.00:64.00:64.00:64.00:64.00:-:64.00:-	4080000	3140000	1450000	2.81:2.16:1.00	2.81	1
IPVGSLK	Q03517|SCG2_MOUSE|Secretogranin-2	11.79	9.26	1.2	1260000	1180000	1140000	1230000	1350000	2450000	1090000	1460000	1050000	1480000	1100000	914000	953000	860000	1330000	0.88:0.85:0.92:1.01:1.83:0.82:1.09:0.78:1.11:0.82:0.69:0.71:0.65:1.00	1220000	1500000	1030000	1.19:1.46:1.00	1.46	1
IPVGSLKN	Q03517|SCG2_MOUSE|Secretogranin-2	11.76	26.05	1.1	1320000	1030000	678000	795000	862000	2800000	1550000	1930000	1090000	1400000	1450000	1240000	964000	973000	1680000	0.61:0.40:0.47:0.51:1.66:0.92:1.15:0.65:0.83:0.86:0.74:0.57:0.58:1.00	842000	1750000	1260000	0.67:1.39:1.00	2.08	1
IPVGSLKNE	Q03517|SCG2_MOUSE|Secretogranin-2	11.64	36.21	0.8	1370000	865000	678000	659000	708000	2440000	1470000	1950000	1230000	1430000	1690000	1560000	1480000	1290000	1780000	0.49:0.38:0.37:0.40:1.37:0.82:1.10:0.69:0.80:0.95:0.88:0.83:0.72:1.00	727000	1710000	1560000	0.47:1.09:1.00	2.34	1
IPVGSLKNED	Q03517|SCG2_MOUSE|Secretogranin-2	5.71	1.66	6	1650000	1700000	1260000	1210000	1410000	2260000	1390000	1860000	1300000	1780000	2120000	1760000	1730000	1350000	2050000	0.83:0.61:0.59:0.69:1.10:0.68:0.91:0.64:0.87:1.03:0.86:0.84:0.66:1.00	1430000	2220000	1860000	0.77:1.20:1.00	1.56	2
IPVGSLKNEDTP	Q03517|SCG2_MOUSE|Secretogranin-2	30.48	14.84	0.6	12900000	11200000	8670000	9060000	7020000	17400000	12400000	16600000	12300000	14300000	16700000	13300000	11800000	12200000	17800000	0.63:0.49:0.51:0.39:0.97:0.69:0.93:0.69:0.80:0.94:0.74:0.66:0.69:1.00	8980000	14600000	14400000	0.62:1.01:1.00	1.62	1
IPVGSLKNEDTPN	Q03517|SCG2_MOUSE|Secretogranin-2	41.12	1.57	1	111000000	114000000	99100000	103000000	111000000	122000000	127000000	122000000	97500000	115000000	122000000	70800000	95000000	99800000	159000000	0.72:0.62:0.65:0.70:0.76:0.80:0.76:0.61:0.72:0.76:0.45:0.60:0.63:1.00	107000000	116000000	109000000	0.98:1.07:1.00	1.09	2
IPVGSLKNEDTPNR	Q03517|SCG2_MOUSE|Secretogranin-2	38.39	23.17	0.7	44400000	70700000	53300000	70300000	64500000	39600000	28300000	32700000	27000000	42700000	39100000	30100000	33000000	33800000	55900000	1.26:0.95:1.26:1.15:0.71:0.51:0.59:0.48:0.76:0.70:0.54:0.59:0.60:1.00	64700000	34100000	38400000	1.69:0.89:1.00	1.9	2
IPVGSLKNEDTPNRQ	Q03517|SCG2_MOUSE|Secretogranin-2	20.21	11.17	0.7	11300000	16300000	11800000	14900000	15300000	16000000	8000000	8900000	7330000	11000000	9510000	7880000	8150000	8450000	14500000	1.12:0.81:1.02:1.06:1.10:0.55:0.61:0.51:0.76:0.66:0.54:0.56:0.58:1.00	14600000	10200000	9700000	1.50:1.06:1.00	1.5	2
IPVGSLKNEDTPNRQY	Q03517|SCG2_MOUSE|Secretogranin-2	35.25	3.82	0.9	44900000	46400000	41800000	52300000	60300000	52800000	42100000	43800000	29300000	40500000	52500000	33600000	40600000	36300000	56100000	0.83:0.74:0.93:1.07:0.94:0.75:0.78:0.52:0.72:0.94:0.60:0.72:0.65:1.00	50200000	41700000	43800000	1.15:0.95:1.00	1.2	2
IPVGSLKNEDTPNRQYLDE	Q03517|SCG2_MOUSE|Secretogranin-2	10.44	60	1.1	1780000	458000	462000	609000	467000	4570000	3150000	4060000	1690000	1660000	1960000	1630000	1660000	1150000	1400000	0.33:0.33:0.44:0.33:3.27:2.25:2.90:1.21:1.19:1.40:1.16:1.19:0.82:1.00	499000	3030000	1560000	0.32:1.94:1.00	6.07	1
IPVGSLKNEDTPNRQYLDEDM(+15.99)LLKVLEYLNQ	Q03517|SCG2_MOUSE|Secretogranin-2	4.42	60	1.8	1020000	0	0	0	0	1250000	2250000	1590000	1930000	1680000	1160000	1790000	790000	922000	894000	0:0:0:0:1.40:2.52:1.78:2.16:1.88:1.30:2.00:0.88:1.03:1.00	0	1740000	1110000	0:1.57:1.00	64	1	Oxidation (M)
IPVGSLKNEDTPNRQYLDEDM(+15.99)LLKVLEYLNQEQAEQGREH	Q03517|SCG2_MOUSE|Secretogranin-2	7.73	49.55	2.5	4710000	0	0	0	339000	3350000	6640000	10000000	5220000	8750000	8260000	6200000	7170000	5810000	4140000	0:0:0:0.08:0.81:1.60:2.41:1.26:2.11:1.99:1.50:1.73:1.40:1.00	339000	7150000	6320000	0.05:1.13:1.00	21.06	3	Oxidation (M)
IPVGSLKNEDTPNRQYLDEDM(+15.99)LLKVLEYLNQEQAEQGREHL	Q03517|SCG2_MOUSE|Secretogranin-2	9.28	60	2.2	67700000	7940000	28500000	29800000	39100000	29400000	86300000	71800000	51300000	96900000	122000000	105000000	121000000	73500000	86400000	0.09:0.33:0.35:0.45:0.34:1.00:0.83:0.59:1.12:1.41:1.21:1.40:0.85:1.00	26800000	68300000	106000000	0.25:0.64:1.00	3.97	8	Oxidation (M)
IPVGSLKNEDTPNRQYLDEDM(+15.99)LLKVLEYLNQEQAEQGREHLA	Q03517|SCG2_MOUSE|Secretogranin-2	20.37	44.27	1.8	144000000	32600000	72500000	81600000	118000000	76900000	157000000	141000000	113000000	253000000	245000000	179000000	231000000	152000000	170000000	0.19:0.43:0.48:0.69:0.45:0.93:0.83:0.66:1.49:1.44:1.05:1.36:0.89:1.00	76300000	148000000	197000000	0.39:0.75:1.00	2.58	8	Oxidation (M)
IPVGSLKNEDTPNRQYLDEDMLLKVLE	Q03517|SCG2_MOUSE|Secretogranin-2	4.13	1.18	4.5	773000	241000	586000	987000	748000	1050000	1360000	1210000	423000	690000	322000	817000	1080000	626000	686000	0.35:0.85:1.44:1.09:1.53:1.98:1.76:0.62:1.01:0.47:1.19:1.58:0.91:1.00	641000	945000	707000	0.91:1.34:1.00	1.47	1
IPVGSLKNEDTPNRQYLDEDMLLKVLEYLNQEQAEQGREH	Q03517|SCG2_MOUSE|Secretogranin-2	4.63	10.72	2.8	5870000	0	0	784000	0	9800000	7860000	13500000	3510000	7320000	10800000	10300000	9390000	5220000	3720000	0:0:0.21:0:2.63:2.11:3.63:0.94:1.97:2.89:2.77:2.52:1.40:1.00	784000	10200000	9270000	0.08:1.10:1.00	13.01	3
IPVGSLKNEDTPNRQYLDEDMLLKVLEYLNQEQAEQGREHL	Q03517|SCG2_MOUSE|Secretogranin-2	7.68	6.02	2.5	24200000	1920000	20700000	23600000	13100000	23200000	13300000	21100000	7830000	16900000	49700000	69600000	38300000	22400000	16900000	0.11:1.23:1.40:0.77:1.37:0.79:1.25:0.46:1.00:2.94:4.12:2.27:1.32:1.00	19300000	17800000	39400000	0.49:0.45:1.00	2.22	3
IPVGSLKNEDTPNRQYLDEDMLLKVLEYLNQEQAEQGREHLA	Q03517|SCG2_MOUSE|Secretogranin-2	8.04	10.07	2.4	78800000	9560000	80300000	81900000	56000000	84100000	100000000	80100000	40600000	73500000	166000000	118000000	116000000	24800000	71700000	0.13:1.12:1.14:0.78:1.17:1.40:1.12:0.57:1.03:2.32:1.65:1.62:0.35:1.00	59600000	75700000	106000000	0.56:0.71:1.00	1.78	5
IREEYPDR		7.52	10.06	3.1	1740000	753000	605000	727000	572000	3820000	2260000	3290000	1890000	1420000	2060000	1900000	1450000	1560000	2090000	0.36:0.29:0.35:0.27:1.83:1.08:1.57:0.90:0.68:0.99:0.91:0.69:0.75:1.00	664000	2530000	1810000	0.37:1.40:1.00	3.81	2
ISDLLMKESTENAPR		1.79	2.68	9.4	143000	163000	685000	611000	157000	142000	0	0	0	137000	0	0	0	109000	0	64.00:64.00:64.00:64.00:64.00:-:-:-:64.00:-:-:-:64.00:-	404000	140000	109000	3.69:1.28:1.00	3.69	1
ISEDPVPIK		2.69	0.64	3.1	299000	371000	438000	370000	299000	471000	374000	355000	0	0	275000	249000	223000	244000	513000	0.72:0.85:0.72:0.58:0.92:0.73:0.69:0:0:0.54:0.49:0.43:0.48:1.00	370000	400000	301000	1.23:1.33:1.00	1.33	1
ISHMPQLIDIYSA(-.98)		54.7	3.73	0.6	27600000	23400000	21200000	28600000	36000000	44700000	36500000	27500000	16600000	25500000	21300000	30700000	31400000	23000000	19300000	1.21:1.10:1.48:1.87:2.31:1.89:1.43:0.86:1.32:1.10:1.59:1.62:1.19:1.00	27300000	30200000	25100000	1.09:1.20:1.00	1.2	1	Amidation
ISSSISEDPVPIK		5.05	0.4	2.4	833000	1160000	680000	859000	315000	1060000	879000	1120000	768000	643000	1060000	771000	691000	641000	1020000	1.14:0.67:0.84:0.31:1.04:0.86:1.10:0.76:0.63:1.04:0.76:0.68:0.63:1.00	754000	893000	836000	0.90:1.07:1.00	1.18	1
IVEEQYTPQSL	Q03517|SCG2_MOUSE|Secretogranin-2	6.92	8.9	2	629000	1270000	1350000	1450000	1240000	431000	393000	341000	235000	391000	286000	344000	267000	410000	405000	3.13:3.33:3.59:3.06:1.06:0.97:0.84:0.58:0.97:0.71:0.85:0.66:1.01:1.00	1330000	358000	342000	3.87:1.05:1.00	3.87	1
IVEEQYTPQSLATLE	Q03517|SCG2_MOUSE|Secretogranin-2	6.19	19.07	1.5	807000	2060000	2040000	2330000	2180000	0	339000	237000	160000	492000	324000	254000	281000	267000	326000	6.34:6.26:7.17:6.70:0:1.04:0.73:0.49:1.51:1.00:0.78:0.86:0.82:1.00	2150000	307000	290000	7.41:1.06:1.00	7.41	1
KAPSGRM(+15.99)SVLKNLQSLDPSHRISD	P09240|CCKN_MOUSE|Cholecystokinin	4.83	1.5	3.9	807000	416000	698000	818000	566000	1360000	1050000	1060000	743000	1280000	1210000	663000	710000	0	736000	0.56:0.95:1.11:0.77:1.85:1.42:1.44:1.01:1.74:1.64:0.90:0.96:0:1.00	624000	1100000	830000	0.75:1.32:1.00	1.76	1	Oxidation (M)
KCQALDM(+15.99)TEMARRPP		8.68	1.72	0.8	511000	0	280000	600000	666000	775000	569000	691000	334000	487000	602000	557000	531000	431000	637000	0:0.44:0.94:1.04:1.22:0.89:1.08:0.52:0.76:0.94:0.87:0.83:0.68:1.00	515000	571000	552000	0.93:1.04:1.00	1.11	1	Oxidation (M)
KEADVATVRLGE	P16014|SCG1_MOUSE|Secretogranin-1	10.99	7.73	0.9	1150000	985000	815000	1110000	1010000	1910000	1450000	1800000	1290000	647000	1060000	1030000	867000	838000	1290000	0.77:0.63:0.87:0.79:1.49:1.13:1.40:1.00:0.50:0.82:0.80:0.67:0.65:1.00	981000	1420000	1020000	0.96:1.40:1.00	1.45	1
KETIEQEKQAGES	P20065|TYB4_MOUSE|Thymosin	7.18	5.52	0.8	411000	1130000	654000	772000	481000	451000	189000	338000	244000	243000	161000	136000	0	257000	693000	1.63:0.94:1.11:0.69:0.65:0.27:0.49:0.35:0.35:0.23:0.20:0:0.37:1.00	759000	293000	312000	2.44:0.94:1.00	2.59	1
KNPLPSKE	P20065|TYB4_MOUSE|Thymosin	6.14	12.36	1	397000	0	155000	142000	159000	597000	318000	483000	469000	491000	490000	477000	434000	534000	805000	0:0.19:0.18:0.20:0.74:0.39:0.60:0.58:0.61:0.61:0.59:0.54:0.66:1.00	152000	472000	548000	0.28:0.86:1.00	3.61	1
KNPLPSKETIEQEKQAGES	P20065|TYB4_MOUSE|Thymosin	17.68	60	1.3	9170000	26100000	17100000	18400000	16200000	5790000	4470000	6080000	4040000	6830000	2960000	3510000	3560000	5310000	7950000	3.29:2.15:2.32:2.04:0.73:0.56:0.76:0.51:0.86:0.37:0.44:0.45:0.67:1.00	19500000	5440000	4660000	4.18:1.17:1.00	4.18	1
KNTLPTKETIEQEKRSE	Q6ZWY8|TYB10_MOUSE|Thymosin	3.74	6.07	6	547000	298000	114000	178000	137000	1310000	794000	1240000	506000	535000	669000	439000	487000	500000	452000	0.66:0.25:0.39:0.30:2.90:1.76:2.75:1.12:1.19:1.48:0.97:1.08:1.11:1.00	182000	877000	509000	0.36:1.72:1.00	4.83	1
KNVVSENM(+15.99)LCAGIIGDTRDACDGDSGGPMVVFFRGTWFLVGLVSWGEGCGHTN		2.72	60	2.3	315000	0	0	0	0	1250000	493000	913000	177000	0	0	0	0	555000	1030000	0:0:0:0:1.22:0.48:0.89:0.17:0:0:0:0:0.54:1.00	0	708000	790000	0:0.90:1.00	64	1	Oxidation (M)
KPQQFFGLM(-.98)(+15.99)		5.49	2.05	1.9	881000	1850000	706000	623000	1120000	479000	539000	565000	479000	825000	1470000	727000	1000000	574000	1380000	1.34:0.51:0.45:0.81:0.35:0.39:0.41:0.35:0.60:1.07:0.53:0.73:0.42:1.00	1070000	577000	1030000	1.04:0.56:1.00	1.86	2	Amidation; Oxidation (M)
KRLGALFNPYFDPLQWKNSDFE	P16014|SCG1_MOUSE|Secretogranin-1	6.36	0.9	1.2	593000	301000	704000	665000	495000	546000	638000	612000	330000	761000	872000	612000	750000	515000	506000	0.59:1.39:1.31:0.98:1.08:1.26:1.21:0.65:1.50:1.72:1.21:1.48:1.02:1.00	541000	577000	651000	0.83:0.89:1.00	1.2	1
KSLAAATGKQELAK	P60041|SMS_MOUSE|Somatostatin	4.57	6.29	12.1	731000	247000	164000	124000	0	1970000	757000	1120000	712000	674000	906000	677000	744000	724000	1410000	0.18:0.12:0.09:0:1.39:0.54:0.80:0.50:0.48:0.64:0.48:0.53:0.51:1.00	178000	1050000	892000	0.20:1.17:1.00	5.87	1
KSSYEGHPLSEERRPSPKE	P16014|SCG1_MOUSE|Secretogranin-1	7.6	7.26	1	2250000	1650000	1130000	1350000	1110000	5740000	2190000	3470000	1250000	1810000	1710000	1460000	1740000	2460000	4440000	0.37:0.25:0.30:0.25:1.29:0.49:0.78:0.28:0.41:0.38:0.33:0.39:0.55:1.00	1310000	3270000	2360000	0.55:1.38:1.00	2.49	2
KTETQEKNPLPSK	P20065|TYB4_MOUSE|Thymosin	5.09	2.99	3.3	586000	463000	292000	109000	302000	913000	609000	788000	1130000	555000	573000	530000	542000	550000	847000	0.55:0.34:0.13:0.36:1.08:0.72:0.93:1.34:0.65:0.68:0.63:0.64:0.65:1.00	291000	800000	608000	0.48:1.32:1.00	2.75	1
KTETQEKNPLPSKETIEQEKQ	P20065|TYB4_MOUSE|Thymosin	8.63	5.51	0.8	11900000	17900000	10000000	13600000	12500000	12400000	7470000	10500000	12500000	8670000	8710000	5620000	8200000	15700000	22400000	0.80:0.45:0.61:0.56:0.55:0.33:0.47:0.56:0.39:0.39:0.25:0.37:0.70:1.00	13500000	10300000	12300000	1.10:0.84:1.00	1.31	3
KTETQEKNPLPSKETIEQEKQAG	P20065|TYB4_MOUSE|Thymosin	12.92	13.25	1.1	8900000	6660000	5050000	6810000	6900000	13800000	6570000	10700000	12000000	7740000	7510000	6170000	7980000	6750000	19900000	0.33:0.25:0.34:0.35:0.69:0.33:0.54:0.61:0.39:0.38:0.31:0.40:0.34:1.00	6360000	10200000	9660000	0.66:1.05:1.00	1.6	2
KTETQEKNPLPSKETIEQEKQAGES	P20065|TYB4_MOUSE|Thymosin	12.83	49.1	0.8	5950000	14100000	8400000	8610000	11000000	5070000	2950000	5030000	4800000	4410000	2490000	2500000	2500000	4030000	7370000	1.91:1.14:1.17:1.50:0.69:0.40:0.68:0.65:0.60:0.34:0.34:0.34:0.55:1.00	10500000	4450000	3780000	2.79:1.18:1.00	2.79	1
KTETQEKNTLPTKETIEQEK	Q6ZWY8|TYB10_MOUSE|Thymosin	4.65	1.28	7	822000	862000	557000	717000	782000	525000	701000	1080000	253000	716000	781000	866000	734000	959000	1980000	0.43:0.28:0.36:0.39:0.26:0.35:0.54:0.13:0.36:0.39:0.44:0.37:0.48:1.00	729000	654000	1060000	0.69:0.61:1.00	1.63	1
KTETQEKNTLPTKETIEQEKR	Q6ZWY8|TYB10_MOUSE|Thymosin	5.12	2.05	1.6	407000	309000	234000	252000	247000	559000	234000	449000	528000	255000	250000	246000	435000	468000	1240000	0.25:0.19:0.20:0.20:0.45:0.19:0.36:0.43:0.21:0.20:0.20:0.35:0.38:1.00	260000	405000	527000	0.49:0.77:1.00	2.02	1
L(+42.01)LLCAGQVFALPVNSPMTKGDTKVMKCVLEVISDS	P26339|CMGA_MOUSE|Chromogranin-A	4.51	4.27	1.8	595000	1610000	1580000	1520000	1460000	0	0	0	0	630000	0	243000	330000	559000	395000	4.07:4.01:3.85:3.71:0:0:0:0:1.60:0:0.62:0.84:1.41:1.00	1540000	630000	382000	4.05:1.65:1.00	4.05	1	Acetylation (Protein N-term)
LAAATGKQELAK	P60041|SMS_MOUSE|Somatostatin	5.92	0.44	1.2	304000	0	252000	395000	252000	591000	349000	346000	202000	224000	306000	357000	251000	257000	470000	0:0.53:0.84:0.53:1.26:0.74:0.74:0.43:0.48:0.65:0.76:0.53:0.55:1.00	300000	342000	328000	0.91:1.04:1.00	1.14	1
LAGTRESVDSAKPR	P35455|NEU2_MOUSE|Vasopressin-neurophysin	6.88	60	3.8	5450000	220000	0	0	112000	11200000	9540000	12900000	5020000	4560000	7270000	3960000	6570000	3530000	11400000	0.02:0:0:0.02:0.98:0.83:1.13:0.44:0.40:0.64:0.35:0.58:0.31:1.00	166000	8630000	7980000	0.02:1.08:1.00	51.9	2
LAGTRESVDSAKPRVY	P35455|NEU2_MOUSE|Vasopressin-neurophysin	1.68	3.45	15.1	111000	0	0	0	87900	0	0	0	0	69600	424000	0	292000	33	675000	0:0:0:0.13:0:0:0:0:0.10:0.63:0:0.43:0.02:1.00	87900	69600	348000	0.25:0.20:1.00	5	1
LATLESVFQELGKLTGPSNQ	Q03517|SCG2_MOUSE|Secretogranin-2	3.6	1.4	2.3	1920000	944000	1410000	2920000	2870000	437000	1470000	1520000	1650000	1820000	1880000	1590000	3540000	2260000	2570000	0.37:0.55:1.14:1.12:0.17:0.57:0.59:0.64:0.71:0.73:0.62:1.38:0.88:1.00	2040000	1580000	2550000	0.80:0.62:1.00	1.62	2
LDEDM(+15.99)LLK	Q03517|SCG2_MOUSE|Secretogranin-2	8.13	34.16	0.7	1370000	3190000	1720000	2060000	3490000	704000	673000	660000	832000	989000	1040000	720000	863000	742000	1440000	2.22:1.20:1.43:2.43:0.49:0.47:0.46:0.58:0.69:0.72:0.50:0.60:0.52:1.00	2620000	772000	961000	2.72:0.80:1.00	3.39	2	Oxidation (M)
LDEDM(+15.99)LLKVLE	Q03517|SCG2_MOUSE|Secretogranin-2	3.32	4.26	3.6	313000	762000	403000	535000	1370000	0	220000	0	355000	332000	0	0	139000	0	261000	2.92:1.54:2.05:5.26:0:0.84:0:1.36:1.27:0:0:0.53:0:1.00	768000	302000	200000	3.85:1.51:1.00	3.85	1	Oxidation (M)
LDEDM(+15.99)LLKVLEYLNQEQAEQGREH	Q03517|SCG2_MOUSE|Secretogranin-2	2.2	3.16	3.3	791000	169000	0	0	335000	1180000	884000	732000	1300000	1760000	1240000	1400000	773000	492000	811000	0.21:0:0:0.41:1.46:1.09:0.90:1.60:2.17:1.53:1.72:0.95:0.61:1.00	327000	1410000	1360000	0.24:1.04:1.00	4.31	3	Oxidation (M)
LDEDM(+15.99)LLKVLEYLNQEQAEQGREHL	Q03517|SCG2_MOUSE|Secretogranin-2	2.95	2.45	3.2	1610000	361000	962000	1010000	1370000	976000	1900000	1040000	1260000	2180000	2680000	2990000	1720000	1750000	2250000	0.16:0.43:0.45:0.61:0.43:0.84:0.46:0.56:0.97:1.19:1.33:0.76:0.78:1.00	1010000	1590000	2410000	0.42:0.66:1.00	2.38	3	Oxidation (M)
LDEDM(+15.99)LLKVLEYLNQEQAEQGREHLA	Q03517|SCG2_MOUSE|Secretogranin-2	3.81	0.89	3.5	5550000	1780000	6420000	4200000	5780000	4760000	4930000	6000000	6380000	7870000	5820000	3580000	6670000	6620000	6930000	0.26:0.93:0.61:0.84:0.69:0.71:0.87:0.92:1.14:0.84:0.52:0.96:0.96:1.00	4790000	6400000	6100000	0.79:1.05:1.00	1.34	4	Oxidation (M)
LDEDMLLK	Q03517|SCG2_MOUSE|Secretogranin-2	2.62	3.48	7.3	310000	256000	679000	951000	727000	0	152000	176000	233000	0	186000	214000	170000	148000	454000	0.56:1.50:2.10:1.60:0:0.34:0.39:0.51:0:0.41:0.47:0.37:0.33:1.00	653000	187000	395000	1.65:0.47:1.00	3.49	2
LDEDMLLKVLE	Q03517|SCG2_MOUSE|Secretogranin-2	2.01	2.79	2.2	120000	46900	294000	460000	438000	0	0	64300	0	101000	0	143000	135000	0	0	64.00:64.00:64.00:64.00:-:-:64.00:-:64.00:-:64.00:64.00:-:-	310000	82500	139000	2.23:0.59:1.00	3.75	1
LDEDMLLKVLEYLNQEQAEQGREH	Q03517|SCG2_MOUSE|Secretogranin-2	1.97	0.6	11.6	259000	0	276000	355000	325000	522000	364000	0	0	0	486000	848000	304000	150000	0	-:64.00:64.00:64.00:64.00:64.00:-:-:-:64.00:64.00:64.00:64.00:-	318000	443000	447000	0.71:0.99:1.00	1.4	1
LDEDMLLKVLEYLNQEQAEQGREHL	Q03517|SCG2_MOUSE|Secretogranin-2	1.8	0.71	9.7	333000	129000	2100000	488000	0	0	0	0	0	746000	0	695000	0	0	506000	0.25:4.16:0.96:0:0:0:0:0:1.47:0:1.37:0:0:1.00	907000	746000	601000	1.51:1.24:1.00	1.51	1
LDEDMLLKVLEYLNQEQAEQGREHLA	Q03517|SCG2_MOUSE|Secretogranin-2	2.78	6.87	4	1290000	0	3490000	3340000	3010000	622000	663000	443000	0	517000	0	3370000	1470000	667000	498000	0:7.01:6.72:6.04:1.25:1.33:0.89:0:1.04:0:6.77:2.96:1.34:1.00	4160000	561000	2090000	1.99:0.27:1.00	7.42	3
LDEGHYPV	P16014|SCG1_MOUSE|Secretogranin-1	9.21	42.44	0.8	595000	1340000	793000	934000	1090000	514000	512000	504000	333000	278000	444000	364000	393000	299000	520000	2.58:1.52:1.80:2.10:0.99:0.98:0.97:0.64:0.53:0.85:0.70:0.76:0.58:1.00	1040000	428000	404000	2.58:1.06:1.00	2.58	1
LDEGHYPVRESPID	P16014|SCG1_MOUSE|Secretogranin-1	8.86	14.8	0.9	842000	680000	1050000	1230000	1220000	666000	975000	1140000	961000	745000	762000	658000	722000	450000	534000	1.27:1.97:2.30:2.28:1.25:1.83:2.13:1.80:1.39:1.43:1.23:1.35:0.84:1.00	1040000	897000	625000	1.67:1.43:1.00	1.67	1
LDEGHYPVRESPIDT	P16014|SCG1_MOUSE|Secretogranin-1	10.78	25.34	1	1280000	1870000	1920000	2430000	1940000	1050000	1030000	1010000	1100000	978000	1060000	786000	864000	753000	1150000	1.63:1.67:2.11:1.68:0.92:0.90:0.88:0.96:0.85:0.92:0.68:0.75:0.65:1.00	2040000	1040000	923000	2.21:1.12:1.00	2.21	1
LDEGHYPVRESPIDTA	P16014|SCG1_MOUSE|Secretogranin-1	13.84	8.6	0.9	8500000	8530000	9440000	12200000	10800000	9740000	8090000	8080000	8230000	7070000	7240000	7560000	7290000	6300000	8480000	1.01:1.11:1.44:1.27:1.15:0.95:0.95:0.97:0.83:0.85:0.89:0.86:0.74:1.00	10200000	8240000	7370000	1.39:1.12:1.00	1.39	2
LDPSHRISD	P09240|CCKN_MOUSE|Cholecystokinin	7.49	1.8	5.1	2320000	4270000	2180000	872000	742000	3330000	3240000	3080000	2990000	1720000	2080000	2310000	1870000	1770000	2030000	2.11:1.07:0.43:0.37:1.64:1.60:1.52:1.48:0.85:1.03:1.14:0.92:0.87:1.00	2020000	2870000	2010000	1.00:1.43:1.00	1.43	2
LEAAQEEGAVTPDLPGLEKVQVRPE		7.07	5.78	1.9	1270000	2580000	2730000	2140000	1130000	1290000	1020000	1260000	570000	1140000	720000	495000	525000	728000	1500000	1.71:1.81:1.43:0.75:0.86:0.68:0.84:0.38:0.76:0.48:0.33:0.35:0.48:1.00	2150000	1060000	794000	2.70:1.33:1.00	2.7	1
LEDEAKE	P22005|PENK_MOUSE|Proenkephalin-A	7.99	52.24	1.1	937000	2250000	1950000	2130000	1980000	414000	481000	581000	489000	649000	374000	314000	249000	353000	914000	2.46:2.13:2.33:2.17:0.45:0.53:0.64:0.53:0.71:0.41:0.34:0.27:0.39:1.00	2080000	523000	441000	4.71:1.19:1.00	4.71	1
LEDEAKELQ	P22005|PENK_MOUSE|Proenkephalin-A	16.22	60	1	3820000	9430000	7110000	7510000	9270000	1960000	1620000	2000000	1860000	2610000	1990000	1220000	1500000	1630000	3770000	2.50:1.89:1.99:2.46:0.52:0.43:0.53:0.49:0.69:0.53:0.32:0.40:0.43:1.00	8330000	2010000	2020000	4.12:0.99:1.00	4.14	1
LEDEGEDRNGVTLTEK	P16014|SCG1_MOUSE|Secretogranin-1	6.31	6.85	1.4	317000	981000	571000	473000	199000	363000	168000	196000	134000	310000	167000	129000	110000	211000	424000	2.31:1.35:1.12:0.47:0.86:0.40:0.46:0.32:0.73:0.39:0.30:0.26:0.50:1.00	556000	234000	208000	2.67:1.13:1.00	2.67	1
LEGEDDPDRSMKLSF	P26339|CMGA_MOUSE|Chromogranin-A	4.13	4.19	5.4	265000	229000	745000	555000	420000	216000	140000	192000	80500	122000	227000	244000	146000	184000	210000	1.09:3.55:2.64:2.00:1.03:0.67:0.91:0.38:0.58:1.08:1.16:0.70:0.88:1.00	487000	150000	202000	2.41:0.74:1.00	3.25	1
LEGEDDPDRSMKLSFRT	P26339|CMGA_MOUSE|Chromogranin-A	13.71	36.63	1.3	4210000	4710000	8330000	10000000	4410000	3370000	3840000	4150000	1560000	2330000	4380000	3250000	2690000	2530000	3340000	1.41:2.49:2.99:1.32:1.01:1.15:1.24:0.47:0.70:1.31:0.97:0.81:0.76:1.00	6860000	3050000	3240000	2.12:0.94:1.00	2.25	2
LENPSPQAPA		15.25	23.11	0.7	4300000	11700000	3800000	3570000	4640000	3330000	2320000	3120000	2880000	3640000	6000000	3430000	3240000	2600000	5970000	1.95:0.64:0.60:0.78:0.56:0.39:0.52:0.48:0.61:1.00:0.57:0.54:0.44:1.00	5920000	3060000	4250000	1.39:0.72:1.00	1.94	1
LENPSPQAPAR		6.64	2.55	1.2	337000	263000	219000	230000	276000	483000	425000	484000	312000	254000	436000	370000	267000	259000	444000	0.59:0.49:0.52:0.62:1.09:0.96:1.09:0.70:0.57:0.98:0.83:0.60:0.58:1.00	247000	391000	355000	0.70:1.10:1.00	1.59	1
LENPSPQAPARRLL		12.06	5.2	1	2030000	1850000	1700000	1790000	1520000	2410000	2290000	2310000	1720000	1690000	2980000	2060000	2310000	1440000	2310000	0.80:0.74:0.78:0.66:1.04:0.99:1.00:0.74:0.73:1.29:0.89:1.00:0.62:1.00	1720000	2080000	2220000	0.77:0.94:1.00	1.29	1
LENPSPQAPARRLLP		14.87	15.02	0.6	4140000	7180000	3770000	5210000	4360000	3480000	3560000	4030000	2300000	2750000	5810000	3870000	3610000	2910000	5050000	1.42:0.75:1.03:0.86:0.69:0.70:0.80:0.46:0.54:1.15:0.77:0.71:0.58:1.00	5130000	3220000	4250000	1.21:0.76:1.00	1.59	1
LENPSPQAPARRLLPP		8.26	1.49	0.8	39700000	45300000	31000000	39900000	34900000	57300000	49100000	53400000	30300000	24600000	43700000	40300000	32600000	21700000	51200000	0.88:0.61:0.78:0.68:1.12:0.96:1.04:0.59:0.48:0.85:0.79:0.64:0.42:1.00	37800000	42900000	37900000	1.00:1.13:1.00	1.14	2
LESVFQELGKLTGPSNQ	Q03517|SCG2_MOUSE|Secretogranin-2	6.35	7.22	1.7	1050000	1920000	1750000	1990000	1750000	893000	736000	742000	393000	1170000	590000	605000	578000	702000	869000	2.21:2.01:2.29:2.02:1.03:0.85:0.85:0.45:1.34:0.68:0.70:0.67:0.81:1.00	1850000	787000	669000	2.77:1.18:1.00	2.77	1
LEYLNQEQAEQGREHL	Q03517|SCG2_MOUSE|Secretogranin-2	6.63	10.48	1.4	407000	925000	772000	834000	674000	285000	198000	155000	119000	303000	321000	193000	249000	218000	447000	2.07:1.73:1.86:1.51:0.64:0.44:0.35:0.27:0.68:0.72:0.43:0.56:0.49:1.00	801000	212000	286000	2.80:0.74:1.00	3.78	1
LEYLNQEQAEQGREHLA	Q03517|SCG2_MOUSE|Secretogranin-2	0.75	60	12.3	55200	0	91800	682000	0	0	0	0	0	0	0	0	0	0	0	-:64.00:64.00:-:-:-:-:-:-:-:-:-:-:-	387000	0	0	64.00:-:-	64	1
LGALFNPYFDPLQWKN	P16014|SCG1_MOUSE|Secretogranin-1	1	2.18	6.8	280000	0	491000	376000	0	257000	258000	0	255000	0	558000	301000	636000	563000	231000	0:2.13:1.63:0:1.11:1.12:0:1.11:0:2.42:1.31:2.76:2.44:1.00	433000	304000	978000	0.44:0.31:1.00	3.22	4
LGALFNPYFDPLQWKNSD	P16014|SCG1_MOUSE|Secretogranin-1	1.58	1.89	7.2	441000	0	0	375000	0	0	1330000	1050000	991000	716000	727000	0	154000	0	834000	0:0:0.45:0:0:1.59:1.26:1.19:0.86:0.87:0:0.18:0:1.00	375000	1020000	572000	0.66:1.79:1.00	2.72	1
LGALFNPYFDPLQWKNSDF	P16014|SCG1_MOUSE|Secretogranin-1	3.64	3.08	2.1	473000	0	0	387000	0	475000	0	526000	692000	785000	776000	862000	0	1040000	1080000	0:0:0.36:0:0.44:0:0.49:0.64:0.72:0.72:0.79:0:0.96:1.00	387000	620000	940000	0.41:0.66:1.00	2.43	1
LGALFNPYFDPLQWKNSDFE	P16014|SCG1_MOUSE|Secretogranin-1	12.41	7.77	1.1	33400000	24100000	45000000	51200000	41400000	21200000	28800000	37500000	22400000	34700000	44000000	35700000	27900000	25000000	28000000	0.86:1.61:1.83:1.48:0.76:1.03:1.34:0.80:1.24:1.57:1.27:1.00:0.89:1.00	40400000	28900000	32100000	1.26:0.90:1.00	1.4	2
LGDLSRGQETLAKQTPQLEA		6.16	28.8	1.3	753000	158000	155000	162000	105000	1700000	1640000	1770000	676000	733000	814000	801000	679000	552000	605000	0.26:0.26:0.27:0.17:2.81:2.70:2.93:1.12:1.21:1.35:1.32:1.12:0.91:1.00	145000	1300000	690000	0.21:1.89:1.00	8.99	1
LGPEESREEVRFPD	P16014|SCG1_MOUSE|Secretogranin-1	7.03	5.28	1.1	873000	1420000	1730000	1690000	1120000	872000	628000	567000	407000	442000	849000	489000	528000	596000	894000	1.58:1.94:1.89:1.25:0.98:0.70:0.63:0.45:0.49:0.95:0.55:0.59:0.67:1.00	1490000	583000	671000	2.22:0.87:1.00	2.55	1
LGPEESREEVRFPDRQYEPYPITE	P16014|SCG1_MOUSE|Secretogranin-1	2.55	60	1.4	119000	493000	426000	524000	218000	0	0	0	0	0	0	0	0	0	0	64.00:64.00:64.00:64.00:-:-:-:-:-:-:-:-:-:-	415000	0	0	64.00:-:-	64	1
LGPEVPPENVLGALLRV		1.56	4.27	17.9	366000	1430000	813000	999000	1170000	0	0	0	148000	177000	0	0	0	84400	294000	4.87:2.76:3.40:3.99:0:0:0:0.50:0.60:0:0:0:0.29:1.00	1100000	162000	189000	5.84:0.86:1.00	6.81	1
LKADSDILQNPLAENGTPYYDVSR		4.38	2.46	2.9	423000	230000	288000	215000	301000	826000	578000	646000	371000	481000	528000	388000	272000	428000	371000	0.62:0.78:0.58:0.81:2.23:1.56:1.74:1.00:1.30:1.42:1.04:0.73:1.15:1.00	259000	581000	397000	0.65:1.46:1.00	2.25	1
LKADSDILQNPLAENGTPYYDVSRNA		6.12	16.05	0.6	3040000	6550000	7790000	5980000	3570000	1690000	1560000	1370000	933000	2150000	1900000	1500000	1750000	2380000	3420000	1.92:2.28:1.75:1.05:0.49:0.46:0.40:0.27:0.63:0.56:0.44:0.51:0.70:1.00	7040000	1540000	2190000	3.21:0.70:1.00	4.57	2
LLDEGHYPV	P16014|SCG1_MOUSE|Secretogranin-1	23.7	20.89	5	41800000	67400000	61900000	65300000	40800000	33600000	34100000	36500000	24000000	32900000	47400000	32100000	33100000	23600000	53000000	1.27:1.17:1.23:0.77:0.63:0.64:0.69:0.45:0.62:0.90:0.61:0.62:0.45:1.00	58800000	32200000	38000000	1.55:0.85:1.00	1.82	2
LLDEGHYPVRESPIDT	P16014|SCG1_MOUSE|Secretogranin-1	8.2	13.18	1.6	7180000	13400000	10400000	10700000	8810000	4360000	6080000	5640000	4790000	6560000	8060000	5200000	4840000	5300000	6460000	2.07:1.61:1.66:1.36:0.68:0.94:0.87:0.74:1.02:1.25:0.81:0.75:0.82:1.00	10800000	5490000	5970000	1.81:0.92:1.00	1.97	2
LLDEGHYPVRESPIDTA	P16014|SCG1_MOUSE|Secretogranin-1	8.17	5.61	1.2	6270000	9070000	7470000	10200000	5240000	5870000	5620000	4950000	4710000	6280000	6920000	4480000	5950000	3730000	7290000	1.24:1.02:1.40:0.72:0.81:0.77:0.68:0.65:0.86:0.95:0.61:0.82:0.51:1.00	7990000	5490000	5680000	1.41:0.97:1.00	1.46	1
LLEAAQEEGAVTPDLPGLEKVQVRP		3.62	2.18	4.4	406000	850000	0	563000	483000	395000	555000	620000	280000	379000	313000	243000	304000	309000	396000	2.15:0:1.42:1.22:1.00:1.40:1.57:0.71:0.96:0.79:0.61:0.77:0.78:1.00	632000	446000	313000	2.02:1.43:1.00	2.02	1
LLEAAQEEGAVTPDLPGLEKVQVRPE		23.92	38.75	2.1	14900000	29800000	30500000	25400000	14500000	10900000	11800000	12600000	6360000	11300000	9990000	7460000	7920000	10900000	19000000	1.57:1.61:1.34:0.76:0.58:0.62:0.66:0.33:0.59:0.53:0.39:0.42:0.57:1.00	25400000	10700000	11100000	2.28:0.96:1.00	2.38	2
LLGDLSRGQETLAKQTPQLEA		9.6	48.75	1.3	2030000	909000	1110000	1020000	709000	3240000	3350000	3010000	1560000	2490000	2760000	2100000	1890000	1930000	2340000	0.39:0.47:0.44:0.30:1.39:1.43:1.29:0.66:1.06:1.18:0.90:0.81:0.82:1.00	937000	2730000	2200000	0.43:1.24:1.00	2.91	1
LLGDLSRGQETLAKQTPQLEAWVREPLE		6.45	2.15	2	710000	452000	702000	939000	871000	565000	693000	618000	471000	562000	1000000	883000	631000	785000	770000	0.59:0.91:1.22:1.13:0.73:0.90:0.80:0.61:0.73:1.30:1.15:0.82:1.02:1.00	741000	582000	814000	0.91:0.71:1.00	1.4	1
LLSRGSVPRAP		11.9	22.47	0.7	1530000	3060000	1440000	1100000	1120000	948000	1010000	1120000	712000	1210000	2840000	1610000	1890000	1120000	2300000	1.33:0.63:0.48:0.49:0.41:0.44:0.49:0.31:0.53:1.24:0.70:0.82:0.49:1.00	1680000	1000000	1950000	0.86:0.51:1.00	1.95	1
LLYEKM(+15.99)KGGQ	P12961|7B2_MOUSE|Neuroendocrine	7.88	7.19	0.9	391000	1240000	315000	286000	383000	265000	188000	270000	233000	399000	380000	258000	287000	371000	593000	2.10:0.53:0.48:0.65:0.45:0.32:0.45:0.39:0.67:0.64:0.43:0.48:0.62:1.00	557000	271000	378000	1.48:0.72:1.00	2.06	1	Oxidation (M)
LNQEQAEQGREHL	Q03517|SCG2_MOUSE|Secretogranin-2	10.07	4.13	1.1	900000	899000	586000	771000	827000	1390000	911000	1060000	788000	672000	1060000	858000	948000	577000	1250000	0.72:0.47:0.62:0.66:1.11:0.73:0.85:0.63:0.54:0.85:0.69:0.76:0.46:1.00	771000	965000	938000	0.82:1.03:1.00	1.25	1
LNQEQAEQGREHLA	Q03517|SCG2_MOUSE|Secretogranin-2	9.85	3.64	0.8	2250000	2160000	1550000	1840000	2240000	2470000	2190000	2840000	2500000	1850000	2590000	2220000	2190000	1720000	3120000	0.69:0.50:0.59:0.72:0.79:0.70:0.91:0.80:0.59:0.83:0.71:0.70:0.55:1.00	1950000	2370000	2370000	0.82:1.00:1.00	1.22	2
LNTNQL	Q03517|SCG2_MOUSE|Secretogranin-2	3.18	1.66	3.1	222000	297000	2350	0	812000	269000	168000	236000	154000	190000	183000	167000	165000	171000	289000	1.03:0.02:0:2.80:0.93:0.58:0.82:0.53:0.66:0.63:0.58:0.57:0.59:1.00	370000	203000	195000	1.90:1.04:1.00	1.9	1
LPDEENR	Q03517|SCG2_MOUSE|Secretogranin-2	5.81	3.69	3.7	379000	703000	516000	640000	797000	322000	222000	162000	231000	398000	272000	243000	172000	261000	373000	1.89:1.39:1.72:2.14:0.87:0.60:0.44:0.62:1.07:0.73:0.65:0.46:0.70:1.00	664000	267000	264000	2.52:1.01:1.00	2.52	1
LPQAAEQDEM(+15.99)RLELQ	P60041|SMS_MOUSE|Somatostatin	5.08	4.05	1	322000	1170000	607000	675000	412000	421000	267000	295000	187000	278000	0	0	0	199000	0	64.00:64.00:64.00:64.00:64.00:64.00:64.00:64.00:64.00:-:-:-:64.00:-	717000	290000	199000	3.61:1.46:1.00	3.61	1	Oxidation (M)
LPSDEEGENYSKEVPE	P22005|PENK_MOUSE|Proenkephalin-A	7.95	23.21	1.3	928000	1830000	1810000	1790000	688000	967000	718000	915000	606000	822000	437000	354000	428000	606000	1020000	1.78:1.77:1.75:0.67:0.94:0.70:0.89:0.59:0.80:0.43:0.35:0.42:0.59:1.00	1530000	806000	570000	2.68:1.41:1.00	2.68	1
LPSDEEGENYSKEVPEIE	P22005|PENK_MOUSE|Proenkephalin-A	11.14	60	1.5	3440000	9400000	8290000	8000000	2570000	3290000	1810000	2400000	1840000	2390000	1490000	1300000	1100000	1700000	2660000	3.53:3.12:3.01:0.97:1.24:0.68:0.90:0.69:0.90:0.56:0.49:0.41:0.64:1.00	7060000	2340000	1650000	4.28:1.42:1.00	4.28	1
LPTKETI	Q6ZWY8|TYB10_MOUSE|Thymosin	4.2	4.51	0.7	206000	821000	539000	574000	336000	0	0	0	0	188000	106000	0	0	107000	216000	3.79:2.49:2.65:1.55:0:0:0:0:0.87:0.49:0:0:0.50:1.00	567000	188000	143000	3.96:1.31:1.00	3.96	1
LPTKETIEQ	Q6ZWY8|TYB10_MOUSE|Thymosin	9.99	4.7	2.1	1510000	1970000	1750000	1150000	596000	2760000	672000	1410000	803000	3100000	846000	1150000	1050000	1610000	2310000	0.85:0.76:0.50:0.26:1.19:0.29:0.61:0.35:1.34:0.37:0.50:0.45:0.70:1.00	1370000	1750000	1390000	0.98:1.26:1.00	1.28	1
LPTKETIEQEK	Q6ZWY8|TYB10_MOUSE|Thymosin	5.73	1.28	1.7	2870000	4440000	3330000	3290000	3250000	3780000	1730000	2310000	1580000	3150000	2260000	3050000	2030000	2710000	3310000	1.34:1.01:1.00:0.98:1.14:0.52:0.70:0.48:0.95:0.68:0.92:0.61:0.82:1.00	3580000	2510000	2670000	1.34:0.94:1.00	1.43	2
LPTKETIEQEKRSE	Q6ZWY8|TYB10_MOUSE|Thymosin	5.03	4.87	4.6	2870000	9590000	6790000	3360000	4520000	2340000	1060000	1310000	1030000	2100000	1250000	1570000	1570000	1860000	1820000	5.27:3.73:1.85:2.48:1.29:0.58:0.72:0.56:1.15:0.69:0.86:0.86:1.02:1.00	6860000	1570000	1730000	3.96:0.90:1.00	4.38	2
LPTKETIEQEKRSEIS	Q6ZWY8|TYB10_MOUSE|Thymosin	4.34	12.33	2.3	6450000	28300000	20400000	17100000	11800000	609000	728000	478000	336000	3830000	566000	841000	581000	1740000	2980000	9.51:6.85:5.76:3.94:0.20:0.24:0.16:0.11:1.29:0.19:0.28:0.20:0.59:1.00	19400000	1870000	1500000	12.94:1.25:1.00	12.94	3
LPYGPGKS	Q03517|SCG2_MOUSE|Secretogranin-2	9.58	8.59	0.9	1010000	1360000	1060000	1060000	838000	1670000	1140000	1170000	560000	1250000	850000	611000	575000	892000	1090000	1.25:0.98:0.97:0.77:1.53:1.04:1.07:0.51:1.15:0.78:0.56:0.53:0.82:1.00	1080000	1160000	804000	1.34:1.44:1.00	1.44	1
LQEVLK		4.3	5.23	1.2	667000	2000000	1490000	1210000	1080000	441000	135000	215000	0	1410000	0	249000	190000	379000	534000	3.75:2.79:2.26:2.03:0.83:0.25:0.40:0:2.63:0:0.47:0.36:0.71:1.00	1450000	549000	338000	4.28:1.62:1.00	4.28	1
LRFPGQLNADLRKLAVNM(+15.99)VPFPRLH		7.02	60	1.4	371000	0	0	0	0	682000	316000	591000	392000	392000	743000	589000	607000	481000	404000	0:0:0:0:1.69:0.78:1.46:0.97:0.97:1.84:1.46:1.50:1.19:1.00	0	474000	565000	0:0.84:1.00	64	1	Oxidation (M)
LRFPGQLNADLRKLAVNMVPFPRLH		5.03	60	1.3	256000	0	0	0	0	530000	548000	401000	0	0	491000	0	746000	556000	312000	0:0:0:0:1.70:1.76:1.28:0:0:1.57:0:2.39:1.78:1.00	0	493000	526000	0:0.94:1.00	64	1
LSAASAPLVETSTPLR		4.97	5.45	2.9	747000	160000	116000	180000	392000	1280000	1150000	1340000	894000	617000	1250000	969000	870000	583000	647000	0.25:0.18:0.28:0.61:1.98:1.78:2.06:1.38:0.95:1.94:1.50:1.34:0.90:1.00	212000	1060000	864000	0.25:1.22:1.00	4.98	1
LSAASAPLVETSTPLRL		9.73	2.67	0.9	2090000	2020000	880000	1760000	2850000	2060000	2640000	2740000	2120000	1420000	3400000	2250000	2160000	1170000	1810000	1.12:0.49:0.98:1.58:1.14:1.46:1.52:1.17:0.78:1.88:1.25:1.20:0.65:1.00	1880000	2190000	2160000	0.87:1.02:1.00	1.17	1
LVETSTPLRL		11.44	16.19	0.7	2930000	4850000	3060000	3990000	3510000	2490000	2350000	2570000	1790000	1980000	3320000	2650000	2680000	2300000	3400000	1.43:0.90:1.18:1.03:0.73:0.69:0.76:0.53:0.58:0.98:0.78:0.79:0.68:1.00	3860000	2240000	2870000	1.34:0.78:1.00	1.72	1
LVQLAGTRESVDSAKPR	P35455|NEU2_MOUSE|Vasopressin-neurophysin	4.9	8.63	8.3	994000	268000	120000	86200	110000	1740000	1350000	1780000	834000	1110000	1180000	1020000	1270000	1060000	1970000	0.14:0.06:0.04:0.06:0.88:0.68:0.90:0.42:0.56:0.60:0.52:0.65:0.54:1.00	146000	1360000	1300000	0.11:1.05:1.00	9.34	2
LYPM(+15.99)EPEEEANGGEILAKRYGGFMKKDADEGDTL	P22005|PENK_MOUSE|Proenkephalin-A	0.04	60	0	13400	188000	0	0	0	0	0	0	0	0	0	0	0	0	0	64.00:-:-:-:-:-:-:-:-:-:-:-:-:-	188000	0	0	64.00:-:-	64	1	Oxidation (M)
M(+15.99)DELYPM(+15.99)EPEEEANGGEIL	P22005|PENK_MOUSE|Proenkephalin-A	1.77	60	1.9	231000	1350000	734000	474000	422000	0	0	0	0	259000	0	0	0	0	0	64.00:64.00:64.00:64.00:-:-:-:-:64.00:-:-:-:-:-	866000	259000	0	64.00:64.00:-	64	2	Oxidation (M)
M(+15.99)DELYPM(+15.99)EPEEEANGGEILA	P22005|PENK_MOUSE|Proenkephalin-A	2.45	7.39	4.5	832000	5420000	1690000	1720000	881000	270000	170000	192000	75800	329000	124000	0	189000	202000	377000	14.39:4.49:4.56:2.34:0.72:0.45:0.51:0.20:0.87:0.33:0:0.50:0.54:1.00	2430000	207000	223000	10.89:0.93:1.00	11.71	1	Oxidation (M)
M(+15.99)DQLAKELTAE	P26339|CMGA_MOUSE|Chromogranin-A	8.82	31.44	0.5	793000	2300000	968000	956000	1020000	449000	467000	759000	488000	698000	772000	414000	492000	504000	817000	2.82:1.18:1.17:1.25:0.55:0.57:0.93:0.60:0.85:0.95:0.51:0.60:0.62:1.00	1310000	572000	600000	2.19:0.95:1.00	2.29	1	Oxidation (M)
M(+15.99)ENVVNQKSPYFPNQYSQDKALM(+15.99)	Q03517|SCG2_MOUSE|Secretogranin-2	2.29	60	1.4	139000	857000	283000	247000	561000	0	0	0	0	0	0	0	0	0	0	64.00:64.00:64.00:64.00:-:-:-:-:-:-:-:-:-:-	487000	0	0	64.00:-:-	64	1	Oxidation (M)
M(+15.99)PEPFEH		7.27	8.05	0.6	373000	209000	0	0	0	967000	504000	682000	478000	556000	395000	292000	329000	296000	513000	0.41:0:0:0:1.89:0.98:1.33:0.93:1.08:0.77:0.57:0.64:0.58:1.00	209000	638000	365000	0.57:1.75:1.00	3.06	1	Oxidation (M)
M(+15.99)PEPFEHLLQ		7.95	2.68	1	806000	943000	578000	567000	962000	862000	991000	969000	908000	827000	904000	621000	804000	604000	744000	1.27:0.78:0.76:1.29:1.16:1.33:1.30:1.22:1.11:1.22:0.84:1.08:0.81:1.00	763000	911000	735000	1.04:1.24:1.00	1.24	1	Oxidation (M)
M(+15.99)SVLKNLQSLDPSHRIS	P09240|CCKN_MOUSE|Cholecystokinin	5.4	0.57	2.7	541000	915000	331000	304000	614000	433000	468000	435000	510000	558000	704000	457000	624000	549000	679000	1.35:0.49:0.45:0.90:0.64:0.69:0.64:0.75:0.82:1.04:0.67:0.92:0.81:1.00	541000	481000	603000	0.90:0.80:1.00	1.25	1	Oxidation (M)
M(+15.99)SVLKNLQSLDPSHRISD	P09240|CCKN_MOUSE|Cholecystokinin	9.66	18.55	1.6	1500000	3270000	1870000	1800000	1500000	1170000	1280000	1050000	868000	1390000	1670000	1050000	1300000	1250000	1530000	2.14:1.22:1.18:0.98:0.77:0.84:0.69:0.57:0.91:1.10:0.69:0.85:0.82:1.00	2110000	1150000	1360000	1.55:0.85:1.00	1.83	1	Oxidation (M)
M(+15.99)YEENSRENPF	Q03517|SCG2_MOUSE|Secretogranin-2	5.97	3.63	1.5	218000	589000	250000	222000	208000	90800	131000	148000	145000	220000	250000	121000	183000	170000	324000	1.82:0.77:0.69:0.64:0.28:0.40:0.46:0.45:0.68:0.77:0.37:0.57:0.53:1.00	317000	147000	210000	1.51:0.70:1.00	2.16	1	Oxidation (M)
M(+42.01)(+15.99)MALALIFVLTGIPKSCALLEAAQEEGAVTPDLPGLEKV		17.37	30.07	1.6	7550000	4910000	3590000	4610000	3840000	10100000	10800000	10200000	5980000	9470000	10200000	6730000	10700000	8330000	6300000	0.78:0.57:0.73:0.61:1.61:1.72:1.61:0.95:1.50:1.61:1.07:1.69:1.32:1.00	4240000	9310000	8430000	0.50:1.10:1.00	2.2	1	Acetylation (Protein N-term); Oxidation (M)
MDELYPM(+15.99)EPEEEANGGEILA	P22005|PENK_MOUSE|Proenkephalin-A	1.33	60	2.5	119000	314000	717000	632000	0	0	0	0	0	0	0	0	0	0	0	64.00:64.00:64.00:-:-:-:-:-:-:-:-:-:-:-	554000	0	0	64.00:-:-	64	1	Oxidation (M)
MDQLAKELTAE	P26339|CMGA_MOUSE|Chromogranin-A	6.39	7.54	1.3	449000	443000	1020000	995000	486000	309000	383000	397000	175000	250000	503000	382000	0	387000	557000	0.80:1.82:1.79:0.87:0.55:0.69:0.71:0.31:0.45:0.90:0.69:0:0.70:1.00	735000	303000	457000	1.61:0.66:1.00	2.43	1
MPEPFEH		5.18	60	0.6	311000	0	0	0	0	847000	557000	817000	0	264000	437000	411000	336000	310000	377000	0:0:0:0:2.24:1.48:2.17:0:0.70:1.16:1.09:0.89:0.82:1.00	0	621000	375000	0:1.66:1.00	64	1
MSVLKNLQSLDPSHRISD	P09240|CCKN_MOUSE|Cholecystokinin	5.94	2.95	1.6	955000	811000	2130000	1890000	963000	719000	880000	585000	267000	441000	1080000	1020000	777000	801000	997000	0.81:2.14:1.90:0.97:0.72:0.88:0.59:0.27:0.44:1.08:1.03:0.78:0.80:1.00	1450000	709000	977000	1.48:0.73:1.00	2.05	2
N(+42.01)GKDKTSGDNDGQKKVQEE(-.98)	P63054|PEP19_MOUSE|Calmodulin	5.36	2.72	1.6	562000	0	744000	1320000	611000	1310000	341000	539000	468000	739000	285000	252000	352000	411000	504000	0:1.48:2.61:1.21:2.59:0.68:1.07:0.93:1.47:0.57:0.50:0.70:0.82:1.00	890000	679000	361000	2.47:1.88:1.00	2.47	1	Acetylation (Protein N-term); Amidation
NAPRTRLEDPS		5.65	8.29	2.1	727000	241000	204000	230000	180000	1990000	1170000	1540000	581000	608000	675000	576000	586000	549000	1050000	0.23:0.19:0.22:0.17:1.90:1.12:1.47:0.55:0.58:0.64:0.55:0.56:0.52:1.00	214000	1180000	687000	0.31:1.72:1.00	5.51	1
NAPRTRLEDPSM(+15.99)W		6.58	3.27	1.5	686000	399000	462000	555000	394000	903000	1060000	780000	504000	731000	834000	602000	797000	709000	874000	0.46:0.53:0.64:0.45:1.03:1.22:0.89:0.58:0.84:0.95:0.69:0.91:0.81:1.00	453000	796000	763000	0.59:1.04:1.00	1.76	1	Oxidation (M)
NEAAGNKYVPR		3.47	60	1.1	131000	523000	444000	420000	0	0	0	445000	0	0	0	0	0	0	0	64.00:64.00:64.00:-:-:-:64.00:-:-:-:-:-:-:-	462000	445000	0	64.00:64.00:-	64	1
NEATGGKYVPR		9.97	4.99	0.9	713000	1200000	736000	699000	491000	1000000	564000	766000	445000	1060000	526000	450000	495000	529000	1020000	1.17:0.72:0.68:0.48:0.98:0.55:0.75:0.43:1.04:0.51:0.44:0.48:0.52:1.00	781000	768000	605000	1.29:1.27:1.00	1.29	1
NEATGGNYVPR		6.71	2.98	1.1	366000	368000	250000	258000	186000	670000	395000	481000	289000	406000	375000	347000	285000	323000	489000	0.75:0.51:0.53:0.38:1.37:0.81:0.98:0.59:0.83:0.77:0.71:0.58:0.66:1.00	266000	448000	364000	0.73:1.23:1.00	1.69	1
NEDTPNRQY	Q03517|SCG2_MOUSE|Secretogranin-2	7.21	5.51	1	329000	454000	275000	547000	910000	383000	241000	262000	125000	234000	333000	237000	126000	148000	334000	1.36:0.82:1.64:2.73:1.15:0.72:0.78:0.38:0.70:1.00:0.71:0.38:0.44:1.00	546000	249000	235000	2.32:1.06:1.00	2.32	1
NEIVEEQYTPQS	Q03517|SCG2_MOUSE|Secretogranin-2	3.32	4.99	1.2	249000	598000	636000	550000	522000	213000	94900	159000	71600	136000	0	90100	110000	134000	171000	3.50:3.72:3.22:3.05:1.25:0.56:0.93:0.42:0.79:0:0.53:0.64:0.78:1.00	577000	135000	126000	4.57:1.07:1.00	4.57	1
NEIVEEQYTPQSL	Q03517|SCG2_MOUSE|Secretogranin-2	3.95	5.4	6.5	1070000	2050000	2100000	2360000	1530000	1140000	685000	776000	362000	1020000	312000	181000	622000	844000	1000000	2.05:2.10:2.35:1.53:1.14:0.68:0.78:0.36:1.02:0.31:0.18:0.62:0.84:1.00	2010000	796000	592000	3.39:1.34:1.00	3.39	1
NEIVEEQYTPQSLAT	Q03517|SCG2_MOUSE|Secretogranin-2	4.43	2.38	2.4	286000	614000	504000	685000	348000	331000	146000	0	118000	327000	0	271000	146000	198000	310000	1.98:1.62:2.21:1.12:1.07:0.47:0:0.38:1.05:0:0.87:0.47:0.64:1.00	538000	231000	231000	2.33:1.00:1.00	2.33	1
NFFWKT	P60041|SMS_MOUSE|Somatostatin	7.18	10.87	1.4	348000	0	98600	139000	115000	330000	561000	518000	479000	354000	522000	494000	493000	359000	411000	0:0.24:0.34:0.28:0.80:1.37:1.26:1.17:0.86:1.27:1.20:1.20:0.87:1.00	117000	448000	456000	0.26:0.98:1.00	3.88	1
NHPDSELESTANR	P16014|SCG1_MOUSE|Secretogranin-1	4.55	0.82	10.5	353000	434000	572000	435000	349000	200000	312000	463000	369000	272000	285000	0	307000	234000	704000	0.62:0.81:0.62:0.50:0.28:0.44:0.66:0.53:0.39:0.41:0:0.44:0.33:1.00	447000	323000	382000	1.17:0.85:1.00	1.38	1
NM(+15.99)HTSKISK(-.98)	Q9D3P9|NEUT_MOUSE|Neurotensin/neuromedin	2.51	1.73	22.6	192000	269000	59200	361000	428000	0	0	0	0	132000	532000	259000	270000	276000	107000	2.52:0.55:3.38:4.00:0:0:0:0:1.23:4.98:2.43:2.53:2.59:1.00	279000	132000	289000	0.97:0.46:1.00	2.19	1	Oxidation (M); Amidation
NPDDSFLEDEGEDRNGVTLTEK	P16014|SCG1_MOUSE|Secretogranin-1	4.5	6.39	1.4	759000	2630000	2160000	2010000	636000	375000	273000	295000	222000	339000	183000	192000	196000	454000	654000	4.03:3.30:3.07:0.97:0.57:0.42:0.45:0.34:0.52:0.28:0.29:0.30:0.69:1.00	1860000	301000	336000	5.54:0.90:1.00	6.18	1
NPGEDAPAEDMARYYSALRHYINLITRQRY(-.98)		4.87	0.57	2.2	327000	0	0	676000	0	435000	887000	689000	381000	0	717000	798000	0	0	0	-:-:64.00:-:64.00:64.00:64.00:64.00:-:64.00:64.00:-:-:-	676000	598000	757000	0.89:0.79:1.00	1.27	1	Amidation
NPLAENGTPYYDVSRNA		2.64	6.31	0.9	182000	470000	621000	673000	499000	0	131000	0	0	0	0	75700	0	0	83100	5.65:7.47:8.09:6.01:0:1.58:0:0:0:0:0.91:0:0:1.00	566000	131000	79400	7.12:1.65:1.00	7.12	1
NPLPSKETI	P20065|TYB4_MOUSE|Thymosin	11.24	45.45	0.7	827000	1720000	1370000	1320000	961000	643000	403000	474000	372000	597000	642000	539000	553000	682000	1290000	1.33:1.06:1.03:0.74:0.50:0.31:0.37:0.29:0.46:0.50:0.42:0.43:0.53:1.00	1340000	498000	742000	1.81:0.67:1.00	2.7	1
NPLPSKETIE	P20065|TYB4_MOUSE|Thymosin	9.2	8.94	1.5	720000	1070000	868000	886000	609000	799000	515000	601000	504000	592000	697000	579000	500000	715000	1140000	0.93:0.76:0.78:0.53:0.70:0.45:0.53:0.44:0.52:0.61:0.51:0.44:0.63:1.00	858000	602000	727000	1.18:0.83:1.00	1.42	1
NPLPSKETIEQEKQAG	P20065|TYB4_MOUSE|Thymosin	9.86	3.99	1.6	1710000	2070000	1810000	2310000	1460000	2950000	1120000	1610000	1240000	1650000	1160000	1080000	1520000	1780000	2150000	0.96:0.84:1.07:0.68:1.37:0.52:0.75:0.58:0.77:0.54:0.50:0.71:0.82:1.00	1910000	1720000	1540000	1.24:1.11:1.00	1.24	1
NPLPSKETIEQEKQAGES	P20065|TYB4_MOUSE|Thymosin	21.78	60	1	19900000	69400000	49900000	35300000	34200000	11300000	6410000	7370000	8250000	13700000	6040000	5840000	6770000	8830000	15900000	4.36:3.14:2.22:2.15:0.71:0.40:0.46:0.52:0.86:0.38:0.37:0.43:0.56:1.00	47200000	9400000	8670000	5.44:1.08:1.00	5.44	2
NPNTYSEDLDV		6.3	11.37	1.2	437000	876000	921000	916000	761000	348000	325000	408000	235000	267000	179000	207000	155000	184000	341000	2.57:2.70:2.68:2.23:1.02:0.95:1.20:0.69:0.78:0.53:0.61:0.45:0.54:1.00	869000	317000	213000	4.07:1.48:1.00	4.07	1
NPSPQAPARRLLPP		5.79	0.81	0.7	503000	559000	518000	549000	531000	716000	556000	613000	376000	485000	468000	413000	390000	375000	486000	1.15:1.07:1.13:1.09:1.47:1.14:1.26:0.77:1.00:0.96:0.85:0.80:0.77:1.00	539000	549000	427000	1.26:1.29:1.00	1.29	1
NPYFDPLQWKNSD	P16014|SCG1_MOUSE|Secretogranin-1	4.49	0.55	2.5	333000	355000	0	366000	0	426000	535000	472000	317000	446000	493000	353000	390000	338000	171000	2.08:0:2.15:0:2.50:3.13:2.76:1.86:2.61:2.89:2.07:2.28:1.98:1.00	361000	439000	349000	1.03:1.26:1.00	1.26	1
NPYFDPLQWKNSDFE	P16014|SCG1_MOUSE|Secretogranin-1	5.71	0.16	2.1	506000	515000	556000	595000	399000	436000	616000	633000	420000	467000	578000	459000	498000	397000	513000	1.00:1.08:1.16:0.78:0.85:1.20:1.23:0.82:0.91:1.13:0.90:0.97:0.77:1.00	516000	514000	489000	1.06:1.05:1.00	1.06	1
NQEQAEQGREHL	Q03517|SCG2_MOUSE|Secretogranin-2	10.08	35.75	0.8	2980000	2170000	1270000	1380000	1740000	5090000	3430000	5480000	4200000	2690000	3290000	2620000	2400000	1910000	4060000	0.54:0.31:0.34:0.43:1.25:0.84:1.35:1.03:0.66:0.81:0.64:0.59:0.47:1.00	1640000	4180000	2860000	0.58:1.46:1.00	2.54	2
NQEQAEQGREHLA	Q03517|SCG2_MOUSE|Secretogranin-2	8.38	21.46	0.9	687000	403000	232000	319000	548000	829000	1000000	1240000	740000	624000	856000	774000	599000	562000	882000	0.46:0.26:0.36:0.62:0.94:1.14:1.41:0.84:0.71:0.97:0.88:0.68:0.64:1.00	376000	888000	735000	0.51:1.21:1.00	2.37	1
NTLPTKETIEQEKRSE	Q6ZWY8|TYB10_MOUSE|Thymosin	6.06	0.9	1.3	1140000	1350000	1460000	1200000	975000	1890000	840000	971000	813000	1120000	650000	650000	1150000	1430000	1430000	0.95:1.02:0.84:0.68:1.32:0.59:0.68:0.57:0.78:0.45:0.45:0.81:1.00:1.00	1250000	1130000	1060000	1.17:1.06:1.00	1.17	1
NTLPTKETIEQEKRSEIS	Q6ZWY8|TYB10_MOUSE|Thymosin	5.85	9.55	1.4	3270000	13300000	5790000	6860000	4450000	1750000	1350000	1140000	566000	2550000	1090000	1170000	1020000	2030000	2780000	4.78:2.09:2.47:1.60:0.63:0.48:0.41:0.20:0.92:0.39:0.42:0.37:0.73:1.00	8730000	1550000	1680000	5.19:0.92:1.00	5.62	2
P(+42.01)DM(+15.99)GEIASFDKAKLKKT	Q6ZWY8|TYB10_MOUSE|Thymosin	7.06	2.96	1	781000	448000	535000	527000	693000	968000	1470000	1120000	845000	589000	1220000	553000	517000	603000	841000	0.53:0.64:0.63:0.82:1.15:1.75:1.33:1.00:0.70:1.45:0.66:0.61:0.72:1.00	551000	999000	747000	0.74:1.34:1.00	1.81	1	Acetylation (Protein N-term); Oxidation (M)
PDAPAAQLARALLRA		6.14	19.39	0.6	513000	0	0	0	141000	1090000	901000	911000	500000	477000	890000	715000	648000	484000	418000	0:0:0:0.34:2.60:2.15:2.18:1.19:1.14:2.13:1.71:1.55:1.16:1.00	141000	776000	631000	0.22:1.23:1.00	5.49	1
PDAPAAQLARALLRARLDPAALA		4.35	3.65	1.3	1260000	2380000	2060000	2650000	2720000	819000	567000	604000	438000	1690000	625000	910000	954000	781000	485000	4.91:4.26:5.46:5.61:1.69:1.17:1.25:0.90:3.49:1.29:1.88:1.97:1.61:1.00	2450000	1070000	844000	2.90:1.27:1.00	2.9	2
PDAPAAQLARALLRARLDPAALAAQLVPAPA		3.46	2.19	1.4	268000	0	710000	795000	1050000	435000	0	0	0	0	211000	0	0	0	550000	0:1.29:1.44:1.90:0.79:0:0:0:0:0.38:0:0:0:1.00	850000	435000	381000	2.23:1.14:1.00	2.23	1
PELLRYLLGRILTGSSEPEAAPAPRRL		7.33	2.86	1.3	1800000	823000	491000	1460000	2060000	2180000	2060000	1820000	1340000	2360000	2510000	2330000	2060000	1870000	1890000	0.43:0.26:0.77:1.09:1.15:1.09:0.96:0.71:1.25:1.33:1.23:1.09:0.99:1.00	1280000	1950000	2130000	0.60:0.91:1.00	1.67	2
PEWWM(+15.99)DYQ	P22005|PENK_MOUSE|Proenkephalin-A	4.28	3.8	8	259000	779000	459000	370000	261000	317000	164000	175000	111000	244000	194000	66600	108000	209000	170000	4.59:2.70:2.18:1.54:1.87:0.97:1.03:0.65:1.44:1.15:0.39:0.64:1.23:1.00	467000	202000	149000	3.13:1.35:1.00	3.13	1	Oxidation (M)
PGEDAPAEDMARYYSALRHYINLITRQRY(-.98)		1.61	60	3.2	63100	0	0	324000	334000	0	226000	0	0	0	0	0	0	0	0	-:-:64.00:64.00:-:64.00:-:-:-:-:-:-:-:-	329000	226000	0	64.00:64.00:-	64	1	Amidation
PGSSQEM(+15.99)ERLAK	Q03517|SCG2_MOUSE|Secretogranin-2	9.03	60	1.2	1320000	4160000	1340000	2330000	4070000	607000	423000	761000	693000	1000000	537000	393000	534000	507000	1080000	3.85:1.24:2.16:3.77:0.56:0.39:0.71:0.64:0.93:0.50:0.36:0.50:0.47:1.00	2970000	697000	610000	4.88:1.14:1.00	4.88	1	Oxidation (M)
PIYEKKYGQVPMCDAGEQCAVR		16.13	12.08	0.8	3010000	2360000	4510000	5220000	4210000	4350000	2280000	2310000	1300000	2720000	2090000	2700000	2540000	2280000	3310000	0.71:1.36:1.58:1.27:1.32:0.69:0.70:0.39:0.82:0.63:0.82:0.77:0.69:1.00	4070000	2590000	2580000	1.58:1.00:1.00	1.58	1
PKLKWDNQ		13.41	1.99	0.7	2810000	4000000	2480000	2470000	1760000	3250000	2880000	3680000	2440000	2630000	2980000	1960000	2680000	2520000	3680000	1.09:0.67:0.67:0.48:0.88:0.78:1.00:0.66:0.71:0.81:0.53:0.73:0.68:1.00	2680000	2970000	2760000	0.97:1.08:1.00	1.11	1
PLPSKETIEQE	P20065|TYB4_MOUSE|Thymosin	5.72	9.65	1.3	532000	141000	119000	157000	107000	1090000	868000	834000	571000	377000	668000	566000	621000	580000	740000	0.19:0.16:0.21:0.15:1.48:1.17:1.13:0.77:0.51:0.90:0.76:0.84:0.78:1.00	131000	749000	635000	0.21:1.18:1.00	5.72	1
PLPSKETIEQEKQ	P20065|TYB4_MOUSE|Thymosin	7.64	6	1.1	1920000	4040000	2760000	2900000	2790000	1540000	1270000	1560000	1490000	1430000	1380000	1070000	982000	989000	2640000	1.53:1.04:1.10:1.06:0.58:0.48:0.59:0.56:0.54:0.52:0.41:0.37:0.37:1.00	3120000	1460000	1410000	2.21:1.03:1.00	2.21	2
PLPSKETIEQEKQAGES	P20065|TYB4_MOUSE|Thymosin	11.87	30.92	0.9	4370000	10000000	6450000	7050000	5130000	4260000	2700000	3170000	2520000	3370000	2960000	2210000	2540000	2900000	5910000	1.70:1.09:1.19:0.87:0.72:0.46:0.54:0.43:0.57:0.50:0.37:0.43:0.49:1.00	7170000	3210000	3300000	2.17:0.97:1.00	2.24	2
PLQWKNSDFE	P16014|SCG1_MOUSE|Secretogranin-1	4.34	0.65	4.8	396000	384000	487000	332000	360000	274000	435000	423000	265000	359000	531000	454000	355000	350000	541000	0.71:0.90:0.61:0.67:0.51:0.80:0.78:0.49:0.66:0.98:0.84:0.66:0.65:1.00	391000	351000	446000	0.88:0.79:1.00	1.27	1
PLTENPRKYVMGHFRWDRFGPRNSS(-.98)	P01193|COLI_MOUSE|Pro-opiomelanocortin	2.55	2.02	1.8	132000	0	0	0	392000	356000	309000	117000	0	0	8820	252000	126000	283000	0	-:-:-:64.00:64.00:64.00:64.00:-:-:64.00:64.00:64.00:64.00:-	392000	260000	168000	2.34:1.55:1.00	2.34	1	Amidation
PPLAPDDDPDAPAAQLARA		4.18	2.66	1.8	287000	291000	272000	278000	242000	601000	389000	434000	170000	473000	210000	204000	144000	144000	163000	1.79:1.67:1.71:1.49:3.70:2.39:2.67:1.05:2.91:1.29:1.26:0.89:0.89:1.00	271000	413000	173000	1.56:2.39:1.00	2.39	1
PPLAPDDDPDAPAAQLARALL		2.58	4.83	9.6	1280000	4550000	2050000	3430000	1920000	1020000	656000	618000	492000	1620000	536000	504000	536000	42100	0	64.00:64.00:64.00:64.00:64.00:64.00:64.00:64.00:64.00:64.00:64.00:64.00:64.00:-	2990000	1360000	567000	5.27:2.39:1.00	5.27	2
PPLAPDDDPDAPAAQLARALLR		3.56	2.38	7.7	1420000	2440000	2300000	2190000	2730000	1280000	1200000	883000	628000	1530000	940000	842000	1090000	859000	1010000	2.42:2.28:2.17:2.70:1.27:1.19:0.87:0.62:1.51:0.93:0.83:1.08:0.85:1.00	2410000	1150000	1130000	2.13:1.02:1.00	2.13	2
PPLAPDDDPDAPAAQLARALLRA		7.34	22.89	1.7	3290000	770000	470000	555000	600000	7380000	6140000	6490000	3430000	3710000	3520000	3190000	3880000	3110000	2780000	0.28:0.17:0.20:0.22:2.65:2.21:2.33:1.23:1.33:1.27:1.15:1.40:1.12:1.00	598000	5430000	3300000	0.18:1.65:1.00	9.07	1
PPLAPDDDPDAPAAQLARALLRARLDPAALA		2.69	60	3.6	640000	1640000	2240000	767000	2910000	0	0	0	0	1400000	0	0	0	0	0	64.00:64.00:64.00:64.00:-:-:-:-:64.00:-:-:-:-:-	1890000	1400000	0	64.00:64.00:-	64	1
PPLAPDDDPDAPAAQLARALLRARLDPAALAAQL		2.33	60	1.4	118000	0	452000	0	0	0	0	0	0	0	0	0	0	489000	713000	0:0.63:0:0:0:0:0:0:0:0:0:0:0.69:1.00	452000	0	601000	0.75:0:1.00	64	1
PPLAPDDDPDAPAAQLARALLRARLDPAALAAQLVPAPA		1.6	60	0.4	215000	0	0	958000	2050000	0	0	0	0	0	0	0	0	0	0	-:-:64.00:64.00:-:-:-:-:-:-:-:-:-:-	1500000	0	0	64.00:-:-	64	1
PQMDKRKCNTATCATQRLANF		2.89	3.06	5.8	476000	1080000	1110000	686000	1180000	49500	153000	351000	276000	963000	0	0	328000	0	495000	2.17:2.25:1.39:2.39:0.10:0.31:0.71:0.56:1.95:0:0:0.66:0:1.00	1010000	359000	411000	2.46:0.87:1.00	2.83	1
PRGEAAGAVQELARALAHLQEAERQER(-.98)		35.83	4.41	1.3	27800000	15100000	26500000	25600000	33200000	23200000	30000000	30400000	22000000	28400000	43000000	43300000	20900000	27400000	19700000	0.77:1.35:1.30:1.69:1.18:1.53:1.55:1.12:1.44:2.19:2.21:1.06:1.40:1.00	25100000	26800000	30900000	0.81:0.87:1.00	1.23	1	Amidation
PSPKESKEADVATVRLGE	P16014|SCG1_MOUSE|Secretogranin-1	12.03	33.06	1.3	5250000	13400000	8510000	9680000	4200000	5230000	3520000	3890000	2510000	3690000	2920000	2530000	2770000	3600000	7070000	1.90:1.20:1.37:0.59:0.74:0.50:0.55:0.35:0.52:0.41:0.36:0.39:0.51:1.00	8950000	3770000	3780000	2.37:1.00:1.00	2.38	2
Q(-17.03)APYENLNDQELGEYLARM(+15.99)LVKYPELLNTNQL	Q03517|SCG2_MOUSE|Secretogranin-2	6.4	3.7	1.7	2170000	0	4350000	3890000	2660000	1600000	1770000	2630000	2380000	2500000	2050000	2850000	0	1530000	2220000	0:1.96:1.76:1.20:0.72:0.80:1.19:1.07:1.13:0.92:1.29:0:0.69:1.00	3630000	2180000	2160000	1.68:1.01:1.00	1.68	1	Pyro-glu from Q; Oxidation (M)
Q(-17.03)EDAELQPR		16.07	54.97	1.1	2970000	8890000	3890000	3790000	4930000	1670000	1370000	1870000	1530000	2060000	2790000	1860000	1810000	1640000	3450000	2.57:1.13:1.10:1.43:0.48:0.40:0.54:0.44:0.60:0.81:0.54:0.52:0.48:1.00	5370000	1700000	2310000	2.33:0.74:1.00	3.16	1	Pyro-glu from Q
Q(-17.03)EDAELQPRALDIYSAVDDASHEKELPRRQL		2.51	2.33	1.1	233000	696000	842000	768000	334000	0	240000	0	0	0	0	0	0	0	385000	1.81:2.19:1.99:0.87:0:0.62:0:0:0:0:0:0:0:1.00	660000	240000	385000	1.71:0.62:1.00	2.75	1	Pyro-glu from Q
Q(-17.03)ELGKLTGPSNQ	Q03517|SCG2_MOUSE|Secretogranin-2	12.09	13.53	1.5	1990000	3250000	2320000	2990000	2380000	2220000	1570000	1440000	1100000	1980000	2030000	1300000	1300000	1430000	2540000	1.28:0.91:1.18:0.94:0.87:0.62:0.57:0.43:0.78:0.80:0.51:0.51:0.56:1.00	2740000	1660000	1720000	1.59:0.97:1.00	1.65	1	Pyro-glu from Q
Q(-17.03)EQAEQGREHLA	Q03517|SCG2_MOUSE|Secretogranin-2	9.72	17.35	0.8	441000	812000	497000	578000	659000	402000	309000	417000	341000	330000	322000	288000	326000	273000	620000	1.31:0.80:0.93:1.06:0.65:0.50:0.67:0.55:0.53:0.52:0.46:0.53:0.44:1.00	636000	360000	366000	1.74:0.98:1.00	1.77	1	Pyro-glu from Q
Q(-17.03)HPGRRFIDPELQ		8.63	1.59	0.9	689000	602000	588000	805000	585000	816000	844000	679000	585000	638000	956000	594000	669000	527000	758000	0.79:0.78:1.06:0.77:1.08:1.11:0.89:0.77:0.84:1.26:0.78:0.88:0.70:1.00	645000	712000	701000	0.92:1.02:1.00	1.1	1	Pyro-glu from Q
Q(-17.03)HWSYGLRPG(-.98)		5.65	26.16	13.2	3700000	289000	99900	174000	208000	3920000	4180000	3730000	1600000	3110000	14100000	7380000	5860000	2910000	4280000	0.07:0.02:0.04:0.05:0.92:0.98:0.87:0.38:0.73:3.29:1.73:1.37:0.68:1.00	193000	3310000	6900000	0.03:0.48:1.00	35.81	1	Pyro-glu from Q; Amidation
Q(-17.03)KIAEKFSQ	P16014|SCG1_MOUSE|Secretogranin-1	6.88	0.94	1.4	281000	451000	251000	286000	176000	272000	265000	284000	213000	216000	324000	253000	234000	250000	460000	0.98:0.55:0.62:0.38:0.59:0.58:0.62:0.46:0.47:0.70:0.55:0.51:0.54:1.00	291000	250000	304000	0.96:0.82:1.00	1.22	1	Pyro-glu from Q
Q(-17.03)LAGTRESVDSAKPR	P35455|NEU2_MOUSE|Vasopressin-neurophysin	6.79	17.69	3.2	1160000	377000	269000	299000	326000	1730000	1010000	1090000	830000	2670000	1470000	1190000	1040000	1400000	2590000	0.15:0.10:0.12:0.13:0.67:0.39:0.42:0.32:1.03:0.57:0.46:0.40:0.54:1.00	318000	1470000	1540000	0.21:0.95:1.00	4.84	1	Pyro-glu from Q
Q(-17.03)LEDEAKELQ	P22005|PENK_MOUSE|Proenkephalin-A	11.13	38.69	0.8	1520000	3820000	2340000	2910000	2050000	1040000	1000000	1060000	853000	1180000	0	1070000	1060000	1030000	1880000	2.03:1.24:1.55:1.09:0.55:0.53:0.56:0.45:0.63:0:0.57:0.56:0.55:1.00	2780000	1030000	1260000	2.21:0.82:1.00	2.71	1	Pyro-glu from Q
Q(-17.03)LERDPR		20.11	19.08	0.8	7280000	15900000	9310000	8510000	7470000	6670000	5120000	6570000	4890000	5900000	7500000	4690000	4030000	5780000	9590000	1.66:0.97:0.89:0.78:0.70:0.53:0.69:0.51:0.62:0.78:0.49:0.42:0.60:1.00	10300000	5830000	6320000	1.63:0.92:1.00	1.77	1	Pyro-glu from Q
Q(-17.03)LERDPRIKMALQQEGFD		11.98	16.12	1.1	2060000	1810000	3610000	3190000	2100000	1830000	1900000	1950000	764000	1320000	2830000	2070000	2120000	1520000	1850000	0.98:1.95:1.72:1.13:0.99:1.02:1.05:0.41:0.71:1.53:1.12:1.14:0.82:1.00	2680000	1550000	2080000	1.29:0.75:1.00	1.72	1	Pyro-glu from Q
Q(-17.03)LGPEESREEVRFPDRQYEPYPITE	P16014|SCG1_MOUSE|Secretogranin-1	1.97	3.06	15.6	172000	628000	479000	541000	349000	0	154000	0	0	89500	0	0	0	0	163000	3.84:2.93:3.31:2.14:0:0.95:0:0:0.55:0:0:0:0:1.00	499000	122000	163000	3.06:0.75:1.00	4.09	1	Pyro-glu from Q
Q(-17.03)LRAPGAM(+15.99)LQIEALQEVLKKL		3.28	1.98	7.3	502000	722000	401000	564000	1070000	381000	458000	162000	0	0	942000	341000	769000	544000	684000	1.06:0.59:0.82:1.56:0.56:0.67:0.24:0:0:1.38:0.50:1.12:0.80:1.00	688000	333000	656000	1.05:0.51:1.00	2.06	1	Pyro-glu from Q; Oxidation (M)
Q(-17.03)LRAPGAM(+15.99)LQIEALQEVLKKLKS		4.61	1.16	1.9	1260000	2870000	682000	0	1380000	1440000	904000	518000	857000	1410000	2830000	627000	1900000	177000	2010000	1.43:0.34:0:0.69:0.72:0.45:0.26:0.43:0.70:1.41:0.31:0.95:0.09:1.00	2030000	1380000	2160000	0.94:0.64:1.00	1.56	2	Pyro-glu from Q; Oxidation (M)
Q(-17.03)LRAPGAMLQIEALQEVLKK		1.17	3.43	15.1	107000	46700	0	0	0	311000	303000	0	0	67500	0	209000	350000	0	216000	0.22:0:0:0:1.44:1.41:0:0:0.31:0:0.97:1.62:0:1.00	46700	227000	258000	0.18:0.88:1.00	5.53	1	Pyro-glu from Q
Q(-17.03)LRAPGAMLQIEALQEVLKKLKS		1.57	1.59	0.6	337000	0	525000	0	0	824000	0	0	206000	0	1500000	0	1190000	0	465000	0:1.13:0:0:1.77:0:0:0.44:0:3.23:0:2.57:0:1.00	525000	515000	1230000	0.43:0.42:1.00	2.39	2	Pyro-glu from Q
Q(-17.03)LYENKPR	Q9D3P9|NEUT_MOUSE|Neurotensin/neuromedin	11.98	23.72	0.7	1810000	3500000	2470000	2680000	2510000	1930000	1150000	1250000	990000	1650000	1330000	1000000	1030000	1340000	2460000	1.42:1.00:1.09:1.02:0.78:0.47:0.51:0.40:0.67:0.54:0.41:0.42:0.54:1.00	2790000	1390000	1430000	1.95:0.97:1.00	2	1	Pyro-glu from Q
Q(-17.03)LYENKPRRP	Q9D3P9|NEUT_MOUSE|Neurotensin/neuromedin	23.42	3.92	0.8	13800000	18700000	12900000	13300000	10700000	22000000	14700000	17100000	8640000	12400000	13500000	9750000	9280000	13400000	16100000	1.16:0.80:0.83:0.66:1.36:0.91:1.06:0.54:0.77:0.83:0.60:0.58:0.83:1.00	13900000	15000000	12400000	1.12:1.21:1.00	1.21	1	Pyro-glu from Q
Q(-17.03)LYENKPRRPY	Q9D3P9|NEUT_MOUSE|Neurotensin/neuromedin	12.52	60	0.7	2140000	768000	654000	715000	667000	5040000	3510000	3990000	2010000	1900000	2420000	2370000	2360000	1750000	1860000	0.41:0.35:0.38:0.36:2.71:1.89:2.14:1.08:1.02:1.30:1.27:1.27:0.94:1.00	701000	3290000	2150000	0.33:1.53:1.00	4.69	1	Pyro-glu from Q
Q(-17.03)LYENKPRRPYI	Q9D3P9|NEUT_MOUSE|Neurotensin/neuromedin	21.34	60	1.1	8220000	2710000	2550000	3960000	2880000	10700000	13500000	12300000	8850000	6950000	14000000	9030000	10600000	7260000	9940000	0.27:0.26:0.40:0.29:1.07:1.36:1.23:0.89:0.70:1.41:0.91:1.06:0.73:1.00	3020000	10400000	10200000	0.30:1.03:1.00	3.45	1	Pyro-glu from Q
Q(-17.03)LYENKPRRPYIL	Q9D3P9|NEUT_MOUSE|Neurotensin/neuromedin	43.42	30.59	1	23100000	38000000	27300000	29400000	25700000	14000000	15600000	14600000	9910000	16600000	34100000	24100000	24500000	19400000	30300000	1.25:0.90:0.97:0.85:0.46:0.52:0.48:0.33:0.55:1.13:0.79:0.81:0.64:1.00	30100000	14100000	26500000	1.14:0.53:1.00	2.13	1	Pyro-glu from Q
Q(-17.03)PVVP	P09240|CCKN_MOUSE|Cholecystokinin	10.07	20.18	1.2	1630000	3340000	2440000	2570000	1370000	1860000	953000	1170000	1140000	1100000	1160000	1140000	1020000	1310000	2230000	1.50:1.10:1.16:0.61:0.84:0.43:0.52:0.51:0.49:0.52:0.51:0.46:0.59:1.00	2430000	1240000	1370000	1.77:0.91:1.00	1.95	1	Pyro-glu from Q
Q(-17.03)PVVPAEATDPVE	P09240|CCKN_MOUSE|Cholecystokinin	8.75	40.86	1	936000	2180000	1570000	1740000	910000	982000	653000	837000	455000	733000	635000	401000	385000	534000	1090000	2.01:1.45:1.60:0.84:0.90:0.60:0.77:0.42:0.67:0.58:0.37:0.35:0.49:1.00	1600000	732000	608000	2.63:1.20:1.00	2.63	1	Pyro-glu from Q
Q(-17.03)PVVPAEATDPVEQ	P09240|CCKN_MOUSE|Cholecystokinin	15.01	60	1.1	3650000	10600000	6580000	6700000	4270000	3190000	2090000	2890000	1700000	2120000	2260000	1660000	1300000	2170000	3560000	2.98:1.85:1.88:1.20:0.90:0.59:0.81:0.48:0.60:0.63:0.47:0.37:0.61:1.00	7040000	2400000	2190000	3.21:1.09:1.00	3.21	1	Pyro-glu from Q
Q(-17.03)PVVPAEATDPVEQRAEEAP(-.98)	P09240|CCKN_MOUSE|Cholecystokinin	13.54	27.51	1	2930000	5660000	4310000	4280000	3850000	2850000	2060000	2600000	1850000	2270000	2520000	1840000	1670000	2030000	3290000	1.72:1.31:1.30:1.17:0.87:0.63:0.79:0.56:0.69:0.76:0.56:0.51:0.62:1.00	4530000	2330000	2270000	2.00:1.03:1.00	2	1	Pyro-glu from Q; Amidation
Q(-17.03)PVVPAEATDPVEQRAEEAPR(-.98)	P09240|CCKN_MOUSE|Cholecystokinin	15.87	41.79	0.9	5580000	12800000	10600000	10600000	4930000	4590000	4220000	3420000	2420000	4030000	4070000	2980000	3890000	3070000	6350000	2.02:1.68:1.67:0.78:0.72:0.66:0.54:0.38:0.64:0.64:0.47:0.61:0.48:1.00	9760000	3740000	4070000	2.40:0.92:1.00	2.61	1	Pyro-glu from Q; Amidation
Q(-17.03)PVVPAEATDPVEQRAEEAPRR(-.98)	P09240|CCKN_MOUSE|Cholecystokinin	17.44	31.02	1.6	7520000	4930000	3980000	5580000	3200000	14400000	9970000	12700000	6860000	5990000	8540000	7550000	5720000	6280000	9510000	0.52:0.42:0.59:0.34:1.52:1.05:1.34:0.72:0.63:0.90:0.79:0.60:0.66:1.00	4420000	9990000	7520000	0.59:1.33:1.00	2.26	1	Pyro-glu from Q; Amidation
Q(-17.03)PVVPAEATDPVEQRAEEAPRRQ(-.98)	P09240|CCKN_MOUSE|Cholecystokinin	15.14	9.73	2	8030000	11400000	9890000	10800000	7390000	10300000	7220000	8460000	6250000	6440000	7590000	6340000	5340000	5550000	9470000	1.21:1.04:1.14:0.78:1.09:0.76:0.89:0.66:0.68:0.80:0.67:0.56:0.59:1.00	9880000	7730000	6860000	1.44:1.13:1.00	1.44	1	Pyro-glu from Q; Amidation
Q(-17.03)PVVPAEATDPVEQRAEEAPRRQL(-.98)	P09240|CCKN_MOUSE|Cholecystokinin	16.65	27.99	4.6	118000000	218000000	179000000	210000000	139000000	110000000	90300000	81900000	66200000	90100000	99200000	76200000	81700000	78100000	126000000	1.73:1.43:1.68:1.11:0.87:0.72:0.65:0.53:0.72:0.79:0.61:0.65:0.62:1.00	187000000	87900000	92100000	2.03:0.95:1.00	2.13	2	Pyro-glu from Q; Amidation
Q(-17.03)QWPERKL	Q03517|SCG2_MOUSE|Secretogranin-2	9.39	10.51	0.9	577000	642000	886000	838000	620000	605000	551000	595000	361000	497000	492000	487000	415000	484000	609000	1.05:1.46:1.38:1.02:0.99:0.91:0.98:0.59:0.82:0.81:0.80:0.68:0.80:1.00	747000	522000	497000	1.50:1.05:1.00	1.5	1	Pyro-glu from Q
Q(-17.03)SLDPSHRIS	P09240|CCKN_MOUSE|Cholecystokinin	8.13	4.23	1	422000	742000	454000	507000	361000	437000	361000	484000	304000	348000	439000	297000	296000	313000	559000	1.33:0.81:0.91:0.65:0.78:0.65:0.87:0.54:0.62:0.79:0.53:0.53:0.56:1.00	516000	387000	381000	1.36:1.02:1.00	1.36	1	Pyro-glu from Q
Q(-17.03)SLDPSHRISD	P09240|CCKN_MOUSE|Cholecystokinin	10.35	6.3	0.9	794000	1370000	896000	936000	622000	768000	668000	729000	576000	723000	860000	551000	644000	687000	1090000	1.25:0.82:0.86:0.57:0.70:0.61:0.67:0.53:0.66:0.79:0.50:0.59:0.63:1.00	955000	693000	767000	1.25:0.90:1.00	1.38	1	Pyro-glu from Q
Q(-17.03)YDGVAELDQLLH	P16014|SCG1_MOUSE|Secretogranin-1	5.67	1.91	0.9	401000	841000	0	650000	0	531000	326000	333000	639000	329000	425000	0	402000	618000	525000	1.60:0:1.24:0:1.01:0.62:0.63:1.22:0.63:0.81:0:0.77:1.18:1.00	745000	432000	493000	1.51:0.88:1.00	1.73	1	Pyro-glu from Q
Q(-17.03)YDGVAELDQLLHY	P16014|SCG1_MOUSE|Secretogranin-1	6.02	6.42	1.9	6090000	9550000	14000000	13800000	8660000	0	4330000	3200000	0	5810000	4970000	4350000	4710000	4930000	7100000	1.35:1.97:1.94:1.22:0:0.61:0.45:0:0.82:0.70:0.61:0.66:0.69:1.00	11500000	4450000	5210000	2.20:0.85:1.00	2.58	1	Pyro-glu from Q
Q(-17.03)YDGVAELDQLLHYRKKA	P16014|SCG1_MOUSE|Secretogranin-1	6.38	1.79	1.5	1450000	1600000	516000	1170000	1110000	1470000	1860000	1600000	999000	1230000	2030000	1640000	1950000	1520000	1530000	1.05:0.34:0.76:0.73:0.96:1.22:1.05:0.65:0.80:1.33:1.07:1.27:1.00:1.00	1240000	1430000	1740000	0.71:0.83:1.00	1.4	2	Pyro-glu from Q
QAQVKENENVIN		4	10.72	3.9	191000	709000	400000	480000	481000	0	0	78000	90800	121000	57500	47200	51600	46100	114000	6.20:3.49:4.20:4.20:0:0:0.68:0.79:1.06:0.50:0.41:0.45:0.40:1.00	517000	96500	63400	8.17:1.52:1.00	8.17	1
QDLGPEVPPENVLGALLRV		2.17	60	4.9	284000	941000	725000	1060000	1250000	0	0	0	0	0	0	0	0	0	0	64.00:64.00:64.00:64.00:-:-:-:-:-:-:-:-:-:-	995000	0	0	64.00:-:-	64	1
QEEQLGPEESREEVRFPD	P16014|SCG1_MOUSE|Secretogranin-1	4.7	7.83	2.6	533000	1750000	1650000	1660000	469000	388000	173000	205000	174000	123000	78000	123000	133000	186000	356000	4.91:4.64:4.68:1.32:1.09:0.49:0.58:0.49:0.35:0.22:0.35:0.37:0.52:1.00	1380000	213000	175000	7.90:1.22:1.00	7.9	1
QELEEELDEAVERSLQSILRKN		2.3	1.81	3.1	365000	283000	803000	1020000	650000	465000	175000	69100	464000	0	780000	0	0	0	405000	0.70:1.98:2.53:1.61:1.15:0.43:0.17:1.15:0:1.93:0:0:0:1.00	690000	293000	592000	1.16:0.50:1.00	2.35	1
QELGKLTGP	Q03517|SCG2_MOUSE|Secretogranin-2	3.16	1.03	12.9	310000	463000	209000	506000	167000	344000	434000	489000	355000	190000	280000	189000	208000	163000	349000	1.32:0.60:1.45:0.48:0.98:1.24:1.40:1.01:0.54:0.80:0.54:0.59:0.47:1.00	336000	362000	238000	1.41:1.52:1.00	1.52	1
QELGKLTGPS	Q03517|SCG2_MOUSE|Secretogranin-2	1.91	7.45	2.8	664000	0	0	93800	0	1450000	1550000	1130000	668000	763000	1010000	678000	674000	477000	812000	0:0:0.12:0:1.78:1.91:1.39:0.82:0.94:1.24:0.84:0.83:0.59:1.00	93800	1590000	730000	0.13:2.18:1.00	16.96	2
QELGKLTGPSN	Q03517|SCG2_MOUSE|Secretogranin-2	9.75	6.63	0.9	832000	915000	653000	935000	1270000	1350000	717000	831000	568000	952000	792000	561000	556000	573000	970000	0.94:0.67:0.96:1.31:1.39:0.74:0.86:0.59:0.98:0.82:0.58:0.57:0.59:1.00	944000	883000	690000	1.37:1.28:1.00	1.37	1
QELGKLTGPSNQ	Q03517|SCG2_MOUSE|Secretogranin-2	34.33	34.82	0.8	11400000	20100000	14300000	17900000	20900000	13500000	6790000	7260000	5310000	12400000	9610000	5310000	5110000	7480000	12900000	1.55:1.11:1.38:1.61:1.04:0.52:0.56:0.41:0.96:0.74:0.41:0.39:0.58:1.00	18300000	9060000	8090000	2.26:1.12:1.00	2.26	1
QLAGTRESVDSAKP	P35455|NEU2_MOUSE|Vasopressin-neurophysin	4.81	3.13	4.7	433000	0	192000	226000	0	921000	379000	638000	584000	455000	485000	348000	589000	346000	905000	0:0.21:0.25:0:1.02:0.42:0.71:0.65:0.50:0.54:0.38:0.65:0.38:1.00	209000	596000	534000	0.39:1.11:1.00	2.85	1
QLAGTRESVDSAKPR	P35455|NEU2_MOUSE|Vasopressin-neurophysin	10.08	60	1	4340000	195000	378000	145000	103000	7290000	4270000	7000000	3070000	9350000	5460000	3610000	3680000	4430000	11800000	0.02:0.03:0.02:0.02:0.62:0.36:0.59:0.26:0.79:0.46:0.31:0.31:0.38:1.00	358000	6200000	5790000	0.06:1.07:1.00	17.31	2
QLEDEAKELQ	P22005|PENK_MOUSE|Proenkephalin-A	7.22	5.54	1.4	276000	620000	383000	518000	264000	191000	154000	162000	192000	261000	252000	178000	225000	176000	285000	2.18:1.35:1.82:0.93:0.67:0.54:0.57:0.67:0.92:0.89:0.63:0.79:0.62:1.00	447000	192000	223000	2.00:0.86:1.00	2.32	1
QLGPEESREEVRFPD	P16014|SCG1_MOUSE|Secretogranin-1	8.44	60	1.2	614000	1510000	1390000	1560000	676000	463000	323000	332000	255000	276000	371000	292000	312000	365000	469000	3.23:2.96:3.32:1.44:0.99:0.69:0.71:0.54:0.59:0.79:0.62:0.67:0.78:1.00	1280000	330000	362000	3.55:0.91:1.00	3.89	1
QPVVPAEATDPVEQRAEEAP(-.98)	P09240|CCKN_MOUSE|Cholecystokinin	10.29	9.32	0.9	1420000	2000000	1730000	1940000	1360000	1150000	1570000	1570000	940000	1820000	1340000	847000	911000	886000	1780000	1.12:0.97:1.09:0.76:0.64:0.88:0.88:0.53:1.02:0.75:0.48:0.51:0.50:1.00	1760000	1410000	1150000	1.52:1.22:1.00	1.52	1	Amidation
QPVVPAEATDPVEQRAEEAPR(-.98)	P09240|CCKN_MOUSE|Cholecystokinin	11.59	19.62	1.7	1910000	3830000	3050000	2620000	1720000	2130000	1510000	1530000	1290000	1270000	1480000	1250000	1430000	1400000	2270000	1.69:1.35:1.16:0.76:0.94:0.67:0.67:0.57:0.56:0.65:0.55:0.63:0.62:1.00	2810000	1550000	1570000	1.79:0.99:1.00	1.81	1	Amidation
QPVVPAEATDPVEQRAEEAPRRQL(-.98)	P09240|CCKN_MOUSE|Cholecystokinin	7.6	1.75	1.6	2970000	4410000	3640000	3620000	2990000	2720000	3080000	2940000	2110000	2260000	3670000	2380000	2100000	2370000	3240000	1.36:1.12:1.12:0.92:0.84:0.95:0.91:0.65:0.70:1.13:0.73:0.65:0.73:1.00	3660000	2720000	2870000	1.28:0.95:1.00	1.35	2	Amidation
QQEEQLGPEESREEVRFPD	P16014|SCG1_MOUSE|Secretogranin-1	5.53	9.4	2.1	671000	2080000	1770000	1980000	841000	432000	215000	300000	329000	170000	169000	143000	146000	260000	559000	3.73:3.16:3.54:1.51:0.77:0.38:0.54:0.59:0.30:0.30:0.26:0.26:0.47:1.00	1670000	289000	255000	6.53:1.13:1.00	6.53	1
QSKIWDVVE	P01027|CO3_MOUSE|Complement	7.71	5.68	0.8	860000	953000	1670000	1590000	866000	765000	689000	729000	304000	468000	986000	760000	715000	620000	918000	1.04:1.82:1.73:0.94:0.83:0.75:0.79:0.33:0.51:1.07:0.83:0.78:0.68:1.00	1270000	591000	800000	1.59:0.74:1.00	2.15	1
QVAMIANFVGFRM(-.98)(+15.99)		5.09	0.96	2.8	626000	454000	664000	1050000	790000	691000	134000	678000	583000	444000	913000	750000	731000	353000	530000	0.86:1.25:1.98:1.49:1.30:0.25:1.28:1.10:0.84:1.72:1.42:1.38:0.67:1.00	739000	506000	655000	1.13:0.77:1.00	1.46	1	Amidation; Oxidation (M)
QVEPKKCPGRVVGGCVANPHSWP(-.98)		1.91	60	15.1	114000	231000	224000	741000	165000	229000	0	0	0	0	0	0	0	0	0	64.00:64.00:64.00:64.00:64.00:-:-:-:-:-:-:-:-:-	340000	229000	0	64.00:64.00:-	64	1	Amidation
QYDGVAELDQLLHY	P16014|SCG1_MOUSE|Secretogranin-1	14.46	22.43	1.1	14100000	18900000	21500000	22200000	14500000	8940000	9130000	11600000	7290000	12800000	13900000	13000000	14000000	13000000	16800000	1.13:1.28:1.32:0.86:0.53:0.54:0.69:0.43:0.76:0.83:0.77:0.83:0.77:1.00	19300000	10500000	14100000	1.36:0.74:1.00	1.84	2
QYEPYPITE	P16014|SCG1_MOUSE|Secretogranin-1	5.34	2.52	5.9	217000	496000	343000	343000	259000	177000	166000	189000	126000	110000	160000	109000	137000	151000	270000	1.84:1.27:1.27:0.96:0.66:0.61:0.70:0.47:0.41:0.59:0.40:0.51:0.56:1.00	360000	154000	165000	2.18:0.93:1.00	2.34	1
REEYPDR		1.56	1.61	7.6	133000	155000	0	0	0	217000	147000	959000	141000	0	0	0	0	0	241000	0.64:0:0:0:0.90:0.61:3.98:0.59:0:0:0:0:0:1.00	155000	366000	241000	0.64:1.52:1.00	2.36	1
REPGAHSALDTREE	P16014|SCG1_MOUSE|Secretogranin-1	8.77	42.28	1.2	801000	539000	264000	387000	501000	1440000	986000	1460000	1090000	696000	720000	677000	665000	726000	1060000	0.51:0.25:0.37:0.47:1.36:0.93:1.38:1.03:0.66:0.68:0.64:0.63:0.69:1.00	423000	1130000	769000	0.55:1.47:1.00	2.68	1
RESVDSAKPR	P35455|NEU2_MOUSE|Vasopressin-neurophysin	2.03	2.98	14.9	220000	0	142000	142000	168000	248000	127000	477000	0	562000	405000	0	0	0	806000	0:0.18:0.18:0.21:0.31:0.16:0.59:0:0.70:0.50:0:0:0:1.00	151000	354000	606000	0.25:0.58:1.00	4.02	1
RILTGSSEPEAAPAPR		2.65	3.59	11.8	326000	631000	549000	718000	880000	369000	203000	121000	184000	337000	230000	174000	0	0	174000	3.62:3.15:4.13:5.06:2.12:1.17:0.69:1.06:1.94:1.32:1.00:0:0:1.00	695000	243000	193000	3.61:1.26:1.00	3.61	1
RILTGSSEPEAAPAPRRL		5.59	7.83	1.7	832000	1570000	1610000	1610000	2560000	358000	440000	400000	265000	1070000	444000	387000	187000	176000	575000	2.73:2.79:2.81:4.46:0.62:0.76:0.70:0.46:1.85:0.77:0.67:0.32:0.31:1.00	1840000	506000	354000	5.19:1.43:1.00	5.19	1
RLDPAALAA		4.75	60	0.7	177000	0	0	0	0	771000	351000	395000	0	237000	202000	111000	0	196000	217000	0:0:0:0:3.55:1.62:1.82:0:1.09:0.93:0.51:0:0.90:1.00	0	439000	181000	0:2.42:1.00	64	1
RM(+15.99)SVLKNLQSLDPSHRIS	P09240|CCKN_MOUSE|Cholecystokinin	3.41	2.07	13.8	204000	344000	329000	366000	578000	0	238000	158000	0	278000	164000	0	174000	0	225000	1.53:1.46:1.63:2.57:0:1.06:0.70:0:1.23:0.73:0:0.77:0:1.00	404000	225000	188000	2.15:1.20:1.00	2.15	1	Oxidation (M)
RM(+15.99)SVLKNLQSLDPSHRISD	P09240|CCKN_MOUSE|Cholecystokinin	7.13	8.51	1.4	807000	1490000	1350000	1700000	1810000	385000	479000	382000	405000	513000	548000	412000	564000	558000	708000	2.11:1.91:2.40:2.55:0.54:0.68:0.54:0.57:0.72:0.77:0.58:0.80:0.79:1.00	1590000	433000	558000	2.84:0.78:1.00	3.67	1	Oxidation (M)
RMSVLKNLQSLDPSHRISD	P09240|CCKN_MOUSE|Cholecystokinin	2.56	60	3.2	179000	0	778000	1010000	516000	0	0	0	0	0	214000	0	0	0	0	-:64.00:64.00:64.00:-:-:-:-:-:64.00:-:-:-:-	766000	0	214000	3.59:0:1.00	64	1
RPEWW	P22005|PENK_MOUSE|Proenkephalin-A	9.51	60	1	933000	228000	351000	510000	281000	1860000	1270000	1650000	1130000	858000	1130000	1190000	843000	910000	853000	0.27:0.41:0.60:0.33:2.18:1.48:1.93:1.32:1.01:1.33:1.40:0.99:1.07:1.00	343000	1350000	986000	0.35:1.37:1.00	3.95	1
RPEWWM	P22005|PENK_MOUSE|Proenkephalin-A	6.35	7.31	0.9	214000	0	452000	567000	0	306000	210000	204000	91100	97200	219000	304000	200000	162000	186000	0:2.43:3.05:0:1.65:1.13:1.10:0.49:0.52:1.18:1.64:1.07:0.87:1.00	509000	182000	214000	2.38:0.85:1.00	2.8	1
RPEWWM(+15.99)	P22005|PENK_MOUSE|Proenkephalin-A	15.93	13.81	1.1	2520000	1750000	1580000	2280000	2040000	2990000	2800000	3520000	3110000	3070000	2890000	2550000	2730000	2120000	1870000	0.93:0.84:1.22:1.09:1.60:1.50:1.88:1.66:1.64:1.54:1.36:1.46:1.13:1.00	1910000	3100000	2430000	0.79:1.27:1.00	1.62	1	Oxidation (M)
RPEWWM(+15.99)D	P22005|PENK_MOUSE|Proenkephalin-A	8.13	23.89	1.1	548000	307000	305000	357000	256000	798000	841000	848000	926000	699000	504000	443000	497000	502000	396000	0.78:0.77:0.90:0.65:2.01:2.12:2.14:2.34:1.76:1.27:1.12:1.25:1.27:1.00	306000	822000	468000	0.65:1.76:1.00	2.68	1	Oxidation (M)
RPEWWM(+15.99)DYQ	P22005|PENK_MOUSE|Proenkephalin-A	11.17	7.03	0.9	2580000	3060000	2610000	2570000	3630000	1860000	3380000	3110000	2870000	2410000	2690000	2080000	2000000	1820000	2060000	1.48:1.26:1.24:1.76:0.90:1.64:1.51:1.39:1.17:1.30:1.01:0.97:0.88:1.00	2970000	2730000	2130000	1.39:1.28:1.00	1.39	1	Oxidation (M)
RPEWWMDYQ	P22005|PENK_MOUSE|Proenkephalin-A	4.7	3.66	5.6	380000	0	916000	1170000	471000	303000	482000	451000	134000	76300	297000	367000	251000	169000	233000	0:3.93:5.03:2.02:1.30:2.07:1.93:0.58:0.33:1.27:1.58:1.08:0.72:1.00	853000	289000	264000	3.24:1.10:1.00	3.24	1
RPFSEDVNWGYE	P16014|SCG1_MOUSE|Secretogranin-1	8.09	28.4	1.5	895000	1820000	1960000	1700000	810000	523000	608000	563000	295000	610000	862000	644000	501000	687000	943000	1.93:2.08:1.80:0.86:0.56:0.65:0.60:0.31:0.65:0.91:0.68:0.53:0.73:1.00	1570000	520000	727000	2.16:0.72:1.00	3.02	1
RPGPPGLQGRLQ	O55241|OREX_MOUSE|Orexin	5.52	3.13	1.2	424000	415000	170000	152000	187000	633000	636000	697000	364000	319000	641000	416000	511000	274000	528000	0.79:0.32:0.29:0.35:1.20:1.20:1.32:0.69:0.60:1.21:0.79:0.97:0.52:1.00	231000	530000	474000	0.49:1.12:1.00	2.29	1
RPGPPGLQGRLQRLLQANGNHAAGILT	O55241|OREX_MOUSE|Orexin	6.14	11.23	1.6	828000	0	0	0	349000	1170000	1210000	1340000	832000	905000	1360000	1120000	1490000	928000	895000	0:0:0:0.39:1.30:1.35:1.50:0.93:1.01:1.52:1.26:1.66:1.04:1.00	349000	1090000	1160000	0.30:0.94:1.00	3.32	1
RPGPPGLQGRLQRLLQANGNHAAGILTM(-.98)	O55241|OREX_MOUSE|Orexin	6.17	9.45	1.7	772000	0	394000	525000	304000	972000	964000	802000	237000	594000	1580000	1310000	1610000	765000	761000	0:0.52:0.69:0.40:1.28:1.27:1.05:0.31:0.78:2.07:1.72:2.11:1.00:1.00	408000	714000	1200000	0.34:0.59:1.00	2.95	1	Amidation
RPGPPGLQGRLQRLLQANGNHAAGILTM(-.98)(+15.99)	O55241|OREX_MOUSE|Orexin	5.85	4.04	1.8	2110000	1590000	443000	921000	1390000	2220000	1870000	2060000	1810000	2460000	5110000	2720000	2940000	1680000	2380000	0.67:0.19:0.39:0.58:0.93:0.79:0.87:0.76:1.04:2.15:1.14:1.24:0.71:1.00	1180000	2190000	2960000	0.40:0.74:1.00	2.52	2	Amidation; Oxidation (M)
RPKPQQF		20.5	60	1.5	8160000	1680000	1700000	1670000	2370000	19300000	11900000	13300000	10500000	8910000	9790000	8910000	7430000	7820000	8890000	0.19:0.19:0.19:0.27:2.18:1.33:1.50:1.18:1.00:1.10:1.00:0.84:0.88:1.00	1860000	12800000	8570000	0.22:1.49:1.00	6.89	1
RPKPQQFFG		10.88	60	0.8	4380000	1340000	1090000	1360000	2640000	6540000	6390000	7160000	4400000	4320000	6620000	5370000	5490000	3810000	4870000	0.27:0.22:0.28:0.54:1.34:1.31:1.47:0.90:0.89:1.36:1.10:1.13:0.78:1.00	1610000	5970000	5230000	0.31:1.14:1.00	3.71	2
RPKPQQFFGLM		3.9	4.98	5.4	454000	1360000	556000	863000	669000	178000	361000	288000	205000	334000	466000	286000	294000	210000	289000	4.72:1.93:2.99:2.32:0.62:1.25:1.00:0.71:1.16:1.61:0.99:1.02:0.73:1.00	863000	273000	309000	2.79:0.88:1.00	3.16	1
RPKPQQFFGLM(-.98)		16.1	28.47	1	6390000	2510000	7300000	7950000	4900000	4550000	5530000	5270000	1820000	3740000	13600000	11000000	7350000	6850000	7070000	0.36:1.03:1.12:0.69:0.64:0.78:0.75:0.26:0.53:1.92:1.55:1.04:0.97:1.00	5670000	4180000	9170000	0.62:0.46:1.00	2.19	1	Amidation
RPKPQQFFGLM(-.98)(+15.99)		15.61	4.62	1.3	19600000	29100000	11600000	12200000	17500000	15000000	22800000	20100000	15000000	21100000	36500000	16300000	19600000	17700000	20200000	1.44:0.58:0.61:0.87:0.74:1.13:1.00:0.74:1.05:1.81:0.81:0.97:0.88:1.00	17600000	18800000	22100000	0.80:0.85:1.00	1.25	2	Amidation; Oxidation (M)
RPKPQQFFGLM(+15.99)		8.19	8.41	1.2	934000	820000	781000	1350000	1750000	729000	958000	809000	666000	1650000	1230000	418000	474000	488000	948000	0.87:0.82:1.42:1.85:0.77:1.01:0.85:0.70:1.74:1.29:0.44:0.50:0.52:1.00	1180000	962000	711000	1.65:1.35:1.00	1.65	1	Oxidation (M)
RPVKEP		24.86	48.44	1.3	24700000	17500000	5750000	11700000	17300000	46600000	25400000	49800000	26100000	27200000	24400000	21100000	22200000	17200000	33800000	0.52:0.17:0.35:0.51:1.38:0.75:1.47:0.77:0.81:0.72:0.62:0.66:0.51:1.00	13100000	35000000	23700000	0.55:1.48:1.00	2.68	1
RPVKEPRSL		2.75	60	1.1	351000	0	0	0	0	1090000	655000	0	0	621000	612000	549000	520000	468000	399000	0:0:0:0:2.72:1.64:0:0:1.56:1.53:1.38:1.30:1.17:1.00	0	787000	510000	0:1.55:1.00	64	1
RPVKEPRSLSAASAPLVE		8.62	20.55	0.9	1450000	1640000	2130000	2330000	2480000	1600000	1290000	1280000	781000	1740000	893000	1080000	662000	1130000	1320000	1.24:1.62:1.77:1.88:1.21:0.98:0.97:0.59:1.32:0.68:0.82:0.50:0.86:1.00	2140000	1340000	1110000	1.93:1.20:1.00	1.93	2
RPVKEPRSLSAASAPLVETSTPL		8.6	20.16	1.7	2440000	1840000	1350000	1490000	1690000	3170000	2480000	2730000	1690000	2390000	4350000	2940000	2710000	2000000	3290000	0.56:0.41:0.45:0.51:0.96:0.76:0.83:0.51:0.73:1.32:0.90:0.82:0.61:1.00	1590000	2490000	3060000	0.52:0.82:1.00	1.92	2
RPVKEPRSLSAASAPLVETSTPLRL		11.43	3.32	0.6	1850000	2270000	1300000	1610000	1750000	2020000	1770000	1870000	1180000	1830000	2990000	1690000	1950000	1470000	2220000	1.02:0.58:0.73:0.79:0.91:0.80:0.84:0.53:0.82:1.35:0.76:0.88:0.67:1.00	1730000	1730000	2060000	0.84:0.84:1.00	1.19	1
RPVKVYP	P01193|COLI_MOUSE|Pro-opiomelanocortin	7.56	15.14	0.8	554000	599000	803000	778000	666000	1940000	1120000	392000	266000	292000	218000	148000	154000	195000	178000	3.36:4.51:4.37:3.74:10.91:6.29:2.20:1.49:1.64:1.23:0.83:0.86:1.10:1.00	712000	803000	179000	3.98:4.49:1.00	4.49	1
RPVKVYPNVAENESAEAFPLEF	P01193|COLI_MOUSE|Pro-opiomelanocortin	1.94	2.2	10.7	331000	102000	124000	933000	1250000	618000	673000	101000	0	0	335000	0	124000	167000	196000	0.52:0.63:4.76:6.40:3.15:3.44:0.51:0:0:1.71:0:0.64:0.85:1.00	603000	464000	206000	2.93:2.25:1.00	2.93	1
RQYLDEDM(+15.99)LLKVLEYLNQ	Q03517|SCG2_MOUSE|Secretogranin-2	2.09	2.42	9	405000	409000	0	338000	171000	705000	1070000	1540000	0	577000	206000	646000	0	0	0	64.00:-:64.00:64.00:64.00:64.00:64.00:-:64.00:64.00:64.00:-:-:-	306000	973000	426000	0.72:2.28:1.00	3.18	1	Oxidation (M)
RQYLDEDM(+15.99)LLKVLEYLNQEQAEQGREHL	Q03517|SCG2_MOUSE|Secretogranin-2	1.81	60	11.3	203000	0	0	0	0	0	391000	370000	0	649000	348000	579000	121000	0	385000	0:0:0:0:0:1.02:0.96:0:1.69:0.91:1.51:0.32:0:1.00	0	470000	358000	0:1.31:1.00	64	1	Oxidation (M)
RQYLDEDM(+15.99)LLKVLEYLNQEQAEQGREHLA	Q03517|SCG2_MOUSE|Secretogranin-2	5.42	1.98	1.8	705000	0	0	0	556000	0	935000	940000	1200000	1350000	1390000	550000	1100000	926000	916000	0:0:0:0.61:0:1.02:1.03:1.31:1.48:1.52:0.60:1.20:1.01:1.00	556000	1110000	977000	0.57:1.13:1.00	1.99	1	Oxidation (M)
RRPSPKESKEADVATVRLGE	P16014|SCG1_MOUSE|Secretogranin-1	7.5	4.43	0.8	893000	2040000	1200000	1210000	710000	1470000	666000	851000	514000	746000	554000	297000	423000	773000	1040000	1.96:1.15:1.16:0.68:1.41:0.64:0.82:0.49:0.72:0.53:0.29:0.41:0.74:1.00	1290000	850000	618000	2.09:1.38:1.00	2.09	1
RSGGVVKDNFVPTNVGSEAF(-.98)	Q99JA0|CALCA_MOUSE|Calcitonin	11.88	27.85	0.9	2510000	996000	1070000	1360000	2320000	3770000	3310000	3390000	2480000	2390000	3230000	2290000	2900000	2060000	3530000	0.28:0.30:0.39:0.66:1.07:0.94:0.96:0.70:0.68:0.91:0.65:0.82:0.58:1.00	1440000	3070000	2800000	0.51:1.09:1.00	2.13	1	Amidation
RSPQLEDEAKELQ	P22005|PENK_MOUSE|Proenkephalin-A	5.46	1.93	1.5	390000	879000	499000	397000	296000	183000	337000	425000	199000	300000	479000	339000	274000	333000	516000	1.70:0.97:0.77:0.57:0.36:0.65:0.82:0.39:0.58:0.93:0.66:0.53:0.65:1.00	518000	289000	388000	1.33:0.74:1.00	1.79	1
RVFSYHSGKPYVKSV		2.33	2.52	14.5	457000	824000	663000	740000	1640000	570000	341000	0	0	337000	34700	443000	0	597000	208000	3.96:3.18:3.55:7.84:2.73:1.64:0:0:1.62:0.17:2.13:0:2.86:1.00	966000	416000	321000	3.01:1.30:1.00	3.01	1
S(+42.01)DAAVDTSSEITTKDLK	P26350|PTMA_MOUSE|Prothymosin	9.68	30.95	1	940000	2020000	1630000	1590000	947000	1170000	602000	615000	557000	466000	412000	430000	576000	769000	1380000	1.47:1.19:1.15:0.69:0.85:0.44:0.45:0.41:0.34:0.30:0.31:0.42:0.56:1.00	1550000	683000	713000	2.17:0.96:1.00	2.26	1	Acetylation (Protein N-term)
S(+42.01)DAAVDTSSEITTKDLKEKKEVVEEAEN	P26350|PTMA_MOUSE|Prothymosin	3	9.59	2.2	1040000	4360000	2830000	3840000	948000	501000	0	340000	372000	473000	221000	154000	0	246000	319000	13.68:8.88:12.04:2.97:1.57:0:1.07:1.17:1.49:0.69:0.48:0:0.77:1.00	3170000	521000	235000	13.51:2.22:1.00	13.51	2	Acetylation (Protein N-term)
S(+42.01)DAAVDTSSEITTKDLKEKKEVVEEAENGRDAPAN	P26350|PTMA_MOUSE|Prothymosin	8.61	60	1.8	12400000	43600000	19700000	30300000	17400000	10300000	7480000	8300000	4950000	6780000	3140000	2570000	2740000	6050000	10400000	4.19:1.89:2.91:1.67:0.98:0.72:0.80:0.48:0.65:0.30:0.25:0.26:0.58:1.00	27700000	7550000	4980000	5.57:1.52:1.00	5.57	2	Acetylation (Protein N-term)
S(+42.01)DAAVDTSSEITTKDLKEKKEVVEEAENGRDAPANG	P26350|PTMA_MOUSE|Prothymosin	3.81	60	3.6	292000	1340000	1290000	1070000	387000	0	0	0	0	0	0	0	0	0	0	64.00:64.00:64.00:64.00:-:-:-:-:-:-:-:-:-:-	1020000	0	0	64.00:-:-	64	1	Acetylation (Protein N-term)
S(+42.01)DKPDM(+15.99)AEIEKFD	P20065|TYB4_MOUSE|Thymosin	10.87	3.84	1.1	4770000	7160000	4290000	3590000	6510000	4120000	4020000	5130000	5210000	5160000	4230000	3050000	3490000	4950000	5900000	1.21:0.73:0.61:1.10:0.70:0.68:0.87:0.88:0.87:0.72:0.52:0.59:0.84:1.00	5390000	4730000	4320000	1.25:1.09:1.00	1.25	1	Acetylation (Protein N-term); Oxidation (M)
S(+42.01)DKPDM(+15.99)AEIEKFDK	P20065|TYB4_MOUSE|Thymosin	8.84	1.92	1.1	14200000	15800000	9970000	12300000	16800000	10500000	10800000	11500000	15700000	23900000	20400000	10000000	11500000	12800000	16600000	0.95:0.60:0.74:1.01:0.63:0.65:0.69:0.94:1.44:1.23:0.60:0.69:0.77:1.00	13700000	15300000	15400000	0.89:0.99:1.00	1.12	4	Acetylation (Protein N-term); Oxidation (M)
S(+42.01)DKPDM(+15.99)AEIEKFDKS	P20065|TYB4_MOUSE|Thymosin	6.48	1.17	1.3	5610000	8300000	5180000	5340000	7130000	3240000	5020000	3460000	4430000	6860000	6520000	4380000	5020000	7960000	5720000	1.45:0.91:0.93:1.25:0.57:0.88:0.61:0.77:1.20:1.14:0.77:0.88:1.39:1.00	6560000	5380000	5920000	1.11:0.91:1.00	1.22	2	Acetylation (Protein N-term); Oxidation (M)
S(+42.01)DKPDM(+15.99)AEIEKFDKSK	P20065|TYB4_MOUSE|Thymosin	20.87	3.25	0.7	15700000	23000000	10400000	14500000	21900000	14100000	13200000	13200000	19300000	15700000	13600000	10500000	12900000	16100000	21100000	1.09:0.50:0.69:1.04:0.67:0.63:0.63:0.92:0.74:0.64:0.50:0.61:0.77:1.00	17500000	15100000	14800000	1.18:1.02:1.00	1.18	2	Acetylation (Protein N-term); Oxidation (M)
S(+42.01)DKPDM(+15.99)AEIEKFDKSKL	P20065|TYB4_MOUSE|Thymosin	9.08	3.92	4.5	18600000	25600000	16400000	16900000	24400000	13100000	16000000	15900000	20600000	19900000	18800000	12600000	18700000	18000000	23600000	1.09:0.69:0.72:1.03:0.55:0.68:0.68:0.87:0.84:0.80:0.53:0.79:0.76:1.00	21000000	17400000	18300000	1.14:0.95:1.00	1.21	3	Acetylation (Protein N-term); Oxidation (M)
S(+42.01)DKPDM(+15.99)AEIEKFDKSKLK	P20065|TYB4_MOUSE|Thymosin	19.33	11.25	1.2	53100000	77900000	44500000	56000000	98000000	42500000	39200000	49800000	56300000	46700000	49400000	39600000	27400000	39800000	75700000	1.03:0.59:0.74:1.29:0.56:0.52:0.66:0.74:0.62:0.65:0.52:0.36:0.53:1.00	69600000	46900000	46400000	1.50:1.01:1.00	1.5	5	Acetylation (Protein N-term); Oxidation (M)
S(+42.01)DKPDM(+15.99)AEIEKFDKSKLKK	P20065|TYB4_MOUSE|Thymosin	9	5.32	1.1	2130000	2990000	1350000	1440000	0	2270000	1700000	2580000	2350000	2830000	2090000	1610000	2410000	2460000	3740000	0.80:0.36:0.39:0:0.61:0.46:0.69:0.63:0.76:0.56:0.43:0.65:0.66:1.00	1930000	2340000	2460000	0.78:0.95:1.00	1.27	1	Acetylation (Protein N-term); Oxidation (M)
S(+42.01)DKPDM(+15.99)AEIEKFDKSKLKKTE	P20065|TYB4_MOUSE|Thymosin	5.89	6.3	1	674000	2490000	868000	1050000	1270000	491000	0	395000	560000	729000	299000	194000	263000	0	813000	3.07:1.07:1.30:1.56:0.60:0:0.49:0.69:0.90:0.37:0.24:0.32:0:1.00	1420000	544000	392000	3.63:1.39:1.00	3.63	1	Acetylation (Protein N-term); Oxidation (M)
S(+42.01)DKPDM(+15.99)AEIEKFDKSKLKKTETQEKNPLPS	P20065|TYB4_MOUSE|Thymosin	6.99	1.67	1.7	1640000	2250000	0	1110000	780000	2040000	1520000	2030000	2240000	2140000	1930000	986000	1950000	1550000	2490000	0.90:0:0.44:0.31:0.82:0.61:0.81:0.90:0.86:0.78:0.40:0.78:0.62:1.00	1380000	1990000	1780000	0.77:1.12:1.00	1.45	1	Acetylation (Protein N-term); Oxidation (M)
S(+42.01)DKPDM(+15.99)AEIEKFDKSKLKKTETQEKNPLPSKETIEQEKQ	P20065|TYB4_MOUSE|Thymosin	29.85	5.19	1.8	11000000	19300000	9340000	10000000	11100000	13100000	8850000	10100000	11300000	11800000	7050000	4920000	7880000	9730000	19600000	0.98:0.48:0.51:0.57:0.67:0.45:0.51:0.58:0.60:0.36:0.25:0.40:0.50:1.00	12400000	11000000	9830000	1.26:1.12:1.00	1.26	1	Acetylation (Protein N-term); Oxidation (M)
S(+42.01)DKPDM(+15.99)AEIEKFDKSKLKKTETQEKNPLPSKETIEQEKQA	P20065|TYB4_MOUSE|Thymosin	3.53	4.46	3.4	1400000	4130000	2090000	2250000	3080000	117000	1350000	2180000	0	1270000	0	1070000	1130000	747000	191000	21.66:10.98:11.78:16.17:0.61:7.10:11.43:0:6.63:0:5.58:5.91:3.91:1.00	2890000	1230000	783000	3.69:1.57:1.00	3.69	1	Acetylation (Protein N-term); Oxidation (M)
S(+42.01)DKPDM(+15.99)AEIEKFDKSKLKKTETQEKNPLPSKETIEQEKQAG	P20065|TYB4_MOUSE|Thymosin	9.16	3.75	2	120000000	186000000	80900000	76200000	82600000	179000000	92600000	174000000	135000000	63200000	74500000	63100000	97100000	115000000	265000000	0.70:0.30:0.29:0.31:0.67:0.35:0.66:0.51:0.24:0.28:0.24:0.37:0.43:1.00	107000000	129000000	123000000	0.87:1.05:1.00	1.21	4	Acetylation (Protein N-term); Oxidation (M)
S(+42.01)DKPDM(+15.99)AEIEKFDKSKLKKTETQEKNPLPSKETIEQEKQAGES	P20065|TYB4_MOUSE|Thymosin	13.36	60	3.2	652000000	2320000000	1270000000	998000000	867000000	389000000	275000000	386000000	450000000	348000000	299000000	153000000	270000000	471000000	634000000	3.66:2.00:1.57:1.37:0.61:0.43:0.61:0.71:0.55:0.47:0.24:0.43:0.74:1.00	1360000000	372000000	366000000	3.73:1.02:1.00	3.73	12	Acetylation (Protein N-term); Oxidation (M)
S(+42.01)DKPDMAEIEKFD	P20065|TYB4_MOUSE|Thymosin	16.18	12.89	1.2	4480000	2570000	7490000	7730000	4730000	4530000	4240000	3590000	2410000	2710000	4120000	4850000	3530000	4760000	5500000	0.47:1.36:1.40:0.86:0.82:0.77:0.65:0.44:0.49:0.75:0.88:0.64:0.87:1.00	5630000	3500000	4550000	1.24:0.77:1.00	1.61	1	Acetylation (Protein N-term)
S(+42.01)DKPDMAEIEKFDK	P20065|TYB4_MOUSE|Thymosin	25.11	6.94	0.9	19100000	8520000	22700000	25500000	16400000	18900000	20500000	17800000	13700000	12300000	24600000	23300000	19600000	17700000	26000000	0.33:0.87:0.98:0.63:0.73:0.79:0.69:0.53:0.47:0.95:0.90:0.75:0.68:1.00	18300000	16600000	22200000	0.82:0.75:1.00	1.34	2	Acetylation (Protein N-term)
S(+42.01)DKPDMAEIEKFDKS	P20065|TYB4_MOUSE|Thymosin	11.7	22.35	0.7	7180000	4680000	13500000	13800000	8650000	7120000	5830000	5830000	3710000	3940000	6840000	6610000	5190000	6710000	8060000	0.58:1.67:1.71:1.07:0.88:0.72:0.72:0.46:0.49:0.85:0.82:0.64:0.83:1.00	10200000	5290000	6680000	1.52:0.79:1.00	1.92	2	Acetylation (Protein N-term)
S(+42.01)DKPDMAEIEKFDKSK	P20065|TYB4_MOUSE|Thymosin	15.91	5.11	3.7	22500000	10300000	23900000	24800000	27500000	27000000	24000000	22200000	19800000	14800000	31100000	29600000	8650000	21700000	29400000	0.35:0.81:0.84:0.94:0.92:0.82:0.75:0.68:0.50:1.06:1.01:0.29:0.74:1.00	21600000	21600000	27500000	0.79:0.78:1.00	1.28	3	Acetylation (Protein N-term)
S(+42.01)DKPDMAEIEKFDKSKL	P20065|TYB4_MOUSE|Thymosin	21.46	9.68	5	21000000	9600000	30100000	31200000	18800000	23900000	18500000	17000000	10300000	13600000	21400000	27600000	21200000	24700000	26700000	0.36:1.13:1.17:0.70:0.89:0.69:0.64:0.39:0.51:0.80:1.03:0.80:0.93:1.00	22400000	16900000	24300000	0.92:0.69:1.00	1.44	3	Acetylation (Protein N-term)
S(+42.01)DKPDMAEIEKFDKSKLK	P20065|TYB4_MOUSE|Thymosin	23.06	6.35	1	70300000	36200000	87600000	99500000	63200000	80700000	65700000	52500000	46900000	49300000	90400000	73900000	68000000	73600000	97300000	0.37:0.90:1.02:0.65:0.83:0.68:0.54:0.48:0.51:0.93:0.76:0.70:0.76:1.00	75600000	61400000	80600000	0.94:0.76:1.00	1.31	4	Acetylation (Protein N-term)
S(+42.01)DKPDMAEIEKFDKSKLKK	P20065|TYB4_MOUSE|Thymosin	12.37	6.57	1.1	5790000	2560000	5290000	6580000	5730000	6420000	6130000	6560000	3950000	3880000	6780000	6820000	6640000	5630000	8040000	0.32:0.66:0.82:0.71:0.80:0.76:0.82:0.49:0.48:0.84:0.85:0.83:0.70:1.00	5040000	5390000	6780000	0.74:0.79:1.00	1.35	2	Acetylation (Protein N-term)
S(+42.01)DKPDMAEIEKFDKSKLKKTET	P20065|TYB4_MOUSE|Thymosin	10.36	60	1.1	4770000	6420000	13500000	11800000	8390000	3260000	2550000	2420000	1580000	3230000	2430000	2510000	2540000	2640000	3510000	1.83:3.84:3.37:2.39:0.93:0.73:0.69:0.45:0.92:0.69:0.72:0.72:0.75:1.00	10000000	2610000	2730000	3.68:0.96:1.00	3.85	2	Acetylation (Protein N-term)
S(+42.01)DKPDMAEIEKFDKSKLKKTETQE	P20065|TYB4_MOUSE|Thymosin	12.07	60	1.9	17700000	23400000	52900000	45100000	30500000	11700000	9590000	11400000	4700000	12100000	6520000	7170000	7190000	10600000	14500000	1.61:3.64:3.10:2.09:0.80:0.66:0.78:0.32:0.83:0.45:0.49:0.49:0.73:1.00	38000000	9900000	9210000	4.12:1.07:1.00	4.12	3	Acetylation (Protein N-term)
S(+42.01)DKPDMAEIEKFDKSKLKKTETQEK	P20065|TYB4_MOUSE|Thymosin	10.62	60	1.1	6060000	10500000	19600000	17300000	8350000	4310000	2660000	3260000	1270000	3590000	2080000	2080000	2180000	3630000	4050000	2.58:4.84:4.27:2.06:1.06:0.66:0.80:0.31:0.89:0.51:0.51:0.54:0.90:1.00	13900000	3020000	2800000	4.97:1.08:1.00	4.97	2	Acetylation (Protein N-term)
S(+42.01)DKPDMAEIEKFDKSKLKKTETQEKN	P20065|TYB4_MOUSE|Thymosin	6.44	4.02	1.4	799000	880000	1670000	1250000	694000	1040000	711000	840000	327000	549000	667000	455000	503000	543000	1060000	0.83:1.58:1.18:0.66:0.98:0.67:0.79:0.31:0.52:0.63:0.43:0.47:0.51:1.00	1120000	692000	645000	1.74:1.07:1.00	1.74	1	Acetylation (Protein N-term)
S(+42.01)DKPDMAEIEKFDKSKLKKTETQEKNPLPSKETIEQEKQ	P20065|TYB4_MOUSE|Thymosin	10.71	2.55	1.5	23500000	14500000	39200000	18300000	21000000	35600000	21300000	21000000	17700000	12700000	21300000	18300000	23200000	26700000	38100000	0.38:1.03:0.48:0.55:0.93:0.56:0.55:0.47:0.33:0.56:0.48:0.61:0.70:1.00	23200000	21700000	25500000	0.91:0.85:1.00	1.18	2	Acetylation (Protein N-term)
S(+42.01)DKPDMAEIEKFDKSKLKKTETQEKNPLPSKETIEQEKQA	P20065|TYB4_MOUSE|Thymosin	5.09	0.77	4.5	4210000	2090000	8080000	3800000	4650000	8410000	4350000	2140000	3180000	3040000	4160000	2430000	1860000	3070000	7630000	0.27:1.06:0.50:0.61:1.10:0.57:0.28:0.42:0.40:0.55:0.32:0.24:0.40:1.00	5230000	4610000	3830000	1.37:1.20:1.00	1.37	2	Acetylation (Protein N-term)
S(+42.01)DKPDMAEIEKFDKSKLKKTETQEKNPLPSKETIEQEKQAG	P20065|TYB4_MOUSE|Thymosin	32.7	15.73	1.9	159000000	103000000	86800000	105000000	98000000	328000000	168000000	178000000	127000000	107000000	153000000	127000000	169000000	192000000	291000000	0.35:0.30:0.36:0.34:1.13:0.58:0.61:0.44:0.37:0.52:0.44:0.58:0.66:1.00	113000000	181000000	186000000	0.60:0.97:1.00	1.65	3	Acetylation (Protein N-term)
S(+42.01)DKPDMAEIEKFDKSKLKKTETQEKNPLPSKETIEQEKQAGE	P20065|TYB4_MOUSE|Thymosin	5.42	3.48	1.8	2620000	4130000	6670000	4780000	2890000	833000	2480000	2060000	748000	2000000	1910000	1410000	1150000	2380000	3240000	1.28:2.06:1.47:0.89:0.26:0.77:0.64:0.23:0.62:0.59:0.44:0.36:0.74:1.00	4620000	1620000	2020000	2.29:0.80:1.00	2.85	1	Acetylation (Protein N-term)
S(+42.01)DKPDMAEIEKFDKSKLKKTETQEKNPLPSKETIEQEKQAGES	P20065|TYB4_MOUSE|Thymosin	12.56	16.65	3.5	520000000	648000000	1080000000	844000000	366000000	328000000	526000000	553000000	368000000	340000000	507000000	68600000	432000000	499000000	721000000	0.90:1.49:1.17:0.51:0.45:0.73:0.77:0.51:0.47:0.70:0.10:0.60:0.69:1.00	734000000	423000000	446000000	1.65:0.95:1.00	1.73	7	Acetylation (Protein N-term)
S(+42.01)ERQSAGATNGKDK	P63054|PEP19_MOUSE|Calmodulin	5.39	6.28	6.6	592000	224000	216000	137000	205000	1690000	525000	1600000	974000	618000	417000	368000	330000	311000	672000	0.33:0.32:0.20:0.30:2.51:0.78:2.38:1.45:0.92:0.62:0.55:0.49:0.46:1.00	195000	1080000	419000	0.47:2.58:1.00	5.53	1	Acetylation (Protein N-term)
S(+42.01)ERQSAGATNGKDKTSGDN	P63054|PEP19_MOUSE|Calmodulin	4.7	1.18	1	2970000	5450000	1900000	2510000	2500000	4270000	1730000	4480000	4410000	3020000	1890000	1440000	1390000	1750000	4790000	1.14:0.40:0.52:0.52:0.89:0.36:0.94:0.92:0.63:0.39:0.30:0.29:0.36:1.00	3130000	3580000	2280000	1.37:1.57:1.00	1.57	2	Acetylation (Protein N-term)
SAASAPLVETSTP		2.87	1.75	1.2	337000	849000	714000	119000	146000	754000	0	449000	282000	245000	292000	267000	200000	186000	218000	3.89:3.27:0.54:0.67:3.45:0:2.06:1.29:1.12:1.34:1.23:0.91:0.85:1.00	457000	433000	233000	1.96:1.86:1.00	1.96	1
SAASAPLVETSTPL		15.21	29.4	1.1	5330000	3360000	2310000	2940000	3950000	11000000	5960000	7750000	4560000	4500000	6410000	6300000	4690000	4660000	6280000	0.53:0.37:0.47:0.63:1.74:0.95:1.23:0.73:0.72:1.02:1.00:0.75:0.74:1.00	3140000	6750000	5670000	0.55:1.19:1.00	2.15	1
SAASAPLVETSTPLR		7.87	11.81	1.1	2850000	993000	1130000	1410000	1850000	5560000	3400000	3870000	2620000	3280000	3770000	2760000	2690000	2480000	4030000	0.25:0.28:0.35:0.46:1.38:0.84:0.96:0.65:0.81:0.94:0.68:0.67:0.61:1.00	1350000	3750000	3150000	0.43:1.19:1.00	2.78	1
SAASAPLVETSTPLRL		21.7	15.32	1.4	7630000	11100000	8110000	9870000	12100000	7970000	5390000	5820000	4220000	7980000	8050000	5850000	6000000	5360000	8970000	1.24:0.90:1.10:1.35:0.89:0.60:0.65:0.47:0.89:0.90:0.65:0.67:0.60:1.00	10300000	6280000	6850000	1.50:0.92:1.00	1.64	1
SANSNPAM(+15.99)APR	P60041|SMS_MOUSE|Somatostatin	3.2	1.12	5.3	157000	542000	41600	120000	87800	136000	77400	123000	87900	204000	224000	94600	100000	0	356000	1.52:0.12:0.34:0.25:0.38:0.22:0.35:0.25:0.57:0.63:0.27:0.28:0:1.00	198000	126000	194000	1.02:0.65:1.00	1.57	1	Oxidation (M)
SANSNPAM(+15.99)APRE	P60041|SMS_MOUSE|Somatostatin	7.22	2.65	4.9	10500000	31100000	5810000	8280000	8460000	9110000	5210000	8510000	6600000	12100000	13000000	7470000	7450000	6940000	16700000	1.86:0.35:0.49:0.51:0.54:0.31:0.51:0.39:0.73:0.78:0.45:0.45:0.42:1.00	13500000	8380000	10500000	1.28:0.80:1.00	1.61	4	Oxidation (M)
SANSNPAMAPRE	P60041|SMS_MOUSE|Somatostatin	16.83	5.2	0.8	5710000	6860000	5410000	6900000	4130000	6080000	4390000	5930000	3110000	5350000	10900000	4980000	3190000	3890000	8940000	0.77:0.61:0.77:0.46:0.68:0.49:0.66:0.35:0.60:1.21:0.56:0.36:0.44:1.00	5820000	4970000	6370000	0.91:0.78:1.00	1.28	1
SANSNPAMAPRERKAG	P60041|SMS_MOUSE|Somatostatin	3.36	2.28	4.9	242000	648000	463000	325000	0	537000	230000	409000	157000	0	195000	219000	0	0	210000	3.09:2.20:1.55:0:2.56:1.10:1.95:0.75:0:0.93:1.04:0:0:1.00	478000	333000	208000	2.30:1.60:1.00	2.3	1
SAPLVETSTPL		15.18	41.62	1	3700000	1950000	1400000	1990000	2380000	7680000	4650000	5500000	4290000	2610000	3740000	4260000	4070000	3010000	4250000	0.46:0.33:0.47:0.56:1.81:1.10:1.30:1.01:0.62:0.88:1.00:0.96:0.71:1.00	1930000	4950000	3870000	0.50:1.28:1.00	2.56	1
SAPLVETSTPLR		12.34	60	1.3	2570000	826000	653000	841000	1050000	5320000	4050000	4970000	2360000	2170000	3720000	2910000	2390000	1970000	2750000	0.30:0.24:0.31:0.38:1.93:1.47:1.81:0.86:0.79:1.35:1.06:0.87:0.72:1.00	843000	3770000	2750000	0.31:1.37:1.00	4.48	1
SAPLVETSTPLRL		19.64	3.75	1.6	6180000	6190000	4610000	5590000	6110000	8400000	6050000	6500000	3840000	5400000	8180000	6220000	6200000	5020000	8150000	0.76:0.57:0.69:0.75:1.03:0.74:0.80:0.47:0.66:1.00:0.76:0.76:0.62:1.00	5620000	6040000	6750000	0.83:0.89:1.00	1.2	1
SDAVFTDNYTRL		2.87	2.94	8.4	222000	440000	369000	553000	423000	115000	192000	233000	171000	74600	194000	0	151000	0	186000	2.37:1.99:2.98:2.28:0.62:1.03:1.25:0.92:0.40:1.05:0:0.81:0:1.00	446000	157000	177000	2.52:0.89:1.00	2.84	1
SDPRLRQFLQKSLAAATGKQELAK	P60041|SMS_MOUSE|Somatostatin	9.02	60	0.8	952000	0	0	0	0	1540000	1710000	1820000	817000	918000	1710000	1270000	1400000	1120000	1010000	0:0:0:0:1.53:1.69:1.81:0.81:0.91:1.69:1.26:1.39:1.11:1.00	0	1360000	1300000	0:1.05:1.00	64	1
SEDASKVITYL	Q03517|SCG2_MOUSE|Secretogranin-2	1.24	6.76	7.3	221000	683000	579000	725000	691000	0	0	145000	0	77900	73700	29600	0	0	83800	8.15:6.92:8.65:8.25:0:0:1.73:0:0.93:0.88:0.35:0:0:1.00	1060000	137000	62400	17.05:2.19:1.00	17.05	2
SEEPPISLDLTFHLLREVLEM(+15.99)ARAEQLAQQAHSNRKLM(+15.99)EII(-.98)		4.6	0.6	2.5	2340000	0	2980000	0	3210000	1950000	4960000	3830000	3400000	2180000	3820000	3230000	777000	0	2410000	0:1.24:0:1.33:0.81:2.06:1.59:1.41:0.91:1.59:1.34:0.32:0:1.00	3100000	3270000	2560000	1.21:1.28:1.00	1.28	1	Oxidation (M); Amidation
SEEPPISLDLTFHLLREVLEMARAEQLAQQAHSNRKLM(+15.99)EII(-.98)		3.3	1.53	2	926000	0	2260000	1930000	1750000	2910000	1430000	475000	0	0	667000	1550000	0	0	0	-:64.00:64.00:64.00:64.00:64.00:64.00:-:-:64.00:64.00:-:-:-	1980000	1600000	1110000	1.79:1.44:1.00	1.79	1	Oxidation (M); Amidation
SEESQEREY	P16014|SCG1_MOUSE|Secretogranin-1	10.89	34.34	0.7	1740000	4630000	3480000	2400000	1880000	1400000	990000	1370000	883000	1360000	1110000	784000	613000	1150000	2310000	2.01:1.51:1.04:0.82:0.61:0.43:0.59:0.38:0.59:0.48:0.34:0.27:0.50:1.00	3100000	1200000	1190000	2.59:1.01:1.00	2.59	1
SEPEAAPAPR		6.08	3.83	4.3	232000	382000	221000	288000	380000	307000	169000	282000	173000	122000	240000	141000	135000	124000	278000	1.37:0.79:1.04:1.36:1.10:0.61:1.01:0.62:0.44:0.86:0.51:0.48:0.45:1.00	318000	211000	184000	1.73:1.15:1.00	1.73	1
SEPEAAPAPRRL		7.47	9.67	1	699000	1730000	1250000	1320000	1380000	534000	406000	334000	188000	717000	463000	241000	237000	452000	534000	3.24:2.35:2.46:2.58:1.00:0.76:0.62:0.35:1.34:0.87:0.45:0.44:0.85:1.00	1420000	436000	385000	3.68:1.13:1.00	3.68	1
SFARAPQL	P16014|SCG1_MOUSE|Secretogranin-1	11.59	13.16	0.9	1390000	2340000	1610000	1720000	1180000	1110000	1040000	1060000	817000	1270000	1770000	1120000	1230000	1140000	2070000	1.13:0.78:0.83:0.57:0.54:0.50:0.51:0.39:0.61:0.86:0.54:0.59:0.55:1.00	1710000	1060000	1470000	1.17:0.72:1.00	1.61	1
SFARAPQLD	P16014|SCG1_MOUSE|Secretogranin-1	12.45	25.13	0.7	1360000	2830000	1860000	1870000	1270000	976000	915000	1120000	695000	1130000	1430000	941000	1010000	1040000	1890000	1.50:0.99:0.99:0.67:0.52:0.48:0.59:0.37:0.60:0.76:0.50:0.53:0.55:1.00	1960000	967000	1260000	1.55:0.77:1.00	2.03	1
SFARAPQLDL	P16014|SCG1_MOUSE|Secretogranin-1	62.43	22.45	0.7	61700000	118000000	78000000	92200000	51300000	46600000	49800000	41100000	35300000	53500000	77500000	41700000	60100000	58200000	60400000	1.95:1.29:1.53:0.85:0.77:0.82:0.68:0.58:0.89:1.28:0.69:1.00:0.96:1.00	84900000	45300000	59600000	1.42:0.76:1.00	1.88	1
SFARAPQLDLKRQYDGVAELDQLLHY	P16014|SCG1_MOUSE|Secretogranin-1	8.88	7.58	1.8	2790000	1390000	2160000	2790000	2940000	2180000	2990000	3010000	1730000	2680000	4300000	3130000	3620000	3000000	3170000	0.44:0.68:0.88:0.93:0.69:0.94:0.95:0.55:0.84:1.36:0.99:1.14:0.94:1.00	2510000	2520000	3440000	0.73:0.73:1.00	1.37	2
SFSDKHGLT(-.98)		7.54	13.04	0.8	495000	201000	0	0	147000	728000	736000	945000	554000	435000	836000	652000	559000	522000	610000	0.33:0:0:0.24:1.19:1.21:1.55:0.91:0.71:1.37:1.07:0.92:0.86:1.00	174000	680000	636000	0.27:1.07:1.00	3.91	1	Amidation
SGGVVKDNFVP	Q99JA0|CALCA_MOUSE|Calcitonin	4.29	11.47	8.4	646000	91400	141000	62400	20700	1090000	1140000	1130000	995000	610000	977000	706000	741000	577000	777000	0.12:0.18:0.08:0.03:1.40:1.46:1.45:1.28:0.78:1.26:0.91:0.95:0.74:1.00	78900	991000	756000	0.10:1.31:1.00	12.55	1
SGGVVKDNFVPTNVGSEAF(-.98)	Q99JA0|CALCA_MOUSE|Calcitonin	6.86	2.76	1.7	633000	765000	653000	605000	954000	604000	409000	426000	314000	522000	1080000	562000	603000	421000	946000	0.81:0.69:0.64:1.01:0.64:0.43:0.45:0.33:0.55:1.14:0.59:0.64:0.45:1.00	744000	455000	722000	1.03:0.63:1.00	1.64	1	Amidation
SGQLGLPDE	Q03517|SCG2_MOUSE|Secretogranin-2	5.12	1.61	1.2	432000	1100000	506000	360000	412000	524000	376000	408000	452000	250000	502000	370000	261000	215000	315000	3.48:1.61:1.14:1.31:1.66:1.19:1.29:1.43:0.79:1.59:1.17:0.83:0.68:1.00	594000	402000	332000	1.79:1.21:1.00	1.79	1
SGQLGLPDEE	Q03517|SCG2_MOUSE|Secretogranin-2	6.71	1.43	1	230000	0	0	409000	226000	299000	210000	249000	229000	212000	441000	279000	190000	175000	296000	0:0:1.38:0.77:1.01:0.71:0.84:0.78:0.72:1.49:0.94:0.64:0.59:1.00	318000	240000	276000	1.15:0.87:1.00	1.33	1
SGQLGLPDEEN	Q03517|SCG2_MOUSE|Secretogranin-2	10.09	15.59	1.1	3750000	9010000	3710000	4020000	3630000	3600000	2280000	2690000	2690000	3200000	4490000	2820000	3130000	2280000	4900000	1.84:0.76:0.82:0.74:0.73:0.47:0.55:0.55:0.65:0.92:0.58:0.64:0.46:1.00	5100000	2890000	3520000	1.45:0.82:1.00	1.76	1
SGQLGLPDEENR	Q03517|SCG2_MOUSE|Secretogranin-2	12.62	20.99	0.9	1900000	3400000	2310000	2590000	3120000	2060000	1310000	1550000	1070000	1540000	1560000	1410000	1350000	1260000	2040000	1.66:1.13:1.27:1.53:1.01:0.64:0.76:0.53:0.75:0.76:0.69:0.66:0.62:1.00	2850000	1510000	1520000	1.88:0.99:1.00	1.89	1
SGQLGLPDEENRRES	Q03517|SCG2_MOUSE|Secretogranin-2	6.97	0.5	1.6	595000	1090000	507000	428000	488000	638000	476000	560000	582000	523000	668000	441000	572000	427000	925000	1.18:0.55:0.46:0.53:0.69:0.51:0.61:0.63:0.57:0.72:0.48:0.62:0.46:1.00	629000	556000	607000	1.04:0.92:1.00	1.13	1
SGQLGLPDEENRRESKDQLS	Q03517|SCG2_MOUSE|Secretogranin-2	3.34	7.64	2.3	315000	1120000	962000	907000	868000	0	0	0	139000	277000	0	0	0	132000	0	64.00:64.00:64.00:64.00:-:-:-:64.00:64.00:-:-:-:64.00:-	965000	208000	132000	7.33:1.58:1.00	7.33	1
SGQLGLPDEENRRESKDQLSEDASKVIT	Q03517|SCG2_MOUSE|Secretogranin-2	5.34	2.18	2.3	1220000	950000	860000	713000	663000	2430000	1550000	2060000	1310000	1110000	917000	863000	978000	1100000	1590000	0.60:0.54:0.45:0.42:1.53:0.98:1.30:0.83:0.70:0.58:0.54:0.62:0.70:1.00	797000	1690000	1090000	0.73:1.55:1.00	2.13	1
SGQLGLPDEENRRESKDQLSEDASKVITYL	Q03517|SCG2_MOUSE|Secretogranin-2	5.67	6.62	1.3	2050000	7090000	0	4450000	3030000	890000	1230000	1310000	816000	1420000	1550000	996000	1580000	1740000	2630000	2.70:0:1.70:1.15:0.34:0.47:0.50:0.31:0.54:0.59:0.38:0.60:0.66:1.00	4860000	1140000	1700000	2.86:0.67:1.00	4.28	1
SHHLAHY	P16014|SCG1_MOUSE|Secretogranin-1	9.28	5.25	0.9	501000	859000	447000	489000	441000	407000	360000	499000	370000	516000	489000	344000	457000	474000	863000	1.00:0.52:0.57:0.51:0.47:0.42:0.58:0.43:0.60:0.57:0.40:0.53:0.55:1.00	559000	430000	525000	1.06:0.82:1.00	1.3	1
SISVSVPM(+15.99)ISGTGNFQHWSDAQNNFSVTCVPLGERATLLL		5.25	1.34	2.5	1420000	0	1240000	1450000	1710000	1230000	1300000	932000	1240000	1130000	3070000	2150000	2760000	857000	842000	0:1.47:1.72:2.03:1.46:1.54:1.11:1.48:1.34:3.64:2.55:3.28:1.02:1.00	1460000	1170000	1930000	0.76:0.60:1.00	1.66	1	Oxidation (M)
SKEADVATVRLGE	P16014|SCG1_MOUSE|Secretogranin-1	12.22	60	0.7	5630000	2790000	2020000	2330000	1710000	10600000	7670000	8430000	7680000	4580000	5390000	5160000	6330000	5470000	8630000	0.32:0.23:0.27:0.20:1.23:0.89:0.98:0.89:0.53:0.63:0.60:0.73:0.63:1.00	2210000	7790000	6200000	0.36:1.26:1.00	3.52	2
SKEVPEIE	P22005|PENK_MOUSE|Proenkephalin-A	14.73	44.53	0.6	3810000	2850000	1950000	1850000	1450000	6350000	4170000	5550000	5000000	3820000	4090000	3660000	3330000	3560000	5710000	0.50:0.34:0.32:0.25:1.11:0.73:0.97:0.87:0.67:0.72:0.64:0.58:0.62:1.00	2030000	4980000	4070000	0.50:1.22:1.00	2.46	1
SKIREEYPDRIM(+15.99)N		3.88	9.25	5.9	457000	83200	271000	40000	0	1070000	777000	1080000	637000	380000	451000	416000	434000	371000	384000	0.22:0.70:0.10:0:2.79:2.02:2.81:1.66:0.99:1.17:1.08:1.13:0.97:1.00	131000	790000	411000	0.32:1.92:1.00	6.01	1	Oxidation (M)
SKIREEYPDRIM(+15.99)NTF		4.21	5.59	11.3	726000	213000	214000	200000	248000	1280000	1230000	1250000	911000	845000	1030000	734000	939000	672000	402000	0.53:0.53:0.50:0.62:3.19:3.06:3.11:2.27:2.10:2.56:1.83:2.34:1.67:1.00	219000	1100000	755000	0.29:1.46:1.00	5.04	1	Oxidation (M)
SKPDNPGEDAPAEDMARYYSALRHYINLITRQRY(-.98)		6.11	2.54	1.9	1620000	853000	2390000	2760000	2350000	1010000	2420000	1530000	789000	1260000	2080000	2530000	1560000	696000	503000	1.69:4.76:5.49:4.66:2.00:4.81:3.05:1.57:2.51:4.14:5.03:3.11:1.38:1.00	2090000	1400000	1470000	1.42:0.95:1.00	1.49	1	Amidation
SLAAATGKQELA	P60041|SMS_MOUSE|Somatostatin	8.84	59.09	1	730000	346000	267000	287000	291000	1610000	817000	1210000	644000	633000	1010000	754000	656000	659000	1040000	0.33:0.26:0.28:0.28:1.54:0.78:1.16:0.62:0.61:0.97:0.72:0.63:0.63:1.00	298000	982000	825000	0.36:1.19:1.00	3.3	1
SLAAATGKQELAK	P60041|SMS_MOUSE|Somatostatin	11.05	10.57	0.7	2100000	2030000	1570000	1640000	1000000	3740000	1610000	2410000	1160000	2040000	2220000	1890000	1720000	1980000	4440000	0.46:0.35:0.37:0.23:0.84:0.36:0.54:0.26:0.46:0.50:0.43:0.39:0.45:1.00	1560000	2190000	2450000	0.64:0.89:1.00	1.57	2
SLAAATGKQELAKY	P60041|SMS_MOUSE|Somatostatin	7.32	7.24	1.3	504000	305000	259000	327000	165000	792000	351000	358000	375000	404000	554000	471000	813000	580000	1300000	0.23:0.20:0.25:0.13:0.61:0.27:0.27:0.29:0.31:0.42:0.36:0.62:0.44:1.00	264000	456000	745000	0.35:0.61:1.00	2.82	1
SLATLESVFQELGKLTGPSNQ	Q03517|SCG2_MOUSE|Secretogranin-2	0.71	60	16.8	220000	534000	321000	0	255000	0	0	0	0	0	0	0	1170000	0	792000	0.67:0.40:0:0.32:0:0:0:0:0:0:0:1.48:0:1.00	534000	0	1960000	0.27:0:1.00	64	2
SLDPSHR	P09240|CCKN_MOUSE|Cholecystokinin	4	60	1	264000	0	0	0	0	568000	451000	546000	445000	271000	237000	228000	298000	250000	406000	0:0:0:0:1.40:1.11:1.34:1.09:0.67:0.58:0.56:0.73:0.62:1.00	0	456000	284000	0:1.61:1.00	64	1
SLDPSHRISD	P09240|CCKN_MOUSE|Cholecystokinin	7.08	4.09	2	1420000	1080000	822000	823000	692000	2310000	1710000	2290000	1570000	1280000	1410000	1290000	1260000	1320000	1990000	0.54:0.41:0.41:0.35:1.16:0.86:1.15:0.79:0.65:0.71:0.65:0.64:0.67:1.00	853000	1830000	1460000	0.59:1.26:1.00	2.15	3
SLKNEDTPN	Q03517|SCG2_MOUSE|Secretogranin-2	7.06	0.71	1.4	327000	412000	279000	362000	381000	387000	206000	356000	180000	380000	331000	224000	164000	289000	623000	0.66:0.45:0.58:0.61:0.62:0.33:0.57:0.29:0.61:0.53:0.36:0.26:0.46:1.00	359000	302000	326000	1.10:0.93:1.00	1.19	1
SLQSILRKN		14.5	13.55	0.8	5530000	9860000	6110000	6750000	4270000	4640000	4700000	4540000	3360000	4460000	6750000	5170000	5120000	4360000	7370000	1.34:0.83:0.92:0.58:0.63:0.64:0.62:0.46:0.61:0.92:0.70:0.70:0.59:1.00	6750000	4340000	5750000	1.17:0.75:1.00	1.56	2
SLSAASAPLVETSTPL		31.39	4.12	1.4	17200000	28000000	12000000	12700000	13900000	18300000	17300000	16500000	11300000	15100000	28600000	19000000	18000000	12200000	17800000	1.58:0.68:0.71:0.78:1.03:0.97:0.93:0.63:0.85:1.61:1.07:1.01:0.68:1.00	16600000	15700000	19100000	0.87:0.82:1.00	1.22	1
SLSAASAPLVETSTPLR		11.34	60	2.7	9650000	1840000	1540000	2120000	2400000	20200000	15800000	17400000	9830000	8100000	14700000	11400000	11500000	7780000	10600000	0.17:0.14:0.20:0.23:1.90:1.49:1.64:0.93:0.76:1.39:1.08:1.08:0.73:1.00	2000000	14300000	11200000	0.18:1.27:1.00	7.11	2
SLSAASAPLVETSTPLRL		38.42	7.38	1.1	78600000	131000000	54800000	51900000	75400000	71500000	77800000	86200000	49600000	49200000	148000000	92500000	89300000	58900000	63400000	2.07:0.86:0.82:1.19:1.13:1.23:1.36:0.78:0.78:2.34:1.46:1.41:0.93:1.00	78300000	66900000	90500000	0.86:0.74:1.00	1.35	2
SPAFLFQPQRF(-.98)		3.16	3.8	5.6	449000	610000	202000	289000	437000	55700	82100	0	224000	506000	1470000	632000	777000	375000	627000	0.97:0.32:0.46:0.70:0.09:0.13:0:0.36:0.81:2.35:1.01:1.24:0.60:1.00	385000	217000	777000	0.50:0.28:1.00	3.58	1	Amidation
SPETLIS		7.46	2.51	1	1180000	1850000	1570000	1740000	1190000	1440000	704000	1000000	859000	1170000	744000	813000	822000	966000	1610000	1.15:0.97:1.09:0.74:0.90:0.44:0.62:0.54:0.73:0.46:0.51:0.51:0.60:1.00	1590000	1030000	990000	1.60:1.04:1.00	1.6	1
SPETLISDLL		9.16	15.06	0.9	3500000	2850000	2160000	3420000	2260000	5050000	3850000	4970000	5970000	2280000	3130000	3440000	2440000	3240000	3990000	0.71:0.54:0.86:0.57:1.26:0.96:1.24:1.50:0.57:0.78:0.86:0.61:0.81:1.00	2670000	4430000	3250000	0.82:1.36:1.00	1.66	1
SPETLISDLLM(+15.99)		4.79	1.55	1.4	305000	462000	236000	735000	583000	0	0	0	329000	224000	320000	284000	371000	324000	407000	1.14:0.58:1.81:1.43:0:0:0:0.81:0.55:0.79:0.70:0.91:0.80:1.00	504000	276000	341000	1.48:0.81:1.00	1.82	1	Oxidation (M)
SPETLISDLLM(+15.99)K		3.34	2.05	13.3	1490000	974000	842000	1080000	837000	1430000	1700000	1480000	1280000	2050000	1680000	1470000	2220000	1720000	2150000	0.45:0.39:0.50:0.39:0.66:0.79:0.69:0.59:0.95:0.78:0.68:1.03:0.80:1.00	935000	1920000	1870000	0.50:1.02:1.00	2.05	2	Oxidation (M)
SPETLISDLLM(+15.99)KE		3.96	2.6	2.1	751000	561000	676000	257000	420000	1340000	382000	1560000	926000	748000	790000	789000	1050000	238000	778000	0.72:0.87:0.33:0.54:1.72:0.49:2.01:1.19:0.96:1.02:1.01:1.35:0.31:1.00	478000	992000	729000	0.66:1.36:1.00	2.07	1	Oxidation (M)
SPETLISDLLM(+15.99)KESTENAPR		11.2	49.97	1.1	2060000	5640000	3680000	3530000	2990000	1250000	1060000	1080000	912000	2230000	1200000	922000	1210000	1420000	1660000	3.40:2.22:2.13:1.80:0.76:0.64:0.65:0.55:1.35:0.72:0.56:0.73:0.86:1.00	3960000	1310000	1280000	3.09:1.02:1.00	3.09	1	Oxidation (M)
SPETLISDLLM(+15.99)KESTENAPRT		5.99	4.01	1.4	394000	857000	581000	514000	425000	295000	340000	337000	275000	494000	317000	266000	235000	250000	326000	2.63:1.78:1.58:1.30:0.90:1.04:1.03:0.84:1.52:0.97:0.82:0.72:0.77:1.00	594000	348000	279000	2.13:1.25:1.00	2.13	1	Oxidation (M)
SPETLISDLLM(+15.99)KESTENAPRTRLEDPS		4.83	3.89	4.9	1280000	861000	503000	538000	636000	2110000	1470000	2680000	1600000	1700000	1280000	1320000	1290000	999000	994000	0.87:0.51:0.54:0.64:2.12:1.48:2.69:1.61:1.71:1.29:1.33:1.30:1.00:1.00	635000	2200000	1360000	0.47:1.62:1.00	3.47	2	Oxidation (M)
SPETLISDLLM(+15.99)KESTENAPRTRLEDPSMW		2.72	3.09	1	1260000	0	2020000	2730000	2440000	623000	1620000	1250000	730000	1160000	1130000	831000	974000	1180000	994000	0:2.03:2.75:2.46:0.63:1.63:1.26:0.73:1.17:1.14:0.84:0.98:1.19:1.00	3040000	1080000	1020000	2.97:1.05:1.00	2.97	2	Oxidation (M)
SPETLISDLLMK		4.5	1.25	1.5	204000	0	151000	280000	0	254000	260000	213000	71200	0	186000	291000	448000	323000	373000	0:0.40:0.75:0:0.68:0.70:0.57:0.19:0:0.50:0.78:1.20:0.86:1.00	215000	200000	324000	0.66:0.62:1.00	1.62	1
SPETLISDLLMKESTENAPR		3.87	6.39	7.1	1170000	881000	4350000	3380000	914000	732000	618000	805000	217000	632000	783000	681000	747000	800000	895000	0.98:4.86:3.78:1.02:0.82:0.69:0.90:0.24:0.71:0.87:0.76:0.83:0.89:1.00	2800000	643000	810000	3.45:0.79:1.00	4.35	2
SPETLISDLLMKESTENAPRT		2.69	2.43	5.3	214000	65600	574000	602000	230000	136000	201000	323000	0	136000	134000	180000	214000	102000	95400	0.69:6.02:6.31:2.41:1.42:2.11:3.38:0:1.43:1.40:1.89:2.24:1.07:1.00	368000	199000	145000	2.54:1.37:1.00	2.54	1
SPETLISDLLMKESTENAPRTRLEDPS		4.16	0.47	2.5	1580000	1540000	1890000	1980000	0	1880000	1020000	2360000	700000	1640000	1810000	1290000	2140000	1960000	1850000	0.83:1.02:1.07:0:1.01:0.55:1.28:0.38:0.88:0.98:0.70:1.16:1.06:1.00	1800000	1520000	1810000	1.00:0.84:1.00	1.19	2
SPETLISDLLMKESTENAPRTRLEDPSM(+15.99)W		5	0.47	2.5	2120000	333000	3000000	3480000	2260000	1950000	2760000	2340000	1540000	1940000	1590000	1870000	2190000	2390000	2030000	0.16:1.48:1.72:1.11:0.96:1.36:1.16:0.76:0.96:0.78:0.92:1.08:1.18:1.00	2450000	2110000	2010000	1.22:1.05:1.00	1.22	2	Oxidation (M)
SPETLISDLLMKESTENAPRTRLEDPSMW		3.84	7.31	3	760000	0	1630000	2990000	1220000	1110000	1110000	792000	251000	0	0	444000	347000	490000	265000	0:6.14:11.28:4.61:4.17:4.17:2.99:0.94:0:0:1.67:1.31:1.85:1.00	1950000	814000	386000	5.04:2.11:1.00	5.04	1
SPGVRNQGGG(-.98)		4.92	5.31	3.3	4920000	6500000	7700000	7950000	5530000	720000	887000	1630000	1400000	2110000	8900000	10700000	9970000	2050000	2820000	2.30:2.73:2.82:1.96:0.26:0.31:0.58:0.50:0.75:3.16:3.79:3.54:0.73:1.00	6920000	1350000	6880000	1.01:0.20:1.00	5.13	1	Amidation
SPLALGIPMYSI	P01027|CO3_MOUSE|Complement	8.25	60	1.2	2170000	5750000	3650000	5490000	4110000	1730000	772000	1170000	499000	2920000	839000	774000	540000	884000	1190000	4.84:3.07:4.62:3.46:1.45:0.65:0.99:0.42:2.45:0.71:0.65:0.45:0.74:1.00	4750000	1420000	845000	5.62:1.68:1.00	5.62	1
SPQLEDEAKE	P22005|PENK_MOUSE|Proenkephalin-A	18.92	19.98	0.9	4830000	6990000	5300000	5960000	4100000	7240000	4070000	6810000	5790000	5140000	2780000	2630000	2730000	2980000	5110000	1.37:1.04:1.17:0.80:1.42:0.80:1.33:1.13:1.01:0.54:0.51:0.53:0.58:1.00	5590000	5810000	3250000	1.72:1.79:1.00	1.79	1
SPQLEDEAKEL	P22005|PENK_MOUSE|Proenkephalin-A	9.16	43.44	0.9	2640000	6100000	2990000	3160000	4320000	1440000	1540000	1240000	1330000	2620000	3600000	2200000	2050000	1510000	2890000	2.12:1.04:1.10:1.50:0.50:0.53:0.43:0.46:0.91:1.25:0.76:0.71:0.53:1.00	4140000	1630000	2450000	1.69:0.67:1.00	2.54	1
SPQLEDEAKELQ	P22005|PENK_MOUSE|Proenkephalin-A	78.49	23.42	0.7	59500000	122000000	78200000	85300000	63600000	41500000	44100000	48800000	42000000	52600000	56300000	42900000	43400000	41600000	70300000	1.74:1.11:1.21:0.90:0.59:0.63:0.69:0.60:0.75:0.80:0.61:0.62:0.59:1.00	87300000	45800000	50900000	1.72:0.90:1.00	1.91	1
SPRASDP		15.28	60	1.1	3010000	10700000	7010000	5210000	2270000	2330000	1050000	1650000	701000	3760000	1220000	905000	773000	1510000	3090000	3.47:2.27:1.69:0.74:0.75:0.34:0.53:0.23:1.22:0.39:0.29:0.25:0.49:1.00	6300000	1900000	1500000	4.21:1.27:1.00	4.21	1
SPRTPDRVSETDIQR	P12961|7B2_MOUSE|Neuroendocrine	3.67	3.97	0.6	150000	0	494000	595000	463000	198000	0	0	0	0	179000	0	0	168000	0	-:64.00:64.00:64.00:64.00:-:-:-:-:64.00:-:-:64.00:-	517000	198000	174000	2.98:1.14:1.00	2.98	1
SPRTPDRVSETDIQRLL	P12961|7B2_MOUSE|Neuroendocrine	5.6	5.92	1.3	603000	1320000	1520000	1490000	1010000	268000	198000	0	0	901000	290000	244000	238000	426000	539000	2.45:2.82:2.77:1.87:0.50:0.37:0:0:1.67:0.54:0.45:0.44:0.79:1.00	1330000	455000	347000	3.84:1.31:1.00	3.84	1
SPRTPDRVSETDIQRLLH	P12961|7B2_MOUSE|Neuroendocrine	4.73	5.58	2	336000	982000	986000	856000	865000	0	0	0	0	294000	143000	0	175000	178000	231000	4.25:4.27:3.71:3.75:0:0:0:0:1.27:0.62:0:0.76:0.77:1.00	922000	294000	182000	5.08:1.62:1.00	5.08	1
SQENPNTYSEDLDV		9.55	60	1.2	1500000	5420000	2730000	2830000	1620000	780000	970000	798000	604000	926000	925000	509000	584000	799000	1530000	3.55:1.79:1.85:1.06:0.51:0.64:0.52:0.40:0.61:0.61:0.33:0.38:0.52:1.00	3150000	816000	869000	3.63:0.94:1.00	3.86	1
SREDAGAPVEDS(-.98)	P16014|SCG1_MOUSE|Secretogranin-1	5.84	2.75	1	225000	176000	97800	232000	0	422000	218000	496000	262000	266000	163000	202000	160000	148000	307000	0.57:0.32:0.75:0:1.37:0.71:1.61:0.85:0.87:0.53:0.66:0.52:0.48:1.00	169000	333000	196000	0.86:1.70:1.00	1.97	1	Amidation
SREEVRFPD	P16014|SCG1_MOUSE|Secretogranin-1	7	1.93	0.9	249000	314000	286000	267000	191000	624000	252000	328000	212000	178000	254000	176000	145000	0	265000	1.19:1.08:1.01:0.72:2.36:0.95:1.24:0.80:0.67:0.96:0.66:0.55:0:1.00	265000	319000	210000	1.26:1.52:1.00	1.52	1
SSEPEAAPAPR		8.1	5.72	0.9	461000	632000	331000	408000	497000	685000	386000	857000	400000	401000	442000	321000	223000	236000	636000	0.99:0.52:0.64:0.78:1.08:0.61:1.35:0.63:0.63:0.69:0.50:0.35:0.37:1.00	467000	546000	371000	1.26:1.47:1.00	1.47	1
SSPETLISDLLM(+15.99)K		6.38	14.11	1.2	1440000	423000	377000	439000	357000	1650000	1930000	1940000	1720000	1400000	1950000	1610000	2510000	1760000	2080000	0.20:0.18:0.21:0.17:0.80:0.93:0.94:0.83:0.67:0.94:0.78:1.21:0.85:1.00	399000	1730000	1980000	0.20:0.87:1.00	4.97	1	Oxidation (M)
SSPETLISDLLM(+15.99)KE		5.47	11.17	1.3	1010000	161000	0	231000	160000	1950000	2430000	2120000	1260000	814000	1130000	897000	1160000	916000	950000	0.17:0:0.24:0.17:2.06:2.56:2.23:1.33:0.86:1.19:0.94:1.22:0.96:1.00	184000	1720000	1010000	0.18:1.70:1.00	9.33	1	Oxidation (M)
SSPETLISDLLM(+15.99)KESTE		1.82	1.77	9.7	216000	631000	402000	589000	367000	210000	271000	0	107000	0	193000	0	0	0	256000	2.46:1.57:2.30:1.43:0.82:1.06:0:0.42:0:0.75:0:0:0:1.00	497000	196000	225000	2.21:0.87:1.00	2.54	1	Oxidation (M)
SSPETLISDLLM(+15.99)KESTENAP		5.07	1.95	1.8	687000	1400000	991000	933000	1090000	727000	714000	0	411000	632000	611000	402000	546000	554000	609000	2.30:1.63:1.53:1.79:1.19:1.17:0:0.67:1.04:1.00:0.66:0.90:0.91:1.00	1100000	621000	544000	2.03:1.14:1.00	2.03	1	Oxidation (M)
SSPETLISDLLM(+15.99)KESTENAPR		15.51	19.55	1.5	6260000	11400000	7200000	8270000	10100000	5020000	5780000	4850000	4130000	5380000	5270000	4000000	5240000	5350000	5740000	1.98:1.25:1.44:1.76:0.87:1.01:0.84:0.72:0.94:0.92:0.70:0.91:0.93:1.00	9340000	5080000	5120000	1.82:0.99:1.00	1.84	2	Oxidation (M)
SSPETLISDLLM(+15.99)KESTENAPRT		7.9	4.18	3.6	1540000	2750000	149000	1160000	827000	2040000	1140000	2260000	1440000	0	2280000	1610000	2150000	1700000	2060000	1.34:0.07:0.56:0.40:0.99:0.55:1.10:0.70:0:1.11:0.78:1.05:0.82:1.00	1220000	1720000	1960000	0.62:0.88:1.00	1.6	1	Oxidation (M)
SSPETLISDLLM(+15.99)KESTENAPRTRLED		4.77	0.89	1.2	458000	371000	0	0	422000	389000	490000	713000	556000	607000	606000	660000	673000	439000	485000	0.76:0:0:0.87:0.80:1.01:1.47:1.15:1.25:1.25:1.36:1.39:0.90:1.00	397000	551000	573000	0.69:0.96:1.00	1.44	1	Oxidation (M)
SSPETLISDLLM(+15.99)KESTENAPRTRLEDPS		9.01	53.19	2	3050000	2020000	1200000	1190000	1710000	5310000	4710000	6220000	3650000	3140000	3770000	2360000	2530000	2570000	2350000	0.86:0.51:0.51:0.73:2.26:2.00:2.65:1.55:1.33:1.60:1.00:1.08:1.09:1.00	1530000	4610000	2720000	0.56:1.70:1.00	3.01	1	Oxidation (M)
SSPETLISDLLM(+15.99)KESTENAPRTRLEDPSM(+15.99)		7.65	3.51	2.2	1200000	2650000	1010000	1310000	1790000	882000	974000	1110000	957000	1060000	1550000	817000	892000	760000	1030000	2.58:0.98:1.27:1.74:0.86:0.95:1.08:0.93:1.03:1.51:0.79:0.87:0.74:1.00	1690000	996000	1010000	1.67:0.99:1.00	1.7	1	Oxidation (M)
SSPETLISDLLM(+15.99)KESTENAPRTRLEDPSM(+15.99)W		10.55	8.83	2.3	18500000	25300000	23700000	18100000	28100000	9180000	14300000	15200000	13600000	24300000	22700000	14100000	16500000	15600000	18800000	1.34:1.26:0.96:1.49:0.49:0.76:0.81:0.72:1.29:1.21:0.75:0.88:0.83:1.00	23800000	15600000	17900000	1.33:0.87:1.00	1.53	3	Oxidation (M)
SSPETLISDLLM(+15.99)KESTENAPRTRLEDPSMW		8.84	13.12	1.6	19200000	7550000	31300000	36700000	22100000	17300000	15000000	14000000	9530000	12900000	25700000	22000000	16400000	17200000	21500000	0.35:1.46:1.71:1.03:0.81:0.70:0.65:0.44:0.60:1.20:1.02:0.76:0.80:1.00	24400000	15000000	23200000	1.05:0.65:1.00	1.63	3	Oxidation (M)
SSPETLISDLLMK		4.88	60	1.5	215000	0	0	0	0	312000	466000	428000	169000	0	0	422000	476000	361000	379000	0:0:0:0:0.82:1.23:1.13:0.45:0:0:1.11:1.26:0.95:1.00	0	344000	410000	0:0.84:1.00	64	1
SSPETLISDLLMKESTENAPR		5.89	3.18	2.1	2950000	1510000	6340000	7480000	2840000	2550000	3050000	2560000	821000	1380000	2450000	2310000	2840000	2450000	2720000	0.55:2.33:2.75:1.04:0.94:1.12:0.94:0.30:0.51:0.90:0.85:1.05:0.90:1.00	4660000	2160000	2610000	1.79:0.83:1.00	2.15	2
SSPETLISDLLMKESTENAPRT		5.01	1.2	3.5	1110000	2020000	1330000	1490000	1090000	1150000	1370000	1170000	378000	598000	823000	874000	1240000	916000	1110000	1.83:1.20:1.34:0.99:1.03:1.24:1.05:0.34:0.54:0.74:0.79:1.12:0.83:1.00	1480000	932000	991000	1.50:0.94:1.00	1.59	1
SSPETLISDLLMKESTENAPRTRLED		4.21	0.43	1.8	429000	97500	513000	619000	301000	489000	706000	667000	125000	297000	585000	162000	615000	378000	448000	0.22:1.15:1.38:0.67:1.09:1.58:1.49:0.28:0.66:1.31:0.36:1.37:0.84:1.00	383000	457000	438000	0.87:1.04:1.00	1.19	1
SSPETLISDLLMKESTENAPRTRLEDPS		4.32	1.88	1.8	2150000	2920000	1180000	1500000	616000	3580000	4190000	4450000	980000	1190000	2090000	1660000	2370000	1650000	1690000	1.72:0.70:0.89:0.36:2.12:2.48:2.63:0.58:0.70:1.23:0.98:1.40:0.97:1.00	1550000	2880000	1890000	0.82:1.52:1.00	1.85	1
SSPETLISDLLMKESTENAPRTRLEDPSM(+15.99)W		10.25	9.36	2.9	5180000	1100000	5170000	6570000	4770000	4060000	5270000	4520000	2690000	5390000	9700000	6490000	5840000	4580000	6390000	0.17:0.81:1.03:0.75:0.63:0.82:0.71:0.42:0.84:1.52:1.02:0.91:0.72:1.00	4400000	4390000	6600000	0.67:0.66:1.00	1.51	1	Oxidation (M)
SSPETLISDLLMKESTENAPRTRLEDPSMW		6	3.74	2	7430000	590000	16500000	16900000	3420000	8790000	8840000	6580000	1690000	2280000	8120000	6680000	7950000	7450000	8160000	0.07:2.02:2.08:0.42:1.08:1.08:0.81:0.21:0.28:1.00:0.82:0.97:0.91:1.00	11500000	5640000	8270000	1.39:0.68:1.00	2.04	2
SSVEKQVALLKALYGHGQIS		6.7	3.83	1.4	925000	553000	478000	714000	606000	1390000	1280000	1380000	532000	987000	1160000	1000000	1040000	834000	1000000	0.55:0.48:0.71:0.60:1.38:1.27:1.37:0.53:0.98:1.16:1.00:1.03:0.83:1.00	588000	1110000	1010000	0.58:1.10:1.00	1.89	1
SSVEKQVALLKALYGHGQISH		5.29	1.64	1.7	462000	340000	444000	60500	367000	587000	632000	587000	329000	385000	771000	474000	529000	470000	490000	0.69:0.91:0.12:0.75:1.20:1.29:1.20:0.67:0.79:1.57:0.97:1.08:0.96:1.00	303000	504000	547000	0.55:0.92:1.00	1.81	1
SSYEGHPLSEE	P16014|SCG1_MOUSE|Secretogranin-1	10.24	26.24	0.6	943000	565000	483000	630000	605000	1470000	1240000	1600000	1210000	774000	1050000	740000	754000	900000	1170000	0.48:0.41:0.54:0.52:1.26:1.06:1.37:1.03:0.66:0.90:0.63:0.64:0.77:1.00	571000	1260000	923000	0.62:1.36:1.00	2.21	1
SSYEGHPLSEERRP	P16014|SCG1_MOUSE|Secretogranin-1	5.13	5.11	0.7	361000	132000	87300	108000	107000	665000	309000	446000	535000	392000	568000	343000	290000	467000	600000	0.22:0.15:0.18:0.18:1.11:0.52:0.74:0.89:0.65:0.95:0.57:0.48:0.78:1.00	109000	469000	454000	0.24:1.03:1.00	4.32	1
STENAPRTRLEDPS		4.85	7.51	7	517000	101000	0	153000	0	1730000	846000	1330000	546000	369000	340000	396000	427000	413000	596000	0.17:0:0.26:0:2.90:1.42:2.23:0.92:0.62:0.57:0.66:0.72:0.69:1.00	127000	963000	434000	0.29:2.22:1.00	7.59	1
STPLRL		17.5	3.95	0.7	4270000	3910000	3150000	3700000	4320000	6110000	4370000	5380000	3020000	3880000	5270000	4210000	3730000	3510000	5300000	0.74:0.59:0.70:0.82:1.15:0.82:1.02:0.57:0.73:0.99:0.80:0.70:0.66:1.00	3770000	4550000	4400000	0.86:1.03:1.00	1.21	1
SVDQDLGPEVPPENVL(-.98)		5.96	1.2	1.8	594000	812000	580000	683000	695000	367000	630000	598000	311000	586000	891000	525000	620000	396000	624000	1.30:0.93:1.10:1.11:0.59:1.01:0.96:0.50:0.94:1.43:0.84:0.99:0.64:1.00	692000	498000	611000	1.13:0.82:1.00	1.39	1	Amidation
SVDQDLGPEVPPENVLGA		4.51	1.11	1.3	988000	1980000	1030000	1160000	1080000	1120000	768000	887000	637000	922000	1110000	860000	734000	634000	906000	2.19:1.14:1.28:1.20:1.24:0.85:0.98:0.70:1.02:1.23:0.95:0.81:0.70:1.00	1310000	867000	849000	1.55:1.02:1.00	1.55	1
SVDQDLGPEVPPENVLGAL		6.53	5.39	2.2	1480000	3580000	1650000	1870000	1960000	1240000	719000	1050000	684000	1240000	1510000	1560000	1070000	1040000	1590000	2.26:1.04:1.18:1.23:0.78:0.45:0.66:0.43:0.78:0.95:0.98:0.67:0.66:1.00	2270000	987000	1350000	1.67:0.73:1.00	2.3	1
SVDQDLGPEVPPENVLGALL		4.16	1.33	1.8	10700000	19000000	11900000	18800000	12000000	14500000	0	12500000	4460000	4530000	4770000	7550000	16200000	9360000	13800000	1.37:0.86:1.36:0.87:1.05:0:0.90:0.32:0.33:0.34:0.55:1.17:0.68:1.00	15400000	9590000	11200000	1.38:0.85:1.00	1.61	2
SVDQDLGPEVPPENVLGALLR		5.88	2.68	1.7	5320000	3550000	3240000	3460000	3250000	10700000	4200000	4600000	4250000	4350000	4420000	3670000	16300000	3160000	5210000	0.68:0.62:0.66:0.62:2.06:0.81:0.88:0.82:0.84:0.85:0.70:3.14:0.61:1.00	3370000	5630000	6560000	0.51:0.86:1.00	1.94	2
SVDQDLGPEVPPENVLGALLRV		10.72	25.26	2.1	27300000	36500000	35000000	38700000	42800000	16500000	19200000	21200000	6440000	22300000	35500000	20200000	35900000	19700000	32000000	1.14:1.10:1.21:1.34:0.52:0.60:0.66:0.20:0.70:1.11:0.63:1.12:0.61:1.00	38200000	17100000	28700000	1.33:0.60:1.00	2.23	2
SVDQDLGPEVPPENVLGALLRVK		5.53	7.3	1.9	787000	2230000	1350000	1580000	1320000	463000	248000	285000	333000	353000	564000	523000	524000	410000	837000	2.66:1.61:1.88:1.58:0.55:0.30:0.34:0.40:0.42:0.67:0.62:0.63:0.49:1.00	1620000	336000	572000	2.83:0.59:1.00	4.82	1
SVDQDLGPEVPPENVLGALLRVKRLENPSPQAPARRLLPP		6.03	0.32	1.7	7050000	5410000	5920000	8880000	4250000	8270000	8430000	9660000	5330000	5720000	10200000	7040000	8200000	6060000	5270000	1.03:1.12:1.69:0.81:1.57:1.60:1.83:1.01:1.08:1.94:1.34:1.56:1.15:1.00	8110000	8160000	7600000	1.07:1.07:1.00	1.07	4
SVFQELGKLTGP	Q03517|SCG2_MOUSE|Secretogranin-2	5.17	1.31	3.1	733000	1020000	975000	808000	597000	1000000	985000	1010000	475000	842000	439000	619000	483000	513000	500000	2.04:1.95:1.62:1.19:2.01:1.97:2.02:0.95:1.68:0.88:1.24:0.97:1.03:1.00	931000	863000	577000	1.61:1.50:1.00	1.61	2
SVFQELGKLTGPS	Q03517|SCG2_MOUSE|Secretogranin-2	10.04	42.86	0.9	1320000	440000	430000	705000	1070000	1970000	2690000	2410000	1270000	1070000	1510000	1260000	1570000	1020000	1030000	0.43:0.42:0.69:1.04:1.91:2.62:2.34:1.24:1.04:1.47:1.23:1.53:0.99:1.00	660000	1880000	1280000	0.52:1.47:1.00	2.85	1
SVFQELGKLTGPSN	Q03517|SCG2_MOUSE|Secretogranin-2	12.14	23.57	1.8	2180000	903000	938000	1410000	2100000	2790000	3500000	3060000	1930000	2220000	2690000	2440000	2780000	1950000	1770000	0.51:0.53:0.79:1.19:1.57:1.97:1.72:1.09:1.26:1.52:1.38:1.57:1.10:1.00	1340000	2700000	2330000	0.58:1.16:1.00	2.02	1
SVFQELGKLTGPSNQ	Q03517|SCG2_MOUSE|Secretogranin-2	35.18	4.93	0.8	40600000	29000000	32200000	38100000	49500000	58500000	48600000	50100000	31200000	44600000	41500000	41000000	36100000	31200000	36100000	0.80:0.89:1.05:1.37:1.62:1.34:1.39:0.86:1.23:1.15:1.14:1.00:0.86:1.00	37200000	46600000	37200000	1.00:1.25:1.00	1.25	2
SVLKNL	P09240|CCKN_MOUSE|Cholecystokinin	9.39	57.47	0.7	666000	362000	243000	351000	295000	819000	1240000	1220000	1040000	529000	779000	629000	551000	490000	772000	0.47:0.31:0.45:0.38:1.06:1.61:1.58:1.35:0.69:1.01:0.81:0.71:0.63:1.00	313000	970000	644000	0.49:1.51:1.00	3.1	1
SVLKNLQSLDPSHRIS	P09240|CCKN_MOUSE|Cholecystokinin	6.46	4.72	1.8	587000	340000	413000	445000	383000	868000	813000	866000	612000	550000	611000	569000	640000	522000	588000	0.58:0.70:0.76:0.65:1.48:1.38:1.47:1.04:0.93:1.04:0.97:1.09:0.89:1.00	395000	742000	586000	0.67:1.27:1.00	1.88	1
SVM(+15.99)PSPKVSDTVVEPYNATLSVH		6.22	1.99	1.8	747000	1040000	769000	526000	541000	1320000	638000	887000	561000	1100000	623000	431000	611000	637000	774000	1.34:0.99:0.68:0.70:1.70:0.82:1.15:0.72:1.43:0.80:0.56:0.79:0.82:1.00	719000	901000	615000	1.17:1.47:1.00	1.47	1	Oxidation (M)
SVMPSPKVSDTVVEPYN		6.83	1.55	1.5	503000	369000	765000	776000	393000	919000	589000	518000	192000	394000	438000	510000	423000	337000	423000	0.87:1.81:1.84:0.93:2.17:1.39:1.23:0.45:0.93:1.04:1.21:1.00:0.80:1.00	576000	523000	426000	1.35:1.23:1.00	1.35	1
SVMPSPKVSDTVVEPYNATLSVH		6.3	1	1.4	633000	316000	874000	715000	413000	1390000	674000	814000	229000	459000	684000	636000	561000	514000	572000	0.55:1.53:1.25:0.72:2.43:1.18:1.42:0.40:0.80:1.19:1.11:0.98:0.90:1.00	580000	714000	593000	0.98:1.20:1.00	1.23	1
SVMPSPKVSDTVVEPYNATLSVHQL		4.45	3.05	10.1	447000	327000	1010000	902000	514000	526000	389000	361000	443000	564000	230000	323000	305000	182000	183000	1.79:5.52:4.93:2.81:2.88:2.13:1.97:2.42:3.08:1.26:1.77:1.67:0.99:1.00	688000	457000	245000	2.82:1.87:1.00	2.82	1
SVNPYLQ(-.98)	P12961|7B2_MOUSE|Neuroendocrine	5.29	1.48	2.2	1140000	2600000	1340000	1150000	842000	997000	749000	993000	622000	958000	1310000	943000	881000	868000	1710000	1.52:0.78:0.67:0.49:0.58:0.44:0.58:0.36:0.56:0.76:0.55:0.51:0.51:1.00	1480000	864000	1140000	1.30:0.76:1.00	1.72	1	Amidation
SVNPYLQGKRLDN	P12961|7B2_MOUSE|Neuroendocrine	5.75	1.84	8	475000	554000	382000	339000	0	804000	770000	863000	574000	316000	536000	416000	432000	323000	339000	1.63:1.13:1.00:0:2.37:2.27:2.55:1.70:0.93:1.58:1.23:1.28:0.95:1.00	425000	665000	409000	1.04:1.63:1.00	1.63	1
SVNPYLQGKRLDNVV	P12961|7B2_MOUSE|Neuroendocrine	7.77	2.15	1.2	488000	594000	416000	466000	429000	411000	501000	472000	291000	360000	834000	498000	501000	406000	656000	0.90:0.63:0.71:0.65:0.63:0.76:0.72:0.44:0.55:1.27:0.76:0.76:0.62:1.00	476000	407000	579000	0.82:0.70:1.00	1.42	1
SVNPYLQGKRLDNVVA	P12961|7B2_MOUSE|Neuroendocrine	11.04	4.41	0.9	5770000	5860000	4960000	5270000	4620000	4950000	6700000	6210000	4480000	4820000	9090000	5560000	6130000	4580000	7590000	0.77:0.65:0.69:0.61:0.65:0.88:0.82:0.59:0.64:1.20:0.73:0.81:0.60:1.00	5180000	5430000	6590000	0.79:0.82:1.00	1.27	2
SVNPYLQGKRLDNVVAK	P12961|7B2_MOUSE|Neuroendocrine	5.73	8.59	2.7	755000	229000	123000	229000	273000	969000	1120000	1020000	667000	587000	1230000	999000	1060000	964000	1100000	0.21:0.11:0.21:0.25:0.88:1.02:0.93:0.61:0.53:1.12:0.91:0.96:0.88:1.00	213000	873000	1070000	0.20:0.82:1.00	5.01	1
SVNPYLQGKRLDNVVAKK	P12961|7B2_MOUSE|Neuroendocrine	5.73	60	1	316000	0	0	0	0	480000	431000	422000	270000	0	532000	628000	632000	434000	593000	0:0:0:0:0.81:0.73:0.71:0.46:0:0.90:1.06:1.07:0.73:1.00	0	401000	564000	0:0.71:1.00	64	1
SVVPSPKVSDTVVEPY		4.25	0.59	5.1	330000	85600	186000	483000	415000	629000	260000	379000	190000	373000	328000	254000	221000	352000	468000	0.18:0.40:1.03:0.89:1.34:0.56:0.81:0.41:0.80:0.70:0.54:0.47:0.75:1.00	292000	366000	325000	0.90:1.13:1.00	1.25	1
SVVPSPKVSDTVVEPYN		13.62	5.16	1	4210000	5260000	4800000	4800000	3780000	6080000	3790000	4390000	2950000	4540000	3580000	3750000	3740000	3560000	3940000	1.33:1.22:1.22:0.96:1.54:0.96:1.11:0.75:1.15:0.91:0.95:0.95:0.90:1.00	4660000	4350000	3710000	1.25:1.17:1.00	1.25	1
SVVPSPKVSDTVVEPYNAT		4.58	2.23	3.1	373000	294000	254000	155000	135000	656000	415000	515000	250000	462000	416000	384000	424000	358000	500000	0.59:0.51:0.31:0.27:1.31:0.83:1.03:0.50:0.92:0.83:0.77:0.85:0.72:1.00	210000	460000	416000	0.50:1.10:1.00	2.19	1
SVVPSPKVSDTVVEPYNATL		10.16	2.64	1.3	1300000	1490000	1330000	1290000	880000	2110000	1240000	1340000	772000	1630000	1290000	1090000	1180000	1080000	1430000	1.05:0.93:0.91:0.62:1.48:0.87:0.94:0.54:1.14:0.91:0.77:0.83:0.75:1.00	1250000	1420000	1210000	1.03:1.17:1.00	1.17	1
SVVPSPKVSDTVVEPYNATLSVH		14.6	3.91	2	3950000	4480000	3930000	3370000	2520000	6440000	3820000	4500000	2450000	4230000	4230000	3600000	3590000	3740000	4470000	1.00:0.88:0.75:0.56:1.44:0.85:1.01:0.55:0.95:0.95:0.80:0.80:0.84:1.00	3570000	4290000	3920000	0.91:1.09:1.00	1.2	1
SVVPSPKVSDTVVEPYNATLSVHQL		11.28	24.47	1.9	2410000	3850000	3890000	3490000	3250000	2610000	1990000	2100000	1180000	2360000	1790000	1780000	1960000	1670000	1850000	2.08:2.10:1.89:1.76:1.41:1.07:1.13:0.64:1.27:0.96:0.96:1.06:0.90:1.00	3620000	2050000	1810000	2.00:1.13:1.00	2	1
SYEGHPLSEE	P16014|SCG1_MOUSE|Secretogranin-1	11.06	18.83	0.8	770000	515000	454000	541000	539000	1010000	995000	1260000	1010000	671000	773000	811000	657000	642000	904000	0.57:0.50:0.60:0.60:1.11:1.10:1.40:1.12:0.74:0.86:0.90:0.73:0.71:1.00	512000	989000	757000	0.68:1.31:1.00	1.93	1
SYRGLQY	P16014|SCG1_MOUSE|Secretogranin-1	9.85	13.89	0.9	693000	1370000	796000	833000	592000	624000	544000	589000	253000	677000	703000	566000	568000	599000	987000	1.39:0.81:0.84:0.60:0.63:0.55:0.60:0.26:0.69:0.71:0.57:0.58:0.61:1.00	897000	537000	685000	1.31:0.78:1.00	1.67	1
TDSFVGLM(-.98)(+15.99)		6.38	1.32	1.4	603000	677000	362000	436000	611000	724000	740000	759000	614000	547000	729000	406000	551000	456000	837000	0.81:0.43:0.52:0.73:0.87:0.88:0.91:0.73:0.65:0.87:0.49:0.66:0.54:1.00	521000	677000	596000	0.88:1.14:1.00	1.3	1	Amidation; Oxidation (M)
TENAPRTRLEDPS		9.88	25.65	0.9	647000	535000	427000	470000	313000	1470000	874000	1160000	564000	649000	437000	467000	410000	597000	690000	0.78:0.62:0.68:0.45:2.13:1.27:1.69:0.82:0.94:0.63:0.68:0.59:0.87:1.00	436000	944000	520000	0.84:1.81:1.00	2.16	1
TETQEKNPLPS	P20065|TYB4_MOUSE|Thymosin	5.44	0.22	2.4	730000	791000	617000	796000	558000	1220000	311000	635000	819000	764000	457000	715000	570000	1270000	700000	1.13:0.88:1.14:0.80:1.74:0.45:0.91:1.17:1.09:0.65:1.02:0.82:1.82:1.00	691000	750000	743000	0.93:1.01:1.00	1.09	1
TETQEKNPLPSKETIEQEKQ	P20065|TYB4_MOUSE|Thymosin	8.53	5.17	1.4	799000	1200000	583000	695000	1160000	687000	531000	824000	859000	617000	636000	628000	531000	899000	1320000	0.91:0.44:0.53:0.88:0.52:0.40:0.62:0.65:0.47:0.48:0.47:0.40:0.68:1.00	911000	704000	804000	1.13:0.88:1.00	1.29	1
TETQEKNPLPSKETIEQEKQAG	P20065|TYB4_MOUSE|Thymosin	5.49	0.27	1.1	1360000	1350000	912000	1650000	1620000	1880000	873000	1310000	1750000	1050000	535000	943000	1180000	1520000	2510000	0.54:0.36:0.66:0.64:0.75:0.35:0.52:0.70:0.42:0.21:0.38:0.47:0.61:1.00	1380000	1370000	1510000	0.91:0.91:1.00	1.1	2
TETQEKNPLPSKETIEQEKQAGES	P20065|TYB4_MOUSE|Thymosin	5.75	7.15	1.2	884000	2440000	1710000	1400000	1760000	703000	331000	447000	737000	616000	343000	224000	287000	407000	958000	2.55:1.79:1.46:1.84:0.73:0.35:0.47:0.77:0.64:0.36:0.23:0.30:0.43:1.00	1830000	567000	444000	4.12:1.28:1.00	4.12	1
TGRYGP		8.34	6.06	1.3	618000	864000	563000	847000	644000	541000	440000	573000	325000	568000	660000	565000	470000	598000	992000	0.87:0.57:0.85:0.65:0.55:0.44:0.58:0.33:0.57:0.67:0.57:0.47:0.60:1.00	729000	489000	657000	1.11:0.75:1.00	1.49	1
TGSSEPEAAPAPR		7.12	2.01	1.1	364000	435000	213000	339000	347000	758000	311000	380000	357000	477000	306000	323000	241000	231000	384000	1.13:0.56:0.88:0.90:1.97:0.81:0.99:0.93:1.24:0.80:0.84:0.63:0.60:1.00	333000	457000	297000	1.12:1.54:1.00	1.54	1
TGSSEPEAAPAPRR		5.7	2.06	0.9	233000	228000	0	0	0	698000	225000	463000	218000	339000	236000	203000	238000	136000	273000	0.83:0:0:0:2.55:0.82:1.69:0.80:1.24:0.86:0.74:0.87:0.50:1.00	228000	389000	217000	1.05:1.79:1.00	1.79	1
TGSSEPEAAPAPRRL		8.96	10.86	1.7	982000	949000	604000	803000	840000	1810000	1010000	1130000	730000	1300000	958000	757000	1160000	569000	1140000	0.83:0.53:0.71:0.74:1.59:0.89:0.99:0.64:1.14:0.84:0.67:1.01:0.50:1.00	799000	1200000	916000	0.87:1.30:1.00	1.5	1
TIEQEKQAGES	P20065|TYB4_MOUSE|Thymosin	9.84	13.69	0.6	525000	1020000	588000	812000	512000	590000	251000	540000	331000	473000	359000	305000	193000	423000	957000	1.07:0.61:0.85:0.53:0.62:0.26:0.56:0.35:0.49:0.37:0.32:0.20:0.44:1.00	733000	437000	447000	1.64:0.98:1.00	1.68	1
TLESVFQELGKLTGP	Q03517|SCG2_MOUSE|Secretogranin-2	2.2	0.29	1.3	472000	0	0	0	1050000	992000	835000	0	817000	0	1590000	0	0	790000	541000	0:0:0:1.94:1.83:1.54:0:1.51:0:2.93:0:0:1.46:1.00	1050000	881000	973000	1.08:0.91:1.00	1.19	1
TLESVFQELGKLTGPS	Q03517|SCG2_MOUSE|Secretogranin-2	3.27	1.9	1.7	989000	0	357000	402000	1500000	2360000	1570000	1170000	952000	0	1300000	822000	864000	1180000	1370000	0:0.26:0.29:1.09:1.72:1.14:0.85:0.69:0:0.95:0.60:0.63:0.86:1.00	751000	1510000	1110000	0.68:1.36:1.00	2.01	1
TLESVFQELGKLTGPSN	Q03517|SCG2_MOUSE|Secretogranin-2	1.76	2.53	8.5	253000	167000	0	223000	0	840000	0	539000	680000	0	0	642000	454000	0	0	64.00:-:64.00:-:64.00:-:64.00:64.00:-:-:64.00:64.00:-:-	195000	686000	548000	0.36:1.25:1.00	3.52	1
TLESVFQELGKLTGPSNQ	Q03517|SCG2_MOUSE|Secretogranin-2	8.41	9.58	1.3	6140000	7520000	7850000	8900000	8210000	8430000	6220000	5870000	3460000	5150000	3650000	4820000	4000000	5630000	6280000	1.20:1.25:1.42:1.31:1.34:0.99:0.93:0.55:0.82:0.58:0.77:0.64:0.90:1.00	8120000	5830000	4880000	1.67:1.19:1.00	1.67	2
TLISDLLM(+15.99)KESTENAPR		4.44	3.26	5	1110000	3200000	2530000	1790000	1260000	612000	577000	484000	306000	1150000	856000	395000	463000	686000	1250000	2.55:2.02:1.43:1.01:0.49:0.46:0.39:0.24:0.92:0.68:0.31:0.37:0.55:1.00	2390000	825000	801000	2.98:1.03:1.00	2.98	2	Oxidation (M)
TLPTKETIEQEK	Q6ZWY8|TYB10_MOUSE|Thymosin	7.99	4.2	1.6	2570000	1860000	1840000	2100000	2820000	4120000	2530000	3460000	2280000	2320000	2640000	3110000	2580000	1940000	2430000	0.77:0.76:0.86:1.16:1.70:1.04:1.42:0.94:0.95:1.09:1.28:1.06:0.80:1.00	2160000	2940000	2540000	0.85:1.16:1.00	1.36	2
TLPTKETIEQEKR	Q6ZWY8|TYB10_MOUSE|Thymosin	10.01	8.65	0.9	3620000	3080000	2070000	2630000	3770000	5580000	4120000	4910000	3380000	3240000	3660000	3480000	4060000	2690000	4060000	0.76:0.51:0.65:0.93:1.38:1.01:1.21:0.83:0.80:0.90:0.86:1.00:0.66:1.00	2890000	4250000	3590000	0.80:1.18:1.00	1.47	2
TLPTKETIEQEKRSE	Q6ZWY8|TYB10_MOUSE|Thymosin	27.87	4.88	0.8	43900000	75200000	40000000	40200000	37700000	65200000	35600000	45500000	43300000	39400000	34500000	38500000	36200000	36200000	47700000	1.58:0.84:0.84:0.79:1.37:0.75:0.95:0.91:0.83:0.72:0.81:0.76:0.76:1.00	48300000	45800000	38600000	1.25:1.19:1.00	1.25	3
TLPTKETIEQEKRSEIS	Q6ZWY8|TYB10_MOUSE|Thymosin	29.01	60	1	97100000	276000000	249000000	184000000	186000000	46600000	32600000	39900000	21700000	89300000	35900000	40400000	45100000	42900000	70700000	3.90:3.52:2.60:2.63:0.66:0.46:0.56:0.31:1.26:0.51:0.57:0.64:0.61:1.00	224000000	46000000	47000000	4.76:0.98:1.00	4.86	3
TNEIVEEQYTPQ	Q03517|SCG2_MOUSE|Secretogranin-2	6.17	7.77	1.3	378000	865000	684000	553000	567000	326000	220000	316000	229000	205000	176000	187000	225000	260000	475000	1.82:1.44:1.16:1.19:0.69:0.46:0.67:0.48:0.43:0.37:0.39:0.47:0.55:1.00	667000	259000	265000	2.52:0.98:1.00	2.58	1
TNEIVEEQYTPQS	Q03517|SCG2_MOUSE|Secretogranin-2	6.76	7.67	0.8	1460000	2860000	2220000	2630000	1860000	1730000	1140000	1250000	763000	1160000	910000	691000	728000	975000	1550000	1.85:1.44:1.70:1.21:1.12:0.74:0.81:0.49:0.75:0.59:0.45:0.47:0.63:1.00	2390000	1210000	970000	2.47:1.25:1.00	2.47	1
TNEIVEEQYTPQSL	Q03517|SCG2_MOUSE|Secretogranin-2	17.11	27.54	1.7	5780000	8600000	8570000	9130000	7420000	7730000	5460000	5770000	3300000	5140000	3240000	3550000	3570000	3700000	5790000	1.49:1.48:1.58:1.28:1.33:0.94:1.00:0.57:0.89:0.56:0.61:0.62:0.64:1.00	8430000	5480000	3970000	2.12:1.38:1.00	2.12	1
TNEIVEEQYTPQSLA	Q03517|SCG2_MOUSE|Secretogranin-2	7.38	2	1.4	534000	568000	607000	736000	472000	922000	616000	654000	351000	498000	329000	313000	391000	414000	608000	0.93:1.00:1.21:0.78:1.52:1.01:1.08:0.58:0.82:0.54:0.51:0.64:0.68:1.00	596000	608000	411000	1.45:1.48:1.00	1.48	1
TNEIVEEQYTPQSLAT	Q03517|SCG2_MOUSE|Secretogranin-2	12.66	8.66	1.3	2580000	3210000	2680000	3030000	2500000	4280000	2590000	2770000	2180000	2710000	1540000	1820000	1860000	2070000	2830000	1.13:0.95:1.07:0.88:1.51:0.91:0.98:0.77:0.95:0.54:0.64:0.65:0.73:1.00	2850000	2900000	2020000	1.41:1.43:1.00	1.43	1
TNEIVEEQYTPQSLATLE	Q03517|SCG2_MOUSE|Secretogranin-2	5.09	5.96	2.5	2150000	5840000	5280000	4940000	4700000	1140000	765000	865000	647000	1240000	800000	817000	839000	1060000	1140000	5.14:4.64:4.34:4.13:1.00:0.67:0.76:0.57:1.09:0.70:0.72:0.74:0.93:1.00	5190000	931000	931000	5.58:1.00:1.00	5.58	1
TNEIVEEQYTPQSLATLESVF	Q03517|SCG2_MOUSE|Secretogranin-2	1.33	4.01	10	217000	406000	0	265000	1140000	0	0	0	92300	0	278000	0	0	0	858000	0.47:0:0.31:1.33:0:0:0:0.11:0:0.32:0:0:0:1.00	603000	92300	568000	1.06:0.16:1.00	6.54	1
TPDRVSETDIQRLL	P12961|7B2_MOUSE|Neuroendocrine	3.75	6.37	2.9	335000	871000	803000	700000	589000	184000	87300	128000	103000	282000	133000	181000	173000	217000	231000	3.77:3.48:3.03:2.55:0.80:0.38:0.55:0.44:1.22:0.58:0.78:0.75:0.94:1.00	741000	157000	187000	3.96:0.84:1.00	4.72	1
TPDRVSETDIQRLLHGVM(+15.99)EQLGIARP	P12961|7B2_MOUSE|Neuroendocrine	5.75	1.32	1.8	536000	415000	396000	436000	388000	506000	568000	599000	688000	583000	554000	360000	607000	643000	753000	0.55:0.53:0.58:0.52:0.67:0.76:0.80:0.91:0.77:0.74:0.48:0.81:0.85:1.00	409000	589000	583000	0.70:1.01:1.00	1.44	1	Oxidation (M)
TPDRVSETDIQRLLHGVM(+15.99)EQLGIARPR	P12961|7B2_MOUSE|Neuroendocrine	5.94	1.03	1.9	982000	1020000	679000	827000	718000	965000	979000	1100000	840000	1200000	1350000	899000	1180000	1010000	984000	1.03:0.69:0.84:0.73:0.98:0.99:1.12:0.85:1.22:1.37:0.91:1.20:1.02:1.00	810000	1020000	1080000	0.75:0.94:1.00	1.34	1	Oxidation (M)
TPDRVSETDIQRLLHGVMEQLGIARP	P12961|7B2_MOUSE|Neuroendocrine	5.46	1.31	2.2	631000	0	965000	753000	662000	477000	0	715000	581000	448000	1010000	1020000	736000	665000	797000	0:1.21:0.95:0.83:0.60:0:0.90:0.73:0.56:1.27:1.28:0.92:0.84:1.00	794000	555000	845000	0.94:0.66:1.00	1.52	1
TPDRVSETDIQRLLHGVMEQLGIARPR	P12961|7B2_MOUSE|Neuroendocrine	6.09	2.77	1.7	2890000	1290000	2860000	3130000	1610000	3930000	2660000	2740000	2580000	2560000	3780000	4150000	3500000	2330000	3270000	0.40:0.87:0.96:0.49:1.20:0.81:0.84:0.79:0.78:1.16:1.27:1.07:0.71:1.00	2370000	3050000	3620000	0.65:0.84:1.00	1.53	2
TPQLEAWVREPLE		1.44	1.94	14.2	115000	0	409000	0	410000	0	344000	0	0	0	0	171000	0	62500	209000	0:1.96:0:1.97:0:1.65:0:0:0:0:0.82:0:0.30:1.00	410000	344000	147000	2.78:2.33:1.00	2.78	1
TPTYGDLNHLVS		9.41	19.29	0.9	559000	886000	763000	810000	854000	635000	454000	493000	243000	459000	461000	503000	454000	377000	429000	2.06:1.78:1.89:1.99:1.48:1.06:1.15:0.57:1.07:1.07:1.17:1.06:0.88:1.00	828000	457000	445000	1.86:1.03:1.00	1.86	1
TQEKNPLPS	P20065|TYB4_MOUSE|Thymosin	6.89	12.84	1.5	855000	268000	182000	231000	304000	1580000	669000	1300000	1250000	901000	980000	1090000	818000	842000	1560000	0.17:0.12:0.15:0.20:1.02:0.43:0.84:0.80:0.58:0.63:0.70:0.53:0.54:1.00	246000	1140000	1060000	0.23:1.08:1.00	4.63	1
TQEKNPLPSK	P20065|TYB4_MOUSE|Thymosin	5.23	3.57	6.2	313000	154000	0	0	0	599000	349000	568000	617000	311000	393000	288000	276000	242000	590000	0.26:0:0:0:1.02:0.59:0.96:1.05:0.53:0.67:0.49:0.47:0.41:1.00	154000	489000	358000	0.43:1.37:1.00	3.17	1
TQEKNPLPSKETIEQEKQ	P20065|TYB4_MOUSE|Thymosin	10.48	38.09	0.9	6580000	3480000	2540000	2760000	2670000	9870000	5980000	9240000	9840000	5570000	7350000	6840000	5840000	7380000	12800000	0.27:0.20:0.22:0.21:0.77:0.47:0.72:0.77:0.44:0.57:0.53:0.46:0.58:1.00	2860000	8100000	8040000	0.36:1.01:1.00	2.83	2
TQEKNPLPSKETIEQEKQAG	P20065|TYB4_MOUSE|Thymosin	8.54	60	1	4150000	1500000	1050000	1320000	1290000	7440000	4250000	4540000	6280000	3760000	4760000	4580000	4100000	5000000	8220000	0.18:0.13:0.16:0.16:0.91:0.52:0.55:0.76:0.46:0.58:0.56:0.50:0.61:1.00	1290000	5250000	5330000	0.24:0.99:1.00	4.13	2
TQEKNPLPSKETIEQEKQAGES	P20065|TYB4_MOUSE|Thymosin	7.63	3.41	1.1	2140000	3940000	2470000	2530000	2880000	2370000	1270000	1880000	1730000	2010000	1490000	1040000	1330000	1810000	3140000	1.25:0.79:0.80:0.92:0.75:0.40:0.60:0.55:0.64:0.47:0.33:0.42:0.58:1.00	2950000	1850000	1760000	1.67:1.05:1.00	1.67	2
TQEKNTLPTKETIEQEK	Q6ZWY8|TYB10_MOUSE|Thymosin	4.65	60	1.2	254000	0	0	0	0	603000	240000	292000	368000	230000	420000	246000	196000	376000	584000	0:0:0:0:1.03:0.41:0.50:0.63:0.39:0.72:0.42:0.33:0.64:1.00	0	347000	364000	0:0.95:1.00	64	1
TQEKNTLPTKETIEQEKR	Q6ZWY8|TYB10_MOUSE|Thymosin	4.83	2.36	5.1	392000	230000	0	0	0	627000	347000	604000	695000	364000	452000	417000	483000	414000	853000	0.27:0:0:0:0.73:0.41:0.71:0.81:0.43:0.53:0.49:0.57:0.49:1.00	230000	527000	524000	0.44:1.01:1.00	2.29	1
TQEKNTLPTKETIEQEKRSE	Q6ZWY8|TYB10_MOUSE|Thymosin	5.06	3.35	1.2	334000	167000	0	159000	0	724000	0	517000	392000	263000	300000	493000	411000	544000	714000	0.23:0:0.22:0:1.01:0:0.72:0.55:0.37:0.42:0.69:0.58:0.76:1.00	163000	474000	492000	0.33:0.96:1.00	3.02	1
TRESVDSAKP	P35455|NEU2_MOUSE|Vasopressin-neurophysin	5.76	7.15	3.9	1480000	751000	178000	432000	457000	2080000	1180000	2230000	1190000	2570000	2370000	1400000	639000	1280000	4040000	0.19:0.04:0.11:0.11:0.52:0.29:0.55:0.29:0.64:0.59:0.35:0.16:0.32:1.00	526000	1850000	2160000	0.24:0.86:1.00	4.1	2
TRESVDSAKPR	P35455|NEU2_MOUSE|Vasopressin-neurophysin	6.4	18.19	7.2	5040000	2020000	1200000	1210000	1360000	5190000	3620000	4800000	3330000	13300000	5880000	5100000	4290000	6350000	12900000	0.16:0.09:0.09:0.11:0.40:0.28:0.37:0.26:1.03:0.46:0.40:0.33:0.49:1.00	1450000	6210000	7110000	0.20:0.87:1.00	4.91	2
TRESVDSAKPRV	P35455|NEU2_MOUSE|Vasopressin-neurophysin	3.65	1.99	5.9	209000	111000	139000	148000	122000	186000	159000	184000	121000	559000	237000	174000	159000	213000	415000	0.27:0.34:0.36:0.29:0.45:0.38:0.44:0.29:1.35:0.57:0.42:0.38:0.51:1.00	130000	242000	240000	0.54:1.01:1.00	1.86	1
TRESVDSAKPRVY	P35455|NEU2_MOUSE|Vasopressin-neurophysin	8.06	2.71	1.2	715000	1060000	864000	810000	573000	597000	354000	227000	261000	1930000	393000	309000	295000	750000	1590000	0.67:0.54:0.51:0.36:0.38:0.22:0.14:0.16:1.22:0.25:0.19:0.19:0.47:1.00	827000	674000	667000	1.24:1.01:1.00	1.24	1
TSDYSRLLGQISAKKYLESLI(-.98)		6.24	26.99	4.4	2430000	556000	107000	215000	291000	4300000	3750000	3870000	2900000	2270000	2940000	3620000	3560000	3330000	2270000	0.24:0.05:0.09:0.13:1.89:1.65:1.70:1.28:1.00:1.29:1.59:1.57:1.46:1.00	292000	3420000	3140000	0.09:1.09:1.00	11.7	1	Amidation
TSTPLR		7.16	60	1	398000	0	0	0	0	1030000	690000	725000	519000	502000	516000	475000	400000	356000	365000	0:0:0:0:2.83:1.89:1.99:1.42:1.38:1.42:1.30:1.10:0.98:1.00	0	693000	422000	0:1.64:1.00	64	1
TSTPLRL		13.17	7.23	1.1	4730000	3510000	2960000	4360000	5670000	6370000	5750000	6760000	4730000	4120000	5300000	4410000	4220000	3290000	4820000	0.73:0.61:0.90:1.18:1.32:1.19:1.40:0.98:0.86:1.10:0.92:0.88:0.68:1.00	4130000	5550000	4410000	0.94:1.26:1.00	1.34	1
TVRLGE	P16014|SCG1_MOUSE|Secretogranin-1	7.97	10.77	1.3	389000	266000	217000	250000	273000	681000	359000	442000	291000	349000	408000	324000	326000	436000	819000	0.33:0.27:0.31:0.33:0.83:0.44:0.54:0.35:0.43:0.50:0.40:0.40:0.53:1.00	252000	424000	463000	0.54:0.92:1.00	1.84	1
VAELDQLLHY	P16014|SCG1_MOUSE|Secretogranin-1	4.63	0.5	0.9	268000	157000	147000	254000	586000	182000	449000	449000	290000	212000	288000	267000	295000	0	180000	0.87:0.81:1.41:3.25:1.01:2.49:2.49:1.61:1.18:1.60:1.48:1.64:0:1.00	286000	316000	258000	1.11:1.23:1.00	1.23	1
VDLEPGTMDSVRSGPFGQIFRPDNF		5.42	60	1.9	574000	0	0	0	0	1220000	1250000	990000	230000	458000	900000	885000	839000	750000	515000	0:0:0:0:2.37:2.42:1.92:0.45:0.89:1.75:1.72:1.63:1.46:1.00	0	829000	778000	0:1.07:1.00	64	1
VDPELLRYLLGRILTGSSEPEAAPAPR		3.07	60	1.1	125000	0	0	0	0	413000	388000	0	238000	0	0	0	0	319000	396000	0:0:0:0:1.04:0.98:0:0.60:0:0:0:0:0.81:1.00	0	346000	358000	0:0.97:1.00	64	1
VDPELLRYLLGRILTGSSEPEAAPAPRR		1.6	60	2.9	141000	0	0	0	0	953000	0	0	0	0	0	0	595000	0	422000	0:0:0:0:2.26:0:0:0:0:0:0:1.41:0:1.00	0	953000	508000	0:1.87:1.00	64	1
VDPELLRYLLGRILTGSSEPEAAPAPRRL		7.81	3.53	0.9	7810000	1240000	5010000	5950000	5330000	14100000	8330000	8680000	4880000	8150000	10500000	9780000	11200000	7280000	8910000	0.14:0.56:0.67:0.60:1.58:0.94:0.97:0.55:0.92:1.17:1.10:1.26:0.82:1.00	5840000	8820000	9950000	0.59:0.89:1.00	1.7	2
VDQDLGPEVPPENVLG		4.4	1.87	2.7	313000	266000	215000	254000	149000	609000	356000	505000	259000	420000	318000	255000	284000	206000	286000	0.93:0.75:0.89:0.52:2.13:1.24:1.77:0.90:1.47:1.11:0.89:0.99:0.72:1.00	221000	430000	270000	0.82:1.59:1.00	1.94	1
VDQDLGPEVPPENVLGAL		1.47	2.91	7.7	184000	756000	508000	354000	0	244000	0	0	0	192000	13100	114000	0	205000	185000	4.10:2.75:1.92:0:1.32:0:0:0:1.04:0.07:0.62:0:1.11:1.00	539000	218000	129000	4.18:1.68:1.00	4.18	1
VDQDLGPEVPPENVLGALL		2.71	1.78	3	1250000	3540000	2400000	3740000	2120000	2730000	0	0	0	0	0	0	0	1360000	1580000	2.24:1.51:2.36:1.34:1.72:0:0:0:0:0:0:0:0.86:1.00	2950000	2730000	1470000	2.00:1.85:1.00	2	1
VDQDLGPEVPPENVLGALLR		4.81	0.72	2	758000	1100000	230000	710000	607000	814000	515000	693000	644000	737000	994000	770000	1030000	780000	993000	1.11:0.23:0.71:0.61:0.82:0.52:0.70:0.65:0.74:1.00:0.77:1.04:0.78:1.00	753000	726000	971000	0.78:0.75:1.00	1.34	2
VDQDLGPEVPPENVLGALLRV		3.28	60	3	814000	2190000	1080000	3250000	4010000	0	0	0	0	0	0	144000	0	0	731000	2.99:1.47:4.44:5.48:0:0:0:0:0:0:0.20:0:0:1.00	3030000	0	437000	6.93:0:1.00	64	2
VDSAKPRVY	P35455|NEU2_MOUSE|Vasopressin-neurophysin	3.7	0.69	6.5	251000	238000	221000	239000	182000	252000	157000	156000	125000	543000	255000	189000	52500	290000	613000	0.39:0.36:0.39:0.30:0.41:0.26:0.25:0.20:0.89:0.42:0.31:0.09:0.47:1.00	220000	247000	280000	0.79:0.88:1.00	1.27	1
VEAEERGDLGEVGAWRPH		3.71	2.55	2.9	804000	151000	625000	286000	279000	1940000	1890000	1810000	803000	687000	903000	894000	429000	207000	348000	0.43:1.79:0.82:0.80:5.58:5.44:5.21:2.31:1.97:2.59:2.57:1.23:0.59:1.00	664000	1430000	695000	0.95:2.05:1.00	2.15	2
VEEQYTPQSL	Q03517|SCG2_MOUSE|Secretogranin-2	8.65	60	1	874000	2080000	1600000	1760000	1320000	917000	643000	619000	439000	586000	479000	389000	378000	435000	587000	3.54:2.72:3.00:2.25:1.56:1.10:1.05:0.75:1.00:0.82:0.66:0.64:0.74:1.00	1690000	641000	454000	3.72:1.41:1.00	3.72	1
VEEQYTPQSLATLE	Q03517|SCG2_MOUSE|Secretogranin-2	1.97	3.15	5.4	184000	610000	606000	519000	0	90400	156000	167000	0	0	179000	108000	0	0	140000	4.35:4.32:3.70:0:0.64:1.11:1.19:0:0:1.27:0.77:0:0:1.00	579000	138000	142000	4.06:0.97:1.00	4.2	1
VETSTPLR		13.43	60	1	2210000	863000	553000	746000	972000	4640000	2720000	4150000	2190000	2080000	2870000	2570000	1990000	1770000	2790000	0.31:0.20:0.27:0.35:1.67:0.98:1.49:0.79:0.75:1.03:0.92:0.72:0.63:1.00	783000	3160000	2400000	0.33:1.32:1.00	4.03	1
VETSTPLRL		33.15	1.07	0.9	14900000	13700000	9900000	16200000	17200000	15800000	16000000	18900000	14900000	10300000	20100000	13300000	14900000	9450000	18000000	0.76:0.55:0.90:0.95:0.88:0.89:1.05:0.83:0.57:1.12:0.74:0.83:0.53:1.00	14300000	15200000	15200000	0.94:1.00:1.00	1.07	1
VFQELGKLTGPSN	Q03517|SCG2_MOUSE|Secretogranin-2	5.11	0.9	1.8	344000	174000	161000	304000	474000	458000	426000	444000	323000	291000	385000	408000	378000	257000	337000	0.52:0.48:0.90:1.41:1.36:1.27:1.32:0.96:0.86:1.14:1.21:1.12:0.76:1.00	278000	388000	353000	0.79:1.10:1.00	1.4	1
VFQELGKLTGPSNQ	Q03517|SCG2_MOUSE|Secretogranin-2	10.19	6.18	10.6	6700000	5770000	6420000	8540000	12700000	7580000	7110000	7960000	5170000	5380000	4970000	5240000	5760000	4060000	7140000	0.81:0.90:1.20:1.78:1.06:1.00:1.11:0.72:0.75:0.70:0.73:0.81:0.57:1.00	8400000	6770000	6190000	1.36:1.09:1.00	1.36	2
VGAWRPH		2.27	4.67	17.4	260000	1620000	147000	161000	142000	356000	275000	153000	67300	329000	93100	56500	56600	70400	113000	14.36:1.31:1.43:1.26:3.17:2.44:1.36:0.60:2.92:0.83:0.50:0.50:0.63:1.00	517000	236000	77800	6.64:3.03:1.00	6.64	1
VGHEDLY		7.89	7.55	0.8	307000	519000	538000	543000	357000	339000	260000	262000	0	317000	288000	161000	130000	230000	351000	1.48:1.53:1.54:1.02:0.96:0.74:0.75:0:0.90:0.82:0.46:0.37:0.66:1.00	489000	295000	232000	2.11:1.27:1.00	2.11	1
VGPQSIEGGAHEGLQHLGPFGNIPNIVAELTG	P12961|7B2_MOUSE|Neuroendocrine	4.23	3.63	3.8	1080000	0	2190000	2380000	3050000	1030000	1010000	741000	261000	1960000	0	678000	0	887000	976000	0:2.24:2.44:3.13:1.06:1.03:0.76:0.27:2.01:0:0.69:0:0.91:1.00	2540000	1000000	847000	3.00:1.18:1.00	3	1
VGRPEWWM(+15.99)D	P22005|PENK_MOUSE|Proenkephalin-A	6.15	2.47	1	307000	297000	218000	217000	0	297000	399000	376000	324000	372000	425000	302000	354000	323000	393000	0.76:0.55:0.55:0:0.76:1.01:0.96:0.82:0.95:1.08:0.77:0.90:0.82:1.00	244000	354000	359000	0.68:0.98:1.00	1.47	1	Oxidation (M)
VGRPEWWM(+15.99)DY	P22005|PENK_MOUSE|Proenkephalin-A	6.34	5.03	0.8	335000	707000	412000	410000	485000	166000	244000	164000	150000	426000	525000	293000	272000	204000	237000	2.98:1.74:1.73:2.05:0.70:1.03:0.69:0.63:1.80:2.22:1.24:1.15:0.86:1.00	503000	230000	306000	1.64:0.75:1.00	2.19	1	Oxidation (M)
VGRPEWWM(+15.99)DYQ	P22005|PENK_MOUSE|Proenkephalin-A	10.22	22.22	3.8	26600000	66500000	18000000	36600000	30000000	14200000	19000000	20100000	7190000	32400000	39400000	24300000	23100000	11300000	30500000	2.18:0.59:1.20:0.98:0.46:0.62:0.66:0.24:1.06:1.29:0.80:0.76:0.37:1.00	38000000	18600000	25700000	1.48:0.72:1.00	2.04	3	Oxidation (M)
VGRPEWWMDYQ	P22005|PENK_MOUSE|Proenkephalin-A	14.47	60	1.2	3770000	2560000	11000000	10600000	3570000	2720000	2770000	2790000	787000	1910000	3850000	3260000	2510000	1870000	2540000	1.01:4.33:4.19:1.41:1.07:1.09:1.10:0.31:0.75:1.52:1.28:0.99:0.74:1.00	6930000	2190000	2800000	2.47:0.78:1.00	3.16	1
VGSLKNEDTPN	Q03517|SCG2_MOUSE|Secretogranin-2	5.91	4.28	1.7	304000	178000	109000	147000	165000	536000	339000	438000	385000	271000	377000	406000	297000	201000	406000	0.44:0.27:0.36:0.41:1.32:0.84:1.08:0.95:0.67:0.93:1.00:0.73:0.50:1.00	150000	394000	337000	0.44:1.17:1.00	2.63	1
VGSLKNEDTPNRQYLDEDMLLKVLEYLNQEQAEQGREHLA	Q03517|SCG2_MOUSE|Secretogranin-2	0.05	60	0	40800	0	0	0	0	0	0	0	0	0	0	572000	0	0	0	-:-:-:-:-:-:-:-:-:-:64.00:-:-:-	0	0	572000	00:00:01	64	1
VLEYLNQEQAEQGREH	Q03517|SCG2_MOUSE|Secretogranin-2	6.78	0.41	1.9	531000	549000	454000	526000	481000	742000	565000	673000	351000	380000	633000	454000	484000	425000	709000	0.77:0.64:0.74:0.68:1.05:0.80:0.95:0.50:0.54:0.89:0.64:0.68:0.60:1.00	503000	542000	541000	0.93:1.00:1.00	1.08	1
VLEYLNQEQAEQGREHL	Q03517|SCG2_MOUSE|Secretogranin-2	4.74	3.65	1.7	2250000	4450000	3920000	4430000	4720000	1400000	1290000	1070000	986000	1450000	2020000	1240000	1440000	1230000	1830000	2.43:2.14:2.43:2.59:0.77:0.71:0.59:0.54:0.79:1.11:0.68:0.79:0.67:1.00	4380000	1300000	1660000	2.64:0.78:1.00	3.38	2
VLEYLNQEQAEQGREHLA	Q03517|SCG2_MOUSE|Secretogranin-2	9.86	60	1.3	4350000	9750000	7590000	9830000	8890000	2280000	2020000	2060000	1710000	2640000	2990000	2220000	2370000	2730000	3850000	2.53:1.97:2.55:2.31:0.59:0.52:0.54:0.45:0.69:0.78:0.58:0.62:0.71:1.00	9020000	2140000	2830000	3.18:0.76:1.00	4.2	2
VLKNLQSLDPSHRISD	P09240|CCKN_MOUSE|Cholecystokinin	8.86	42.89	1.1	3390000	1330000	1480000	1700000	1720000	4670000	6000000	5030000	3880000	2640000	4230000	4010000	3990000	3470000	3360000	0.40:0.44:0.51:0.51:1.39:1.78:1.50:1.16:0.78:1.26:1.19:1.19:1.03:1.00	1690000	4440000	3810000	0.44:1.17:1.00	2.63	2
VPFPR		13.31	2.27	1.3	1380000	1910000	1340000	1430000	914000	2260000	1300000	1480000	862000	1390000	1480000	1110000	1120000	1160000	1600000	1.20:0.84:0.89:0.57:1.41:0.82:0.92:0.54:0.87:0.93:0.69:0.70:0.73:1.00	1400000	1460000	1290000	1.08:1.13:1.00	1.13	1
VPFPRL		7.21	3.13	1	624000	985000	852000	959000	658000	717000	411000	475000	283000	621000	521000	511000	487000	574000	687000	1.43:1.24:1.40:0.96:1.04:0.60:0.69:0.41:0.90:0.76:0.74:0.71:0.84:1.00	863000	501000	556000	1.55:0.90:1.00	1.72	1
VPFPRLH		9.02	7.05	1.1	726000	715000	551000	525000	556000	1020000	760000	1040000	458000	746000	761000	803000	679000	757000	793000	0.90:0.69:0.66:0.70:1.29:0.96:1.31:0.58:0.94:0.96:1.01:0.86:0.95:1.00	587000	805000	759000	0.77:1.06:1.00	1.37	1
VPSPKVSDTVVEPYN		1.72	2.65	7.1	281000	1120000	145000	507000	305000	0	81600	109000	0	224000	58200	230000	266000	487000	400000	2.81:0.36:1.27:0.76:0:0.20:0.27:0:0.56:0.15:0.57:0.66:1.22:1.00	520000	138000	288000	1.80:0.48:1.00	3.76	1
VPSPVSSEDDLQ	Q03517|SCG2_MOUSE|Secretogranin-2	3.78	1.39	7.3	222000	185000	135000	341000	102000	441000	240000	305000	215000	233000	198000	137000	139000	152000	284000	0.65:0.48:1.20:0.36:1.55:0.84:1.08:0.76:0.82:0.70:0.48:0.49:0.54:1.00	191000	287000	182000	1.05:1.57:1.00	1.57	1
VPSPVSSEDDLQEEEQLEQAIKEHLG	Q03517|SCG2_MOUSE|Secretogranin-2	8.27	37.92	1.7	2280000	3070000	4700000	5620000	3800000	1590000	1500000	1410000	1090000	3150000	1100000	1240000	1160000	1340000	1080000	2.85:4.37:5.22:3.53:1.48:1.40:1.31:1.02:2.93:1.02:1.16:1.08:1.25:1.00	4300000	1750000	1180000	3.63:1.48:1.00	3.63	1
VPSPVSSEDDLQEEEQLEQAIKEHLGPGSS	Q03517|SCG2_MOUSE|Secretogranin-2	5.34	2.24	2.8	706000	769000	1050000	979000	983000	716000	765000	831000	477000	1120000	533000	457000	389000	416000	391000	1.96:2.69:2.50:2.51:1.83:1.96:2.12:1.22:2.87:1.36:1.17:1.00:1.06:1.00	946000	783000	437000	2.16:1.79:1.00	2.16	1
VPSPVSSEDDLQEEEQLEQAIKEHLGPGSSQE	Q03517|SCG2_MOUSE|Secretogranin-2	2.7	1.52	3	304000	166000	391000	450000	0	506000	515000	669000	401000	572000	355000	229000	0	0	0	64.00:64.00:64.00:-:64.00:64.00:64.00:64.00:64.00:64.00:64.00:-:-:-	336000	533000	292000	1.15:1.83:1.00	1.83	1
VPSPVSSEDDLQEEEQLEQAIKEHLGPGSSQEM(+15.99)ER	Q03517|SCG2_MOUSE|Secretogranin-2	2.96	60	1.3	425000	0	0	0	0	0	0	1890000	1590000	1320000	663000	488000	0	0	0	-:-:-:-:-:-:64.00:64.00:64.00:64.00:64.00:-:-:-	0	1600000	576000	0:2.78:1.00	64	1	Oxidation (M)
VPSPVSSEDDLQEEEQLEQAIKEHLGPGSSQEM(+15.99)ERLA	Q03517|SCG2_MOUSE|Secretogranin-2	6.51	4.8	2	2040000	2350000	1060000	1700000	1800000	2440000	2350000	3110000	2390000	3890000	2450000	1490000	991000	1030000	1470000	1.59:0.72:1.15:1.22:1.65:1.60:2.11:1.62:2.64:1.66:1.01:0.67:0.70:1.00	1730000	2840000	1490000	1.16:1.91:1.00	1.91	1	Oxidation (M)
VPSPVSSEDDLQEEEQLEQAIKEHLGPGSSQEM(+15.99)ERLAK	Q03517|SCG2_MOUSE|Secretogranin-2	6.23	3.31	3.3	1650000	1190000	0	846000	1600000	2020000	1960000	2030000	2280000	2540000	2680000	1760000	1140000	1540000	1490000	0.80:0:0.57:1.08:1.36:1.32:1.37:1.54:1.71:1.80:1.19:0.77:1.04:1.00	1210000	2170000	1720000	0.70:1.26:1.00	1.79	1	Oxidation (M)
VPSPVSSEDDLQEEEQLEQAIKEHLGPGSSQEMER	Q03517|SCG2_MOUSE|Secretogranin-2	0.09	60	0	49500	0	0	0	0	0	693000	0	0	0	0	0	0	0	0	-:-:-:-:-:64.00:-:-:-:-:-:-:-:-	0	693000	0	-:64.00:-	64	1
VPSPVSSEDDLQEEEQLEQAIKEHLGPGSSQEMERLA	Q03517|SCG2_MOUSE|Secretogranin-2	8.02	10.05	3	3080000	450000	4420000	5120000	1970000	3760000	5450000	4620000	1980000	4060000	3350000	1850000	2040000	2080000	1970000	0.23:2.25:2.60:1.00:1.91:2.77:2.35:1.01:2.06:1.70:0.94:1.04:1.06:1.00	2990000	3970000	2260000	1.32:1.76:1.00	1.76	1
VPSPVSSEDDLQEEEQLEQAIKEHLGPGSSQEMERLAK	Q03517|SCG2_MOUSE|Secretogranin-2	7.62	7.97	1.9	2390000	609000	856000	1450000	1650000	2640000	3540000	2970000	2460000	2090000	4280000	3110000	3370000	2670000	1720000	0.35:0.50:0.84:0.96:1.53:2.06:1.73:1.43:1.21:2.49:1.80:1.95:1.55:1.00	1140000	2740000	3030000	0.38:0.90:1.00	2.65	1
VPSPVSSEDDLQEEEQLEQAIKEHLGPGSSQEMERLAKVS	Q03517|SCG2_MOUSE|Secretogranin-2	4.09	0.57	8.5	2200000	986000	3310000	3630000	2630000	1340000	2950000	1590000	1050000	1550000	3930000	2240000	1650000	1650000	2230000	0.44:1.48:1.63:1.18:0.60:1.32:0.71:0.47:0.69:1.76:1.00:0.74:0.74:1.00	2640000	2180000	2470000	1.07:0.88:1.00	1.21	2
VPTNVGSEAF(-.98)	Q99JA0|CALCA_MOUSE|Calcitonin	0.12	60	0	22300	0	0	0	312000	0	0	0	0	0	0	0	0	0	0	-:-:-:64.00:-:-:-:-:-:-:-:-:-:-	312000	0	0	64.00:-:-	64	1	Amidation
VQLAGTRESVDSAKPR	P35455|NEU2_MOUSE|Vasopressin-neurophysin	13.06	60	2.8	60700000	2510000	1940000	1700000	1690000	113000000	81100000	105000000	60900000	68800000	82800000	84200000	65400000	66100000	114000000	0.02:0.02:0.02:0.02:0.99:0.71:0.92:0.53:0.60:0.73:0.74:0.57:0.58:1.00	2040000	85800000	82400000	0.02:1.04:1.00	42.17	5
VQLAGTRESVDSAKPRV	P35455|NEU2_MOUSE|Vasopressin-neurophysin	7.78	48.82	0.7	2940000	230000	200000	238000	141000	4910000	4230000	4510000	2280000	4410000	3720000	2690000	3600000	3210000	6740000	0.03:0.03:0.04:0.02:0.73:0.63:0.67:0.34:0.65:0.55:0.40:0.53:0.48:1.00	202000	4070000	3990000	0.05:1.02:1.00	20.13	2
VQLAGTRESVDSAKPRVY	P35455|NEU2_MOUSE|Vasopressin-neurophysin	9.96	40.88	4.6	9440000	5960000	4470000	4380000	3880000	11600000	9750000	8340000	6450000	14500000	14200000	9780000	9820000	7660000	21400000	0.28:0.21:0.20:0.18:0.54:0.46:0.39:0.30:0.68:0.66:0.46:0.46:0.36:1.00	4670000	10100000	12600000	0.37:0.80:1.00	2.7	2
VREPLEE		3.15	3.49	12.8	531000	1120000	930000	1090000	1760000	634000	399000	769000	0	0	423000	0	0	317000	0	64.00:64.00:64.00:64.00:64.00:64.00:64.00:-:-:64.00:-:-:64.00:-	1220000	601000	370000	3.31:1.62:1.00	3.31	1
VRESPIDTA	P16014|SCG1_MOUSE|Secretogranin-1	10.6	17.21	1.1	707000	520000	342000	456000	446000	991000	722000	975000	900000	650000	812000	678000	655000	693000	1060000	0.49:0.32:0.43:0.42:0.94:0.68:0.92:0.85:0.61:0.77:0.64:0.62:0.65:1.00	441000	847000	779000	0.57:1.09:1.00	1.92	1
VRFPD	P16014|SCG1_MOUSE|Secretogranin-1	4.65	60	1.1	164000	0	0	0	0	422000	250000	291000	0	0	293000	250000	227000	211000	351000	0:0:0:0:1.20:0.71:0.83:0:0:0.83:0.71:0.65:0.60:1.00	0	321000	266000	0:1.20:1.00	64	1
VRFPDRQYEPYPITE	P16014|SCG1_MOUSE|Secretogranin-1	8.07	12.47	1.5	914000	1570000	1170000	1460000	899000	799000	724000	691000	421000	662000	996000	739000	830000	773000	1060000	1.48:1.10:1.37:0.84:0.75:0.68:0.65:0.40:0.62:0.94:0.69:0.78:0.73:1.00	1280000	659000	881000	1.45:0.75:1.00	1.93	1
VRGDLGAALDSWIT		5.36	4.35	2.2	666000	206000	148000	277000	301000	575000	1180000	1130000	669000	548000	1110000	892000	966000	650000	661000	0.31:0.22:0.42:0.46:0.87:1.79:1.72:1.01:0.83:1.69:1.35:1.46:0.98:1.00	233000	822000	857000	0.27:0.96:1.00	3.68	1
VRSLVQV	Q64387|PNOC_MOUSE|Prepronociceptin	8.06	7.39	0.9	2120000	4270000	2290000	1990000	1610000	1650000	1810000	1700000	1130000	1720000	2870000	1900000	1880000	1540000	3270000	1.31:0.70:0.61:0.49:0.50:0.55:0.52:0.35:0.53:0.88:0.58:0.57:0.47:1.00	2540000	1600000	2290000	1.11:0.70:1.00	1.59	1
VSSEDDL	Q03517|SCG2_MOUSE|Secretogranin-2	8.44	23.09	1.4	855000	1410000	1190000	1520000	2130000	677000	573000	720000	380000	876000	593000	656000	0	507000	749000	1.88:1.58:2.02:2.84:0.90:0.77:0.96:0.51:1.17:0.79:0.88:0:0.68:1.00	1560000	645000	626000	2.49:1.03:1.00	2.49	1
VVPAEATDPVEQRAEEAPRRQL(-.98)	P09240|CCKN_MOUSE|Cholecystokinin	3.34	1.85	5.4	715000	0	324000	728000	0	1060000	1160000	1040000	486000	0	1380000	886000	889000	1010000	1060000	0:0.31:0.69:0:1.00:1.10:0.98:0.46:0:1.31:0.84:0.84:0.95:1.00	526000	935000	1040000	0.50:0.90:1.00	1.98	1	Amidation
VVPSPKVSDTVVEPYN		3.72	2.26	1.7	1800000	3300000	2880000	2790000	2230000	1790000	1210000	1340000	827000	1960000	1350000	929000	792000	1510000	2290000	1.44:1.26:1.22:0.97:0.78:0.53:0.59:0.36:0.86:0.59:0.41:0.35:0.66:1.00	2850000	1430000	1960000	1.45:0.73:1.00	2	3
VVSGKNPILQCM(+15.99)GNRGFCRS(-.98)		4.09	2.39	5.2	454000	586000	660000	626000	705000	648000	595000	492000	307000	112000	312000	489000	232000	329000	270000	2.17:2.44:2.32:2.61:2.40:2.20:1.82:1.14:0.42:1.16:1.81:0.86:1.22:1.00	644000	431000	327000	1.97:1.32:1.00	1.97	1	Oxidation (M); Amidation
WGDGSPEPSPRE(-.98)	P01193|COLI_MOUSE|Pro-opiomelanocortin	3.18	9.92	13.7	442000	380000	1060000	1120000	848000	1120000	803000	289000	69700	170000	72400	50000	60300	67200	78900	4.81:13.39:14.20:10.74:14.16:10.17:3.66:0.88:2.16:0.92:0.63:0.76:0.85:1.00	851000	490000	65800	12.94:7.45:1.00	12.94	1	Amidation
WGSPRASDPPLAPDDDPDAPAAQLARALLRA		1.74	60	3	178000	189000	287000	303000	0	621000	595000	500000	0	0	0	0	0	0	0	64.00:64.00:64.00:-:64.00:64.00:64.00:-:-:-:-:-:-:-	260000	572000	0	64.00:64.00:-	64	1
WPLFGPPS		5.11	1.39	1.7	718000	1020000	875000	1030000	962000	734000	628000	515000	328000	702000	548000	615000	582000	668000	847000	1.20:1.03:1.21:1.14:0.87:0.74:0.61:0.39:0.83:0.65:0.73:0.69:0.79:1.00	970000	582000	652000	1.49:0.89:1.00	1.67	1
WPLFGPPSVVR		6.48	6.16	0.9	334000	197000	165000	227000	205000	383000	420000	368000	295000	284000	494000	409000	467000	366000	403000	0.49:0.41:0.56:0.51:0.95:1.04:0.91:0.73:0.70:1.22:1.02:1.16:0.91:1.00	198000	350000	428000	0.46:0.82:1.00	2.16	1
WPLFGPPSVVRLD		4.15	1.24	2.1	245000	288000	231000	176000	175000	169000	296000	166000	214000	165000	279000	270000	363000	255000	383000	0.75:0.60:0.46:0.46:0.44:0.77:0.43:0.56:0.43:0.73:0.70:0.95:0.67:1.00	218000	202000	310000	0.70:0.65:1.00	1.53	1
WSRM(+15.99)DQLAKELTAE	P26339|CMGA_MOUSE|Chromogranin-A	5.57	1.7	1.9	450000	1130000	430000	651000	257000	239000	428000	390000	322000	575000	554000	255000	364000	283000	424000	2.67:1.01:1.54:0.61:0.56:1.01:0.92:0.76:1.36:1.31:0.60:0.86:0.67:1.00	617000	391000	376000	1.64:1.04:1.00	1.64	1	Oxidation (M)
WSRMDQLAKELTAE	P26339|CMGA_MOUSE|Chromogranin-A	8.84	35.42	1	2260000	2190000	5490000	4570000	2300000	1580000	1900000	1780000	618000	1550000	2440000	2310000	1730000	1530000	1650000	1.33:3.34:2.78:1.40:0.96:1.16:1.08:0.38:0.94:1.48:1.41:1.05:0.93:1.00	3640000	1490000	1930000	1.88:0.77:1.00	2.45	2
YDGVAELDQLLHY	P16014|SCG1_MOUSE|Secretogranin-1	5.38	0.74	1.5	474000	402000	435000	593000	832000	412000	604000	437000	380000	422000	494000	376000	476000	382000	394000	1.02:1.10:1.50:2.11:1.04:1.53:1.11:0.96:1.07:1.25:0.95:1.21:0.97:1.00	566000	451000	424000	1.33:1.06:1.00	1.33	1
YEENSRENPF	Q03517|SCG2_MOUSE|Secretogranin-2	8.29	10.37	0.8	385000	696000	399000	491000	459000	301000	293000	271000	223000	348000	486000	288000	260000	272000	604000	1.15:0.66:0.81:0.76:0.50:0.48:0.45:0.37:0.58:0.80:0.48:0.43:0.45:1.00	511000	287000	382000	1.34:0.75:1.00	1.78	1
YEGHPLSEE	P16014|SCG1_MOUSE|Secretogranin-1	11.06	4.3	1	1230000	1100000	881000	1330000	1020000	1510000	1250000	1660000	1410000	1030000	1190000	1170000	1130000	982000	1580000	0.70:0.56:0.84:0.65:0.95:0.79:1.05:0.89:0.65:0.76:0.74:0.72:0.62:1.00	1080000	1370000	1210000	0.89:1.13:1.00	1.27	1
YEGHPLSEERRPSPKE	P16014|SCG1_MOUSE|Secretogranin-1	9.08	0.49	0.9	3060000	4280000	2880000	3010000	2290000	4070000	3110000	3480000	1710000	2730000	3240000	2370000	2200000	2790000	4620000	0.93:0.62:0.65:0.50:0.88:0.67:0.75:0.37:0.59:0.70:0.51:0.48:0.60:1.00	3120000	3020000	3040000	1.02:0.99:1.00	1.03	2
YGGFLRKYP		5.71	2.12	0.9	1240000	1980000	1320000	1060000	1040000	847000	1040000	894000	561000	990000	2380000	1270000	1300000	944000	1680000	1.18:0.78:0.63:0.62:0.50:0.62:0.53:0.33:0.59:1.41:0.76:0.77:0.56:1.00	1350000	866000	1510000	0.89:0.57:1.00	1.75	2
YGGFLRKYPK		17.39	8.46	0.8	7440000	9050000	5430000	5440000	5240000	6510000	7560000	7800000	4530000	7960000	11000000	6950000	7710000	7750000	11200000	0.81:0.48:0.48:0.47:0.58:0.67:0.69:0.40:0.71:0.98:0.62:0.69:0.69:1.00	6290000	6870000	8930000	0.70:0.77:1.00	1.42	2
YGGFM	P22005|PENK_MOUSE|Proenkephalin-A:P01193|COLI_MOUSE|Pro-opiomelanocortin	6.96	5.44	1.6	2380000	897000	5430000	6200000	1810000	1630000	1880000	1870000	429000	1080000	3780000	2470000	1640000	1420000	2760000	0.32:1.97:2.25:0.65:0.59:0.68:0.68:0.16:0.39:1.37:0.89:0.59:0.51:1.00	3580000	1380000	2410000	1.49:0.57:1.00	2.6	1
YGGFM(+15.99)	P22005|PENK_MOUSE|Proenkephalin-A:P01193|COLI_MOUSE|Pro-opiomelanocortin	12.49	20.9	1	22100000	63900000	21900000	19300000	17300000	14600000	15800000	16600000	12700000	22500000	25800000	14300000	17800000	18000000	29000000	2.20:0.76:0.67:0.60:0.50:0.54:0.57:0.44:0.78:0.89:0.49:0.61:0.62:1.00	30600000	16400000	21000000	1.46:0.78:1.00	1.86	1	Oxidation (M)
YGGFM(+15.99)RF	P22005|PENK_MOUSE|Proenkephalin-A	21.71	12.89	1.1	52800000	94300000	39200000	56900000	55900000	38000000	56800000	26700000	34900000	41200000	86100000	28400000	59700000	53100000	67900000	1.39:0.58:0.84:0.82:0.56:0.84:0.39:0.51:0.61:1.27:0.42:0.88:0.78:1.00	61900000	39800000	59300000	1.04:0.67:1.00	1.56	2	Oxidation (M)
YGGFM(+15.99)RSL	P22005|PENK_MOUSE|Proenkephalin-A	9.93	16.16	5.5	17800000	46700000	21500000	16900000	15000000	16100000	14100000	12500000	9310000	17800000	20700000	12300000	14200000	12600000	18900000	2.47:1.14:0.89:0.79:0.85:0.75:0.66:0.49:0.94:1.09:0.65:0.75:0.67:1.00	25000000	14100000	15900000	1.57:0.89:1.00	1.77	4	Oxidation (M)
YGGFMRF	P22005|PENK_MOUSE|Proenkephalin-A	24.14	40.44	0.9	9220000	4720000	17300000	21400000	7200000	5370000	7400000	6120000	2190000	4900000	13700000	11700000	8920000	6930000	11300000	0.42:1.54:1.90:0.64:0.48:0.66:0.54:0.19:0.44:1.22:1.04:0.79:0.62:1.00	12700000	5200000	10500000	1.20:0.49:1.00	2.44	1
YGGFMRSL	P22005|PENK_MOUSE|Proenkephalin-A	8.75	39.71	1	5310000	3120000	12200000	12100000	3550000	3260000	4370000	3400000	1230000	2710000	7290000	6870000	4920000	3800000	5410000	0.58:2.25:2.24:0.66:0.60:0.81:0.63:0.23:0.50:1.35:1.27:0.91:0.70:1.00	7750000	2990000	5660000	1.37:0.53:1.00	2.59	1
YKPAAGPHHYSVGRASGLL(-.98)		5.12	0.49	1.2	334000	332000	341000	371000	328000	483000	424000	449000	271000	455000	414000	0	429000	384000	0	64.00:64.00:64.00:64.00:64.00:64.00:64.00:64.00:64.00:64.00:-:64.00:64.00:-	343000	416000	409000	0.84:1.02:1.00	1.21	1	Amidation
YLDEDM(+15.99)LLKVLEYLNQEQAEQGREHLA	Q03517|SCG2_MOUSE|Secretogranin-2	1.66	0.1	2.3	613000	257000	658000	555000	1280000	345000	496000	0	0	1240000	754000	729000	1050000	329000	893000	0.29:0.74:0.62:1.43:0.39:0.56:0:0:1.38:0.84:0.82:1.17:0.37:1.00	1220000	1280000	1210000	1.01:1.06:1.00	1.06	3	Oxidation (M)
YPELLNTNQL	Q03517|SCG2_MOUSE|Secretogranin-2	6.93	1.68	1.5	640000	612000	556000	821000	1120000	833000	726000	697000	412000	500000	677000	562000	561000	362000	524000	1.17:1.06:1.57:2.13:1.59:1.39:1.33:0.79:0.95:1.29:1.07:1.07:0.69:1.00	776000	634000	537000	1.45:1.18:1.00	1.45	1
YPM(+15.99)EPEEEANGGEIL	P22005|PENK_MOUSE|Proenkephalin-A	6.39	9.05	1.4	490000	1200000	878000	791000	314000	494000	381000	388000	297000	658000	304000	166000	322000	287000	376000	3.20:2.34:2.11:0.84:1.31:1.01:1.03:0.79:1.75:0.81:0.44:0.86:0.76:1.00	796000	443000	291000	2.74:1.52:1.00	2.74	1	Oxidation (M)
YPM(+15.99)EPEEEANGGEILA	P22005|PENK_MOUSE|Proenkephalin-A	5.86	2.9	1.8	973000	1910000	164000	220000	196000	1200000	805000	952000	935000	935000	1490000	1200000	1490000	1030000	1100000	1.74:0.15:0.20:0.18:1.09:0.73:0.87:0.85:0.85:1.36:1.10:1.36:0.94:1.00	622000	965000	1260000	0.49:0.76:1.00	2.03	1	Oxidation (M)
YPQSKW	P16014|SCG1_MOUSE|Secretogranin-1	9.73	56.14	0.9	686000	233000	256000	323000	280000	1330000	774000	972000	785000	656000	760000	848000	780000	759000	845000	0.28:0.30:0.38:0.33:1.57:0.92:1.15:0.93:0.78:0.90:1.00:0.92:0.90:1.00	273000	903000	799000	0.34:1.13:1.00	3.31	1
YPQSKWQ	P16014|SCG1_MOUSE|Secretogranin-1	4.61	1.91	13.6	462000	837000	309000	101000	544000	541000	628000	777000	794000	376000	353000	275000	273000	233000	433000	1.93:0.71:0.23:1.26:1.25:1.45:1.80:1.84:0.87:0.82:0.64:0.63:0.54:1.00	448000	623000	313000	1.43:1.99:1.00	1.99	1
YPQSKWQE	P16014|SCG1_MOUSE|Secretogranin-1	5.79	0.78	1.3	291000	435000	295000	364000	239000	334000	224000	320000	189000	241000	367000	266000	181000	219000	397000	1.10:0.74:0.92:0.60:0.84:0.56:0.81:0.48:0.61:0.92:0.67:0.46:0.55:1.00	333000	262000	286000	1.16:0.91:1.00	1.27	1
YPQSKWQEQ	P16014|SCG1_MOUSE|Secretogranin-1	14.26	52.64	1.9	4900000	2850000	2400000	2600000	2720000	6730000	7270000	8100000	8900000	5290000	4300000	3420000	4330000	4190000	5460000	0.52:0.44:0.48:0.50:1.23:1.33:1.48:1.63:0.97:0.79:0.63:0.79:0.77:1.00	2640000	7260000	4340000	0.61:1.67:1.00	2.75	1
YPQSKWQEQE	P16014|SCG1_MOUSE|Secretogranin-1	17.05	8.4	0.8	4080000	7260000	4640000	4940000	3380000	3940000	3930000	4600000	3150000	3490000	3820000	2890000	2640000	3280000	5160000	1.41:0.90:0.96:0.66:0.76:0.76:0.89:0.61:0.68:0.74:0.56:0.51:0.64:1.00	5050000	3820000	3560000	1.42:1.07:1.00	1.42	1
YPSKPDNP		6.27	1.98	0.8	468000	969000	533000	459000	215000	715000	404000	649000	248000	497000	373000	259000	228000	353000	648000	1.50:0.82:0.71:0.33:1.10:0.62:1.00:0.38:0.77:0.58:0.40:0.35:0.55:1.00	544000	503000	372000	1.46:1.35:1.00	1.46	1
YPSKPDNPG		6.38	1.37	0.9	261000	340000	214000	265000	0	460000	264000	388000	209000	288000	238000	210000	163000	214000	402000	0.84:0.53:0.66:0:1.14:0.66:0.96:0.52:0.72:0.59:0.52:0.41:0.53:1.00	273000	322000	246000	1.11:1.31:1.00	1.31	1
YPSKPDNPGE		3.45	2.43	8.8	407000	818000	452000	574000	263000	999000	403000	441000	98000	551000	40100	348000	231000	59400	416000	1.96:1.08:1.38:0.63:2.40:0.97:1.06:0.24:1.32:0.10:0.83:0.56:0.14:1.00	527000	498000	219000	2.41:2.28:1.00	2.41	1
YPSKPDNPGEDAPAE		13.77	59.7	1.3	4580000	11100000	7430000	6550000	3000000	7540000	3650000	5620000	2090000	5180000	2030000	1850000	1530000	1930000	4700000	2.36:1.58:1.39:0.64:1.60:0.78:1.20:0.44:1.10:0.43:0.39:0.33:0.41:1.00	7010000	4820000	2410000	2.91:2.00:1.00	2.91	1
YPSKPDNPGEDAPAED		7.59	12.49	0.7	851000	2540000	1610000	1450000	570000	1130000	511000	877000	364000	824000	336000	253000	260000	327000	875000	2.90:1.84:1.66:0.65:1.29:0.58:1.00:0.42:0.94:0.38:0.29:0.30:0.37:1.00	1540000	740000	410000	3.76:1.80:1.00	3.76	1
YPSKPDNPGEDAPAEDM(+15.99)A		10.49	60	0.6	2240000	10300000	3650000	4100000	2840000	1250000	731000	1020000	652000	2060000	611000	388000	476000	1150000	2060000	5.01:1.77:1.99:1.38:0.61:0.35:0.50:0.32:1.00:0.30:0.19:0.23:0.56:1.00	5230000	1140000	938000	5.58:1.22:1.00	5.58	1	Oxidation (M)
YPSKPDNPGEDAPAEDM(+15.99)AR		7.18	6.39	0.7	1270000	3630000	1680000	1800000	1240000	1490000	801000	963000	721000	1400000	559000	277000	522000	1150000	1570000	2.30:1.06:1.14:0.79:0.95:0.51:0.61:0.46:0.89:0.36:0.18:0.33:0.73:1.00	2090000	1080000	817000	2.55:1.32:1.00	2.55	1	Oxidation (M)
YPSKPDNPGEDAPAEDM(+15.99)ARY		9.96	48.74	1	1550000	4740000	1860000	2050000	1230000	1830000	1130000	1270000	942000	2470000	708000	491000	646000	871000	1410000	3.37:1.32:1.46:0.87:1.30:0.81:0.90:0.67:1.75:0.50:0.35:0.46:0.62:1.00	2470000	1530000	824000	3.00:1.85:1.00	3	1	Oxidation (M)
YPSKPDNPGEDAPAEDM(+15.99)ARYY		7.64	8.09	1.2	727000	2070000	903000	845000	579000	835000	607000	732000	417000	1130000	322000	244000	357000	438000	696000	2.97:1.30:1.21:0.83:1.20:0.87:1.05:0.60:1.62:0.46:0.35:0.51:0.63:1.00	1100000	744000	411000	2.67:1.81:1.00	2.67	1	Oxidation (M)
YPSKPDNPGEDAPAEDM(+15.99)ARYYS		9.14	60	1.1	1210000	4310000	1550000	1510000	1040000	1190000	901000	1040000	625000	1490000	572000	400000	441000	688000	1230000	3.49:1.25:1.22:0.85:0.96:0.73:0.85:0.51:1.21:0.46:0.32:0.36:0.56:1.00	2100000	1050000	667000	3.15:1.57:1.00	3.15	1	Oxidation (M)
YPSKPDNPGEDAPAEDM(+15.99)ARYYSA		4.76	5.38	2	554000	2570000	1100000	1150000	828000	0	0	233000	152000	637000	123000	0	94100	258000	612000	4.21:1.79:1.88:1.35:0:0:0.38:0.25:1.04:0.20:0:0.15:0.42:1.00	1410000	341000	272000	5.20:1.25:1.00	5.2	1	Oxidation (M)
YPSKPDNPGEDAPAEDM(+15.99)ARYYSALRHYINL		13.11	43.54	1.1	4400000	2910000	1510000	1920000	2660000	4670000	5750000	6430000	5360000	6390000	4210000	3810000	6370000	4390000	5200000	0.56:0.29:0.37:0.51:0.90:1.11:1.24:1.03:1.23:0.81:0.73:1.23:0.84:1.00	2250000	5720000	4800000	0.47:1.19:1.00	2.54	1	Oxidation (M)
YPSKPDNPGEDAPAEDM(+15.99)ARYYSALRHYINLITRQRY(-.98)		7.85	10.04	2.1	60400000	23600000	6810000	24700000	50100000	46700000	73200000	68500000	70700000	91400000	107000000	59200000	100000000	59700000	64600000	0.37:0.11:0.38:0.78:0.72:1.13:1.06:1.09:1.41:1.65:0.92:1.55:0.92:1.00	31300000	70100000	78400000	0.40:0.89:1.00	2.51	5	Oxidation (M); Amidation
YPSKPDNPGEDAPAEDMA		7.81	24.84	1.3	986000	1310000	3540000	3460000	902000	762000	389000	549000	137000	502000	350000	305000	231000	465000	898000	1.46:3.94:3.86:1.00:0.85:0.43:0.61:0.15:0.56:0.39:0.34:0.26:0.52:1.00	2300000	468000	450000	5.12:1.04:1.00	5.12	1
YPSKPDNPGEDAPAEDMAR		8.79	29.71	1.2	999000	862000	1930000	2650000	707000	1370000	976000	1070000	314000	666000	633000	562000	488000	673000	1080000	0.79:1.78:2.44:0.65:1.27:0.90:0.98:0.29:0.61:0.58:0.52:0.45:0.62:1.00	1540000	879000	688000	2.23:1.28:1.00	2.23	1
YPSKPDNPGEDAPAEDMARY		6.89	5.34	1.1	817000	596000	1980000	1990000	566000	1060000	791000	771000	243000	642000	550000	539000	434000	490000	786000	0.76:2.52:2.53:0.72:1.34:1.01:0.98:0.31:0.82:0.70:0.69:0.55:0.62:1.00	1280000	701000	560000	2.30:1.25:1.00	2.3	1
YPSKPDNPGEDAPAEDMARYY		6.75	8.29	2.1	646000	665000	1580000	1390000	466000	884000	743000	673000	185000	501000	376000	345000	407000	392000	444000	1.50:3.55:3.12:1.05:1.99:1.67:1.52:0.42:1.13:0.85:0.78:0.92:0.88:1.00	1020000	597000	393000	2.61:1.52:1.00	2.61	1
YPSKPDNPGEDAPAEDMARYYS		6.66	6.85	1.1	1200000	1330000	3050000	2790000	845000	1470000	1150000	1140000	388000	941000	793000	662000	550000	765000	965000	1.38:3.16:2.89:0.88:1.52:1.19:1.19:0.40:0.98:0.82:0.69:0.57:0.79:1.00	2000000	1020000	747000	2.68:1.36:1.00	2.68	1
YPSKPDNPGEDAPAEDMARYYSA		6.52	18.26	1.8	874000	1370000	3040000	3160000	1310000	533000	387000	341000	0	431000	260000	193000	181000	417000	601000	2.28:5.06:5.25:2.19:0.89:0.64:0.57:0:0.72:0.43:0.32:0.30:0.69:1.00	2220000	423000	330000	6.73:1.28:1.00	6.73	1
YPSKPDNPGEDAPAEDMARYYSAL		7.12	13.38	1.6	1520000	2680000	5750000	4970000	1820000	608000	671000	543000	0	792000	533000	518000	507000	810000	1140000	2.35:5.06:4.37:1.60:0.53:0.59:0.48:0:0.70:0.47:0.46:0.45:0.71:1.00	3800000	653000	701000	5.42:0.93:1.00	5.82	1
YPSKPDNPGEDAPAEDMARYYSALR		6.88	5.27	1.2	748000	794000	1890000	1590000	682000	773000	626000	536000	362000	481000	553000	498000	573000	555000	554000	1.43:3.42:2.87:1.23:1.40:1.13:0.97:0.65:0.87:1.00:0.90:1.03:1.00:1.00	1240000	555000	546000	2.27:1.02:1.00	2.27	1
YPSKPDNPGEDAPAEDMARYYSALRH		6.6	6.27	0.9	713000	0	442000	412000	0	1620000	1440000	1400000	325000	614000	766000	778000	874000	709000	594000	0:0.74:0.69:0:2.73:2.43:2.36:0.55:1.03:1.29:1.31:1.47:1.19:1.00	427000	1080000	744000	0.57:1.45:1.00	2.53	1
YPSKPDNPGEDAPAEDMARYYSALRHY		7.01	12.78	1.3	2100000	0	611000	546000	0	4210000	4590000	4030000	1280000	2260000	2660000	3080000	2690000	2190000	1310000	0:0.47:0.42:0:3.22:3.52:3.09:0.98:1.73:2.04:2.36:2.06:1.68:1.00	578000	3270000	2380000	0.24:1.37:1.00	5.66	2
YPSKPDNPGEDAPAEDMARYYSALRHYIN		5.82	10.86	2.4	8400000	0	1750000	432000	311000	18400000	17400000	15000000	7460000	7820000	11500000	12500000	11900000	8410000	4740000	0:0.37:0.09:0.07:3.88:3.67:3.16:1.57:1.65:2.42:2.63:2.52:1.77:1.00	1750000	13200000	9800000	0.18:1.35:1.00	7.54	2
YPSKPDNPGEDAPAEDMARYYSALRHYINL		15.12	33.01	1.7	10900000	0	6770000	7470000	4830000	12600000	18600000	15500000	7760000	10200000	17500000	14900000	14600000	13000000	8950000	0:0.76:0.83:0.54:1.40:2.07:1.73:0.87:1.14:1.95:1.66:1.63:1.45:1.00	6360000	12900000	13800000	0.46:0.94:1.00	2.17	2
YPSKPDNPGEDAPAEDMARYYSALRHYINLITR		0.14	60	0	57600	0	806000	0	0	0	0	0	0	0	0	0	0	0	0	-:64.00:-:-:-:-:-:-:-:-:-:-:-:-	806000	0	0	64.00:-:-	64	1
YPSKPDNPGEDAPAEDMARYYSALRHYINLITRQ		1.88	4.63	3.4	311000	0	1550000	888000	797000	143000	0	0	0	0	610000	364000	0	0	0	-:64.00:64.00:64.00:64.00:-:-:-:-:64.00:64.00:-:-:-	1080000	143000	487000	2.21:0.29:1.00	7.52	1
YPSKPDNPGEDAPAEDMARYYSALRHYINLITRQRY		2.79	3.85	3.2	804000	0	1180000	0	785000	0	1400000	5800000	0	0	1260000	846000	0	0	0	-:64.00:-:64.00:-:64.00:64.00:-:-:64.00:64.00:-:-:-	981000	3600000	1050000	0.93:3.42:1.00	3.67	1
YPSKPDNPGEDAPAEDMARYYSALRHYINLITRQRY(-.98)		26.81	3.02	2.3	99800000	39000000	135000000	128000000	101000000	98600000	147000000	81700000	73000000	86100000	122000000	176000000	71000000	82900000	54800000	0.71:2.47:2.34:1.85:1.80:2.68:1.49:1.33:1.57:2.24:3.22:1.30:1.51:1.00	101000000	97200000	113000000	0.89:0.86:1.00	1.17	3	Amidation
YPSKPDNPGEDAPAEDMARYYSALRHYINLITRQRYG		4.81	1.79	3.2	1660000	374000	3350000	2560000	3070000	1120000	2190000	1110000	1090000	1180000	2060000	2510000	1360000	854000	456000	0.82:7.33:5.62:6.72:2.46:4.80:2.42:2.39:2.59:4.52:5.50:2.97:1.87:1.00	2750000	1430000	1760000	1.56:0.81:1.00	1.93	2
YPVRESP	P16014|SCG1_MOUSE|Secretogranin-1	9.2	15.8	1	1130000	2000000	1640000	1500000	993000	1280000	839000	1020000	564000	843000	1030000	804000	577000	1090000	1620000	1.23:1.01:0.92:0.61:0.79:0.52:0.63:0.35:0.52:0.64:0.50:0.36:0.67:1.00	1530000	909000	1030000	1.49:0.89:1.00	1.69	1
YPVRESPIDTA	P16014|SCG1_MOUSE|Secretogranin-1	7.76	6.7	2.1	726000	1280000	1220000	1240000	987000	720000	535000	470000	282000	497000	611000	501000	426000	585000	802000	1.60:1.52:1.55:1.23:0.90:0.67:0.59:0.35:0.62:0.76:0.62:0.53:0.73:1.00	1180000	501000	585000	2.02:0.86:1.00	2.36	1
YSPRTPDRVSETDIQRLL	P12961|7B2_MOUSE|Neuroendocrine	8.16	7.57	1	1140000	1570000	1790000	2130000	1910000	1460000	0	861000	756000	1560000	1190000	1410000	0	0	1330000	1.17:1.35:1.60:1.44:1.10:0:0.65:0.57:1.17:0.89:1.06:0:0:1.00	1850000	1160000	1310000	1.41:0.88:1.00	1.6	1
YSPRTPDRVSETDIQRLLH	P12961|7B2_MOUSE|Neuroendocrine	9.42	10.96	1.4	1790000	1820000	2320000	2790000	3020000	1720000	1730000	1490000	0	2100000	1470000	1670000	1640000	1580000	1740000	1.05:1.33:1.61:1.74:0.99:1.00:0.86:0:1.21:0.85:0.96:0.94:0.91:1.00	2490000	1760000	1620000	1.54:1.09:1.00	1.54	1
YSPRTPDRVSETDIQRLLHGVM(+15.99)EQLG	P12961|7B2_MOUSE|Neuroendocrine	6.14	1.99	1.6	596000	541000	338000	606000	1210000	528000	477000	547000	527000	1140000	503000	448000	549000	560000	376000	1.44:0.90:1.61:3.21:1.41:1.27:1.46:1.40:3.04:1.34:1.19:1.46:1.49:1.00	673000	644000	487000	1.38:1.32:1.00	1.38	1	Oxidation (M)
YSPRTPDRVSETDIQRLLHGVM(+15.99)EQLGIARP	P12961|7B2_MOUSE|Neuroendocrine	7.56	3.68	1.5	3670000	2820000	1720000	2280000	3090000	3490000	2720000	5010000	3780000	4960000	6080000	2960000	4730000	3600000	4120000	0.69:0.42:0.55:0.75:0.85:0.66:1.22:0.92:1.20:1.48:0.72:1.15:0.87:1.00	2480000	3990000	4300000	0.58:0.93:1.00	1.73	2	Oxidation (M)
YSPRTPDRVSETDIQRLLHGVM(+15.99)EQLGIARPR	P12961|7B2_MOUSE|Neuroendocrine	8.04	21.36	1.3	2420000	1630000	455000	1050000	1600000	2750000	2500000	3430000	2930000	3190000	3630000	2650000	2700000	2730000	2680000	0.61:0.17:0.39:0.60:1.02:0.93:1.28:1.09:1.19:1.35:0.99:1.01:1.02:1.00	1180000	2960000	2880000	0.41:1.03:1.00	2.5	1	Oxidation (M)
YSPRTPDRVSETDIQRLLHGVMEQLG	P12961|7B2_MOUSE|Neuroendocrine	4.75	0.47	2.2	958000	204000	1340000	1810000	1000000	987000	1170000	860000	356000	1070000	814000	1220000	1160000	847000	577000	0.35:2.32:3.14:1.73:1.71:2.02:1.49:0.62:1.85:1.41:2.11:2.01:1.47:1.00	1090000	887000	923000	1.18:0.96:1.00	1.23	1
YSPRTPDRVSETDIQRLLHGVMEQLGIARP	P12961|7B2_MOUSE|Neuroendocrine	5.53	2.6	1.8	4750000	911000	5060000	3600000	2860000	3560000	5750000	6330000	2890000	3790000	8270000	9140000	5990000	4770000	3570000	0.26:1.42:1.01:0.80:1.00:1.61:1.77:0.81:1.06:2.32:2.56:1.68:1.34:1.00	3110000	4810000	6350000	0.49:0.76:1.00	2.04	2
YSPRTPDRVSETDIQRLLHGVMEQLGIARPR	P12961|7B2_MOUSE|Neuroendocrine	11.09	36	1.2	18800000	5480000	9310000	14000000	9930000	22300000	24700000	24500000	14000000	13200000	29000000	25800000	29300000	21900000	20400000	0.27:0.46:0.69:0.49:1.09:1.21:1.20:0.69:0.65:1.42:1.27:1.44:1.07:1.00	9680000	19700000	25300000	0.38:0.78:1.00	2.61	2

## Sheet: S3
Table S3. Precursor proteins of brain tissue proteome differential neuropeptides
Accession	Fold change (NC/DC)	p (NC/DC)	Fold change (PMHH/DC)	p (PMHH/DC)
Q9D3P9|NEUT_MOUSE|Neurotensin/neuromedin	2.12	< 0.01	1.8	< 0.01
P26339|CMGA_MOUSE|Chromogranin-A	1.86	< 0.01	1.28	0.02
P20065|TYB4_MOUSE|Thymosin	2.05	0.01	1.03	0.89
P35455|NEU2_MOUSE|Vasopressin-neurophysin	0.07	< 0.01	0.83	0.09
P09240|CCKN_MOUSE|Cholecystokinin	2.05	< 0.01	1.04	0.78
P22005|PENK_MOUSE|Proenkephalin-A	1.87	0.01	1.24	0.17
O70176|PACA_MOUSE|Pituitary	1.07	0.29	1.72	0.01
P16014|SCG1_MOUSE|Secretogranin-1	1.42	0.01	1.09	0.37

## Sheet: S4
Table S4. All identified proteins from NC-, DC- and PMHH- brain
Group	Accession	Intensity	PTM	Avg. Mass	Description	Group	Accession	Intensity	PTM	Avg. Mass	Description	Group	Accession	Intensity	PTM	Avg. Mass	Description
NC	P05213|TBA1B_MOUSE		Carbamidomethylation; Oxidation (M); Acetylation (N-term); Deamidation (NQ)	50152	Tubulin alpha-1B chain OS=Mus musculus OX=10090 GN=Tuba1b PE=1 SV=2	DC	P50516|VATA_MOUSE	6130000000	Carbamidomethylation; Oxidation (M)	68326	V-type proton ATPase catalytic subunit A OS=Mus musculus OX=10090 GN=Atp6v1a PE=1 SV=2	PMHH	P50516|VATA_MOUSE	5620000000	Carbamidomethylation; Oxidation (M)	68326	V-type proton ATPase catalytic subunit A OS=Mus musculus OX=10090 GN=Atp6v1a PE=1 SV=2
NC	P68369|TBA1A_MOUSE	7250000000	Carbamidomethylation; Oxidation (M); Acetylation (N-term); Deamidation (NQ)	50136	Tubulin alpha-1A chain OS=Mus musculus OX=10090 GN=Tuba1a PE=1 SV=1	DC	O08553|DPYL2_MOUSE	16000000000	Carbamidomethylation; Oxidation (M); Deamidation (NQ)	62278	Dihydropyrimidinase-related protein 2 OS=Mus musculus OX=10090 GN=Dpysl2 PE=1 SV=2	PMHH	O08553|DPYL2_MOUSE	16800000000	Carbamidomethylation; Oxidation (M); Acetylation (N-term); Deamidation (NQ)	62278	Dihydropyrimidinase-related protein 2 OS=Mus musculus OX=10090 GN=Dpysl2 PE=1 SV=2
NC	P50516|VATA_MOUSE	18800000000	Carbamidomethylation; Oxidation (M); Deamidation (NQ)	68326	V-type proton ATPase catalytic subunit A OS=Mus musculus OX=10090 GN=Atp6v1a PE=1 SV=2	DC	Q9D6F9|TBB4A_MOUSE	3640000000	Carbamidomethylation; Oxidation (M); Acetylation (N-term); Deamidation (NQ)	49586	Tubulin beta-4A chain OS=Mus musculus OX=10090 GN=Tubb4a PE=1 SV=3	PMHH	Q9D6F9|TBB4A_MOUSE	3200000000	Carbamidomethylation; Oxidation (M); Acetylation (N-term); Deamidation (NQ)	49586	Tubulin beta-4A chain OS=Mus musculus OX=10090 GN=Tubb4a PE=1 SV=3
NC	O08553|DPYL2_MOUSE	3420000000	Carbamidomethylation; Oxidation (M); Acetylation (N-term); Deamidation (NQ)	62278	Dihydropyrimidinase-related protein 2 OS=Mus musculus OX=10090 GN=Dpysl2 PE=1 SV=2	DC	Q7TMM9|TBB2A_MOUSE	2270000000	Carbamidomethylation; Oxidation (M); Acetylation (N-term); Deamidation (NQ)	49907	Tubulin beta-2A chain OS=Mus musculus OX=10090 GN=Tubb2a PE=1 SV=1	PMHH	Q7TMM9|TBB2A_MOUSE	1820000000	Carbamidomethylation; Oxidation (M); Acetylation (N-term); Deamidation (NQ)	49907	Tubulin beta-2A chain OS=Mus musculus OX=10090 GN=Tubb2a PE=1 SV=1
NC	Q9D6F9|TBB4A_MOUSE	2230000000	Carbamidomethylation; Oxidation (M); Acetylation (N-term); Deamidation (NQ)	49586	Tubulin beta-4A chain OS=Mus musculus OX=10090 GN=Tubb4a PE=1 SV=3	DC	P16546|SPTN1_MOUSE	17700000000	Carbamidomethylation; Oxidation (M); Acetylation (N-term); Deamidation (NQ)	284596	Spectrin alpha chain non-erythrocytic 1 OS=Mus musculus OX=10090 GN=Sptan1 PE=1 SV=4	PMHH	P16546|SPTN1_MOUSE	16900000000	Carbamidomethylation; Oxidation (M); Deamidation (NQ)	284596	Spectrin alpha chain non-erythrocytic 1 OS=Mus musculus OX=10090 GN=Sptan1 PE=1 SV=4
NC	Q7TMM9|TBB2A_MOUSE	693000000	Carbamidomethylation; Oxidation (M); Acetylation (N-term); Deamidation (NQ)	49907	Tubulin beta-2A chain OS=Mus musculus OX=10090 GN=Tubb2a PE=1 SV=1	DC	P56480|ATPB_MOUSE	19800000000	Oxidation (M); Deamidation (NQ)	56301	ATP synthase subunit beta mitochondrial OS=Mus musculus OX=10090 GN=Atp5f1b PE=1 SV=2	PMHH	P56480|ATPB_MOUSE	20300000000	Oxidation (M); Deamidation (NQ)	56301	ATP synthase subunit beta mitochondrial OS=Mus musculus OX=10090 GN=Atp5f1b PE=1 SV=2
NC	P68372|TBB4B_MOUSE	21200000000	Carbamidomethylation; Oxidation (M); Acetylation (N-term); Deamidation (NQ); AA_modification	49831	Tubulin beta-4B chain OS=Mus musculus OX=10090 GN=Tubb4b PE=1 SV=1	DC	Q99KI0|ACON_MOUSE	10400000000	Carbamidomethylation; Oxidation (M); Deamidation (NQ)	85464	Aconitate hydratase mitochondrial OS=Mus musculus OX=10090 GN=Aco2 PE=1 SV=1	PMHH	Q99KI0|ACON_MOUSE	10100000000	Carbamidomethylation; Oxidation (M); Deamidation (NQ)	85464	Aconitate hydratase mitochondrial OS=Mus musculus OX=10090 GN=Aco2 PE=1 SV=1
NC	P16546|SPTN1_MOUSE	22200000000	Carbamidomethylation; Oxidation (M); Acetylation (N-term); Deamidation (NQ)	284596	Spectrin alpha chain non-erythrocytic 1 OS=Mus musculus OX=10090 GN=Sptan1 PE=1 SV=4	DC	Q62261|SPTB2_MOUSE	9550000000	Carbamidomethylation; Oxidation (M); Deamidation (NQ); AA_modification	274221	Spectrin beta chain non-erythrocytic 1 OS=Mus musculus OX=10090 GN=Sptbn1 PE=1 SV=2	PMHH	Q62261|SPTB2_MOUSE	10200000000	Carbamidomethylation; Oxidation (M); Deamidation (NQ)	274221	Spectrin beta chain non-erythrocytic 1 OS=Mus musculus OX=10090 GN=Sptbn1 PE=1 SV=2
NC	P56480|ATPB_MOUSE	11800000000	Oxidation (M); Acetylation (N-term); Deamidation (NQ)	56301	ATP synthase subunit beta mitochondrial OS=Mus musculus OX=10090 GN=Atp5f1b PE=1 SV=2	DC	Q68FD5|CLH1_MOUSE	19200000000	Carbamidomethylation; Oxidation (M); Acetylation (N-term); AA_modification	191555	Clathrin heavy chain 1 OS=Mus musculus OX=10090 GN=Cltc PE=1 SV=3	PMHH	Q68FD5|CLH1_MOUSE	17600000000	Carbamidomethylation; Oxidation (M); Acetylation (N-term); Deamidation (NQ); AA_modification	191555	Clathrin heavy chain 1 OS=Mus musculus OX=10090 GN=Cltc PE=1 SV=3
NC	Q99KI0|ACON_MOUSE	12900000000	Carbamidomethylation; Oxidation (M); Deamidation (NQ)	85464	Aconitate hydratase mitochondrial OS=Mus musculus OX=10090 GN=Aco2 PE=1 SV=1	DC	Q6PIC6|AT1A3_MOUSE	16900000000	Carbamidomethylation; Oxidation (M); Acetylation (N-term); Deamidation (NQ)	111691	Sodium/potassium-transporting ATPase subunit alpha-3 OS=Mus musculus OX=10090 GN=Atp1a3 PE=1 SV=1	PMHH	Q6PIC6|AT1A3_MOUSE	15700000000	Carbamidomethylation; Oxidation (M); Acetylation (N-term); Deamidation (NQ); AA_modification	111691	Sodium/potassium-transporting ATPase subunit alpha-3 OS=Mus musculus OX=10090 GN=Atp1a3 PE=1 SV=1
NC	Q62261|SPTB2_MOUSE	21600000000	Carbamidomethylation; Oxidation (M); Deamidation (NQ); AA_modification	274221	Spectrin beta chain non-erythrocytic 1 OS=Mus musculus OX=10090 GN=Sptbn1 PE=1 SV=2	DC	Q6PIE5|AT1A2_MOUSE	5620000000	Carbamidomethylation; Oxidation (M); Deamidation (NQ)	112217	Sodium/potassium-transporting ATPase subunit alpha-2 OS=Mus musculus OX=10090 GN=Atp1a2 PE=1 SV=1	PMHH	Q6PIE5|AT1A2_MOUSE	4600000000	Carbamidomethylation; Oxidation (M); Deamidation (NQ)	112217	Sodium/potassium-transporting ATPase subunit alpha-2 OS=Mus musculus OX=10090 GN=Atp1a2 PE=1 SV=1
NC	Q68FD5|CLH1_MOUSE	18000000000	Carbamidomethylation; Oxidation (M); Acetylation (N-term); Deamidation (NQ)	191555	Clathrin heavy chain 1 OS=Mus musculus OX=10090 GN=Cltc PE=1 SV=3	DC	P08553|NFM_MOUSE	5280000000	Carbamidomethylation; Oxidation (M); Acetylation (N-term); Deamidation (NQ)	95916	Neurofilament medium polypeptide OS=Mus musculus OX=10090 GN=Nefm PE=1 SV=4	PMHH	P08553|NFM_MOUSE	5120000000	Carbamidomethylation; Oxidation (M); Acetylation (N-term); Deamidation (NQ)	95916	Neurofilament medium polypeptide OS=Mus musculus OX=10090 GN=Nefm PE=1 SV=4
NC	Q6PIC6|AT1A3_MOUSE	5240000000	Carbamidomethylation; Oxidation (M); Acetylation (N-term); Deamidation (NQ)	111691	Sodium/potassium-transporting ATPase subunit alpha-3 OS=Mus musculus OX=10090 GN=Atp1a3 PE=1 SV=1	DC	Q8VDN2|AT1A1_MOUSE	5250000000	Carbamidomethylation; Oxidation (M); Deamidation (NQ)	112982	Sodium/potassium-transporting ATPase subunit alpha-1 OS=Mus musculus OX=10090 GN=Atp1a1 PE=1 SV=1	PMHH	Q8VDN2|AT1A1_MOUSE	5090000000	Carbamidomethylation; Oxidation (M); Deamidation (NQ)	112982	Sodium/potassium-transporting ATPase subunit alpha-1 OS=Mus musculus OX=10090 GN=Atp1a1 PE=1 SV=1
NC	Q6PIE5|AT1A2_MOUSE	5190000000	Carbamidomethylation; Oxidation (M); Deamidation (NQ)	112217	Sodium/potassium-transporting ATPase subunit alpha-2 OS=Mus musculus OX=10090 GN=Atp1a2 PE=1 SV=1	DC	P68368|TBA4A_MOUSE	2080000000	Carbamidomethylation; Oxidation (M); Acetylation (N-term); Deamidation (NQ)	49924	Tubulin alpha-4A chain OS=Mus musculus OX=10090 GN=Tuba4a PE=1 SV=1	PMHH	P68368|TBA4A_MOUSE	2120000000	Carbamidomethylation; Oxidation (M); Acetylation (N-term); Deamidation (NQ)	49924	Tubulin alpha-4A chain OS=Mus musculus OX=10090 GN=Tuba4a PE=1 SV=1
NC	P08553|NFM_MOUSE	6470000000	Carbamidomethylation; Acetylation (N-term); Deamidation (NQ)	95916	Neurofilament medium polypeptide OS=Mus musculus OX=10090 GN=Nefm PE=1 SV=4	DC	P52480|KPYM_MOUSE	12500000000	Carbamidomethylation; Oxidation (M); Deamidation (NQ)	57845	Pyruvate kinase PKM OS=Mus musculus OX=10090 GN=Pkm PE=1 SV=4	PMHH	P52480|KPYM_MOUSE	12100000000	Carbamidomethylation; Oxidation (M); Deamidation (NQ)	57845	Pyruvate kinase PKM OS=Mus musculus OX=10090 GN=Pkm PE=1 SV=4
NC	Q8VDN2|AT1A1_MOUSE	2600000000	Carbamidomethylation; Oxidation (M); Deamidation (NQ)	112982	Sodium/potassium-transporting ATPase subunit alpha-1 OS=Mus musculus OX=10090 GN=Atp1a1 PE=1 SV=1	DC	O08599|STXB1_MOUSE	12100000000	Carbamidomethylation; Oxidation (M); Deamidation (NQ)	67569	Syntaxin-binding protein 1 OS=Mus musculus OX=10090 GN=Stxbp1 PE=1 SV=2	PMHH	O08599|STXB1_MOUSE	10300000000	Carbamidomethylation; Oxidation (M); Deamidation (NQ)	67569	Syntaxin-binding protein 1 OS=Mus musculus OX=10090 GN=Stxbp1 PE=1 SV=2
NC	P68368|TBA4A_MOUSE	14500000000	Carbamidomethylation; Oxidation (M); Acetylation (N-term); Deamidation (NQ); AA_modification	49924	Tubulin alpha-4A chain OS=Mus musculus OX=10090 GN=Tuba4a PE=1 SV=1	DC	P99024|TBB5_MOUSE	2620000000	Carbamidomethylation; Oxidation (M); Acetylation (N-term); Deamidation (NQ)	49671	Tubulin beta-5 chain OS=Mus musculus OX=10090 GN=Tubb5 PE=1 SV=1	PMHH	P99024|TBB5_MOUSE	2770000000	Carbamidomethylation; Oxidation (M); Acetylation (N-term); Deamidation (NQ)	49671	Tubulin beta-5 chain OS=Mus musculus OX=10090 GN=Tubb5 PE=1 SV=1
NC	P52480|KPYM_MOUSE	13400000000	Carbamidomethylation; Oxidation (M); Deamidation (NQ)	57845	Pyruvate kinase PKM OS=Mus musculus OX=10090 GN=Pkm PE=1 SV=4	DC	Q9CWF2|TBB2B_MOUSE	282000000	Carbamidomethylation; Oxidation (M); Acetylation (N-term); Deamidation (NQ)	49953	Tubulin beta-2B chain OS=Mus musculus OX=10090 GN=Tubb2b PE=1 SV=1	PMHH	Q9CWF2|TBB2B_MOUSE	316000000	Carbamidomethylation; Oxidation (M); Acetylation (N-term); Deamidation (NQ)	49953	Tubulin beta-2B chain OS=Mus musculus OX=10090 GN=Tubb2b PE=1 SV=1
NC	O08599|STXB1_MOUSE	2580000000	Carbamidomethylation; Oxidation (M); Deamidation (NQ)	67569	Syntaxin-binding protein 1 OS=Mus musculus OX=10090 GN=Stxbp1 PE=1 SV=2	DC	P50396|GDIA_MOUSE	2740000000	Carbamidomethylation; Oxidation (M); Deamidation (NQ)	50522	Rab GDP dissociation inhibitor alpha OS=Mus musculus OX=10090 GN=Gdi1 PE=1 SV=3	PMHH	P50396|GDIA_MOUSE	2900000000	Carbamidomethylation; Oxidation (M); Deamidation (NQ)	50522	Rab GDP dissociation inhibitor alpha OS=Mus musculus OX=10090 GN=Gdi1 PE=1 SV=3
NC	P99024|TBB5_MOUSE	310000000	Carbamidomethylation; Oxidation (M); Acetylation (N-term); Deamidation (NQ)	49671	Tubulin beta-5 chain OS=Mus musculus OX=10090 GN=Tubb5 PE=1 SV=1	DC	P62814|VATB2_MOUSE	3910000000	Carbamidomethylation; Oxidation (M); Deamidation (NQ)	56551	V-type proton ATPase subunit B brain isoform OS=Mus musculus OX=10090 GN=Atp6v1b2 PE=1 SV=1	PMHH	P62814|VATB2_MOUSE	3940000000	Carbamidomethylation; Oxidation (M); Deamidation (NQ)	56551	V-type proton ATPase subunit B brain isoform OS=Mus musculus OX=10090 GN=Atp6v1b2 PE=1 SV=1
NC	Q9CWF2|TBB2B_MOUSE	2980000000	Carbamidomethylation; Oxidation (M); Acetylation (N-term); Deamidation (NQ)	49953	Tubulin beta-2B chain OS=Mus musculus OX=10090 GN=Tubb2b PE=1 SV=1	DC	Q8CI94|PYGB_MOUSE	1490000000	Carbamidomethylation; Acetylation (N-term)	96730	Glycogen phosphorylase brain form OS=Mus musculus OX=10090 GN=Pygb PE=1 SV=3	PMHH	Q8CI94|PYGB_MOUSE	1920000000	Carbamidomethylation; Oxidation (M); Acetylation (N-term)	96730	Glycogen phosphorylase brain form OS=Mus musculus OX=10090 GN=Pygb PE=1 SV=3
NC	P50396|GDIA_MOUSE	4740000000	Carbamidomethylation; Oxidation (M); Deamidation (NQ)	50522	Rab GDP dissociation inhibitor alpha OS=Mus musculus OX=10090 GN=Gdi1 PE=1 SV=3	DC	P26443|DHE3_MOUSE	4580000000	Carbamidomethylation; Oxidation (M); Deamidation (NQ)	61337	Glutamate dehydrogenase 1 mitochondrial OS=Mus musculus OX=10090 GN=Glud1 PE=1 SV=1	PMHH	P26443|DHE3_MOUSE	5240000000	Carbamidomethylation; Oxidation (M); Deamidation (NQ)	61337	Glutamate dehydrogenase 1 mitochondrial OS=Mus musculus OX=10090 GN=Glud1 PE=1 SV=1
NC	P62814|VATB2_MOUSE	1680000000	Carbamidomethylation; Oxidation (M); Deamidation (NQ)	56551	V-type proton ATPase subunit B brain isoform OS=Mus musculus OX=10090 GN=Atp6v1b2 PE=1 SV=1	DC	P17710|HXK1_MOUSE	6240000000	Carbamidomethylation; Oxidation (M); Deamidation (NQ)	108303	Hexokinase-1 OS=Mus musculus OX=10090 GN=Hk1 PE=1 SV=3	PMHH	P17710|HXK1_MOUSE	5480000000	Carbamidomethylation; Oxidation (M)	108303	Hexokinase-1 OS=Mus musculus OX=10090 GN=Hk1 PE=1 SV=3
NC	Q8CI94|PYGB_MOUSE	4800000000	Carbamidomethylation; Acetylation (N-term); Deamidation (NQ)	96730	Glycogen phosphorylase brain form OS=Mus musculus OX=10090 GN=Pygb PE=1 SV=3	DC	G5E829|AT2B1_MOUSE	1170000000	Carbamidomethylation; Oxidation (M); Acetylation (N-term); Deamidation (NQ)	134747	Plasma membrane calcium-transporting ATPase 1 OS=Mus musculus OX=10090 GN=Atp2b1 PE=1 SV=1	PMHH	G5E829|AT2B1_MOUSE	1100000000	Carbamidomethylation; Oxidation (M); Acetylation (N-term); Deamidation (NQ)	134747	Plasma membrane calcium-transporting ATPase 1 OS=Mus musculus OX=10090 GN=Atp2b1 PE=1 SV=1
NC	P26443|DHE3_MOUSE	6780000000	Carbamidomethylation; Oxidation (M); Deamidation (NQ)	61337	Glutamate dehydrogenase 1 mitochondrial OS=Mus musculus OX=10090 GN=Glud1 PE=1 SV=1	DC	Q8C8R3|ANK2_MOUSE	1820000000	Carbamidomethylation; Deamidation (NQ)	426265	Ankyrin-2 OS=Mus musculus OX=10090 GN=Ank2 PE=1 SV=2	PMHH	Q8C8R3|ANK2_MOUSE	1960000000	Carbamidomethylation; Oxidation (M); Deamidation (NQ)	426265	Ankyrin-2 OS=Mus musculus OX=10090 GN=Ank2 PE=1 SV=2
NC	P17710|HXK1_MOUSE	1570000000	Carbamidomethylation; Oxidation (M)	108303	Hexokinase-1 OS=Mus musculus OX=10090 GN=Hk1 PE=1 SV=3	DC	P28663|SNAB_MOUSE	1720000000	Carbamidomethylation; Oxidation (M)	33557	Beta-soluble NSF attachment protein OS=Mus musculus OX=10090 GN=Napb PE=1 SV=2	PMHH	P28663|SNAB_MOUSE	1400000000	Carbamidomethylation; Acetylation (N-term); Deamidation (NQ)	33557	Beta-soluble NSF attachment protein OS=Mus musculus OX=10090 GN=Napb PE=1 SV=2
NC	G5E829|AT2B1_MOUSE	2340000000	Carbamidomethylation; Oxidation (M); Acetylation (N-term); Deamidation (NQ)	134747	Plasma membrane calcium-transporting ATPase 1 OS=Mus musculus OX=10090 GN=Atp2b1 PE=1 SV=1	DC	P05064|ALDOA_MOUSE	15400000000	Carbamidomethylation; Oxidation (M); Deamidation (NQ)	39356	Fructose-bisphosphate aldolase A OS=Mus musculus OX=10090 GN=Aldoa PE=1 SV=2	PMHH	P05064|ALDOA_MOUSE	15000000000	Carbamidomethylation; Oxidation (M); Deamidation (NQ)	39356	Fructose-bisphosphate aldolase A OS=Mus musculus OX=10090 GN=Aldoa PE=1 SV=2
NC	Q8C8R3|ANK2_MOUSE	2070000000	Carbamidomethylation; Deamidation (NQ)	426265	Ankyrin-2 OS=Mus musculus OX=10090 GN=Ank2 PE=1 SV=2	DC	P05202|AATM_MOUSE	9690000000	Carbamidomethylation; Oxidation (M); Deamidation (NQ)	47411	Aspartate aminotransferase mitochondrial OS=Mus musculus OX=10090 GN=Got2 PE=1 SV=1	PMHH	P05202|AATM_MOUSE	8370000000	Carbamidomethylation; Oxidation (M); Deamidation (NQ)	47411	Aspartate aminotransferase mitochondrial OS=Mus musculus OX=10090 GN=Got2 PE=1 SV=1
NC	P28663|SNAB_MOUSE	17300000000	Carbamidomethylation; Oxidation (M); Acetylation (N-term); Deamidation (NQ)	33557	Beta-soluble NSF attachment protein OS=Mus musculus OX=10090 GN=Napb PE=1 SV=2	DC	Q9ERD7|TBB3_MOUSE	4130000000	Carbamidomethylation; Oxidation (M); Acetylation (N-term); Deamidation (NQ); AA_modification	50419	Tubulin beta-3 chain OS=Mus musculus OX=10090 GN=Tubb3 PE=1 SV=1	PMHH	Q9ERD7|TBB3_MOUSE	4540000000	Carbamidomethylation; Oxidation (M); Acetylation (N-term); Deamidation (NQ); AA_modification	50419	Tubulin beta-3 chain OS=Mus musculus OX=10090 GN=Tubb3 PE=1 SV=1
NC	P05064|ALDOA_MOUSE		Carbamidomethylation; Oxidation (M); Deamidation (NQ)	39356	Fructose-bisphosphate aldolase A OS=Mus musculus OX=10090 GN=Aldoa PE=1 SV=2	DC	P16330|CN37_MOUSE	17700000000	Carbamidomethylation; Oxidation (M); Acetylation (N-term); Deamidation (NQ)	47123	2' 3'-cyclic-nucleotide 3'-phosphodiesterase OS=Mus musculus OX=10090 GN=Cnp PE=1 SV=3	PMHH	P16330|CN37_MOUSE	14200000000	Carbamidomethylation; Oxidation (M); Acetylation (N-term); Deamidation (NQ)	47123	2' 3'-cyclic-nucleotide 3'-phosphodiesterase OS=Mus musculus OX=10090 GN=Cnp PE=1 SV=3
NC	P68373|TBA1C_MOUSE	11400000000	Carbamidomethylation; Oxidation (M); Acetylation (N-term); Deamidation (NQ)	49909	Tubulin alpha-1C chain OS=Mus musculus OX=10090 GN=Tuba1c PE=1 SV=1	DC	P39053|DYN1_MOUSE	5690000000	Carbamidomethylation; Oxidation (M); Deamidation (NQ)	97803	Dynamin-1 OS=Mus musculus OX=10090 GN=Dnm1 PE=1 SV=2	PMHH	P39053|DYN1_MOUSE	5640000000	Carbamidomethylation; Oxidation (M); Acetylation (N-term); Deamidation (NQ)	97803	Dynamin-1 OS=Mus musculus OX=10090 GN=Dnm1 PE=1 SV=2
NC	P05202|AATM_MOUSE	4420000000	Carbamidomethylation; Oxidation (M); Deamidation (NQ)	47411	Aspartate aminotransferase mitochondrial OS=Mus musculus OX=10090 GN=Got2 PE=1 SV=1	DC	P63260|ACTG_MOUSE	544000000	Carbamidomethylation; Oxidation (M); Acetylation (N-term); Deamidation (NQ)	41793	Actin cytoplasmic 2 OS=Mus musculus OX=10090 GN=Actg1 PE=1 SV=1	PMHH	P63260|ACTG_MOUSE	617000000	Carbamidomethylation; Oxidation (M); Acetylation (N-term); Deamidation (NQ); AA_modification	41793	Actin cytoplasmic 2 OS=Mus musculus OX=10090 GN=Actg1 PE=1 SV=1
NC	Q9ERD7|TBB3_MOUSE	17300000000	Carbamidomethylation; Oxidation (M); Acetylation (N-term); Deamidation (NQ)	50419	Tubulin beta-3 chain OS=Mus musculus OX=10090 GN=Tubb3 PE=1 SV=1	DC	P60710|ACTB_MOUSE	560000000	Carbamidomethylation; Oxidation (M); Acetylation (N-term); Deamidation (NQ); AA_modification	41737	Actin cytoplasmic 1 OS=Mus musculus OX=10090 GN=Actb PE=1 SV=1	PMHH	P60710|ACTB_MOUSE	677000000	Carbamidomethylation; Oxidation (M); Acetylation (N-term); Deamidation (NQ); AA_modification	41737	Actin cytoplasmic 1 OS=Mus musculus OX=10090 GN=Actb PE=1 SV=1
NC	P16330|CN37_MOUSE	7200000000	Carbamidomethylation; Oxidation (M); Acetylation (N-term); Deamidation (NQ)	47123	2' 3'-cyclic-nucleotide 3'-phosphodiesterase OS=Mus musculus OX=10090 GN=Cnp PE=1 SV=3	DC	P05201|AATC_MOUSE	5130000000	Carbamidomethylation	46248	Aspartate aminotransferase cytoplasmic OS=Mus musculus OX=10090 GN=Got1 PE=1 SV=3	PMHH	P05201|AATC_MOUSE	4430000000	Carbamidomethylation; Oxidation (M)	46248	Aspartate aminotransferase cytoplasmic OS=Mus musculus OX=10090 GN=Got1 PE=1 SV=3
NC	P39053|DYN1_MOUSE	475000000	Carbamidomethylation; Oxidation (M); Deamidation (NQ)	97803	Dynamin-1 OS=Mus musculus OX=10090 GN=Dnm1 PE=1 SV=2	DC	P63017|HSP7C_MOUSE	9460000000	Carbamidomethylation; Oxidation (M); Acetylation (N-term); Deamidation (NQ)	70871	Heat shock cognate 71 kDa protein OS=Mus musculus OX=10090 GN=Hspa8 PE=1 SV=1	PMHH	P63017|HSP7C_MOUSE	9120000000	Carbamidomethylation; Oxidation (M); Acetylation (N-term); Deamidation (NQ)	70871	Heat shock cognate 71 kDa protein OS=Mus musculus OX=10090 GN=Hspa8 PE=1 SV=1
NC	P63260|ACTG_MOUSE	737000000	Carbamidomethylation; Oxidation (M); Acetylation (N-term); Deamidation (NQ)	41793	Actin cytoplasmic 2 OS=Mus musculus OX=10090 GN=Actg1 PE=1 SV=1	DC	Q9WV92|E41L3_MOUSE	1850000000	Carbamidomethylation	103338	Band 4.1-like protein 3 OS=Mus musculus OX=10090 GN=Epb41l3 PE=1 SV=1	PMHH	Q9WV92|E41L3_MOUSE	1590000000	Carbamidomethylation	103338	Band 4.1-like protein 3 OS=Mus musculus OX=10090 GN=Epb41l3 PE=1 SV=1
NC	P60710|ACTB_MOUSE	5010000000	Carbamidomethylation; Oxidation (M); Acetylation (N-term); Deamidation (NQ); AA_modification	41737	Actin cytoplasmic 1 OS=Mus musculus OX=10090 GN=Actb PE=1 SV=1	DC	Q9R0K7|AT2B2_MOUSE	1840000000	Carbamidomethylation; Oxidation (M); Deamidation (NQ)	132587	Plasma membrane calcium-transporting ATPase 2 OS=Mus musculus OX=10090 GN=Atp2b2 PE=1 SV=2	PMHH	Q9R0K7|AT2B2_MOUSE	1530000000	Carbamidomethylation; Oxidation (M)	132587	Plasma membrane calcium-transporting ATPase 2 OS=Mus musculus OX=10090 GN=Atp2b2 PE=1 SV=2
NC	P05201|AATC_MOUSE	10700000000	Carbamidomethylation; Oxidation (M); Deamidation (NQ)	46248	Aspartate aminotransferase cytoplasmic OS=Mus musculus OX=10090 GN=Got1 PE=1 SV=3	DC	Q9JHU4|DYHC1_MOUSE	4650000000	Carbamidomethylation; Deamidation (NQ)	532050	Cytoplasmic dynein 1 heavy chain 1 OS=Mus musculus OX=10090 GN=Dync1h1 PE=1 SV=2	PMHH	Q9JHU4|DYHC1_MOUSE	4450000000	Carbamidomethylation; Deamidation (NQ)	532050	Cytoplasmic dynein 1 heavy chain 1 OS=Mus musculus OX=10090 GN=Dync1h1 PE=1 SV=2
NC	P63017|HSP7C_MOUSE	1780000000	Carbamidomethylation; Oxidation (M); Deamidation (NQ)	70871	Heat shock cognate 71 kDa protein OS=Mus musculus OX=10090 GN=Hspa8 PE=1 SV=1	DC	Q9QYR6|MAP1A_MOUSE	3610000000	Carbamidomethylation; Deamidation (NQ)	300139	Microtubule-associated protein 1A OS=Mus musculus OX=10090 GN=Map1a PE=1 SV=2	PMHH	Q9QYR6|MAP1A_MOUSE	3770000000	Carbamidomethylation	300139	Microtubule-associated protein 1A OS=Mus musculus OX=10090 GN=Map1a PE=1 SV=2
NC	Q9WV92|E41L3_MOUSE	2360000000	Carbamidomethylation	103338	Band 4.1-like protein 3 OS=Mus musculus OX=10090 GN=Epb41l3 PE=1 SV=1	DC	P17182|ENOA_MOUSE	10200000000	Carbamidomethylation; Oxidation (M); Acetylation (N-term); Deamidation (NQ)	47141	Alpha-enolase OS=Mus musculus OX=10090 GN=Eno1 PE=1 SV=3	PMHH	P17182|ENOA_MOUSE	9550000000	Carbamidomethylation; Oxidation (M); Acetylation (N-term); Deamidation (NQ)	47141	Alpha-enolase OS=Mus musculus OX=10090 GN=Eno1 PE=1 SV=3
NC	Q9R0K7|AT2B2_MOUSE	5480000000	Carbamidomethylation; Oxidation (M); Deamidation (NQ)	132587	Plasma membrane calcium-transporting ATPase 2 OS=Mus musculus OX=10090 GN=Atp2b2 PE=1 SV=2	DC	P09411|PGK1_MOUSE	4810000000	Carbamidomethylation; Oxidation (M); Deamidation (NQ)	44550	Phosphoglycerate kinase 1 OS=Mus musculus OX=10090 GN=Pgk1 PE=1 SV=4	PMHH	P09411|PGK1_MOUSE	4700000000	Carbamidomethylation; Oxidation (M); Deamidation (NQ)	44550	Phosphoglycerate kinase 1 OS=Mus musculus OX=10090 GN=Pgk1 PE=1 SV=4
NC	Q9JHU4|DYHC1_MOUSE	4260000000	Carbamidomethylation; Deamidation (NQ)	532050	Cytoplasmic dynein 1 heavy chain 1 OS=Mus musculus OX=10090 GN=Dync1h1 PE=1 SV=2	DC	Q8K1M6|DNM1L_MOUSE	1210000000	Carbamidomethylation; Acetylation (N-term)	82658	Dynamin-1-like protein OS=Mus musculus OX=10090 GN=Dnm1l PE=1 SV=2	PMHH	Q8K1M6|DNM1L_MOUSE	1070000000	Carbamidomethylation; Acetylation (N-term)	82658	Dynamin-1-like protein OS=Mus musculus OX=10090 GN=Dnm1l PE=1 SV=2
NC	Q9QYR6|MAP1A_MOUSE	11400000000	Carbamidomethylation; Deamidation (NQ)	300139	Microtubule-associated protein 1A OS=Mus musculus OX=10090 GN=Map1a PE=1 SV=2	DC	Q7TSJ2|MAP6_MOUSE	3340000000	Carbamidomethylation; Deamidation (NQ)	96450	Microtubule-associated protein 6 OS=Mus musculus OX=10090 GN=Map6 PE=1 SV=2	PMHH	Q7TSJ2|MAP6_MOUSE	2870000000	Carbamidomethylation; Oxidation (M)	96450	Microtubule-associated protein 6 OS=Mus musculus OX=10090 GN=Map6 PE=1 SV=2
NC	P17182|ENOA_MOUSE	6410000000	Carbamidomethylation; Oxidation (M); Acetylation (N-term); Deamidation (NQ)	47141	Alpha-enolase OS=Mus musculus OX=10090 GN=Eno1 PE=1 SV=3	DC	Q9DBG3|AP2B1_MOUSE	2360000000	Carbamidomethylation; Oxidation (M)	104583	AP-2 complex subunit beta OS=Mus musculus OX=10090 GN=Ap2b1 PE=1 SV=1	PMHH	Q9DBG3|AP2B1_MOUSE	2240000000	Carbamidomethylation; Oxidation (M)	104583	AP-2 complex subunit beta OS=Mus musculus OX=10090 GN=Ap2b1 PE=1 SV=1
NC	P09411|PGK1_MOUSE	1720000000	Carbamidomethylation; Oxidation (M); Deamidation (NQ)	44550	Phosphoglycerate kinase 1 OS=Mus musculus OX=10090 GN=Pgk1 PE=1 SV=4	DC	P46460|NSF_MOUSE	7230000000	Carbamidomethylation; Oxidation (M); Deamidation (NQ)	82613	Vesicle-fusing ATPase OS=Mus musculus OX=10090 GN=Nsf PE=1 SV=2	PMHH	P46460|NSF_MOUSE	7440000000	Carbamidomethylation; Oxidation (M)	82613	Vesicle-fusing ATPase OS=Mus musculus OX=10090 GN=Nsf PE=1 SV=2
NC	Q8K1M6|DNM1L_MOUSE	3280000000	Carbamidomethylation; Oxidation (M); Acetylation (N-term); Deamidation (NQ)	82658	Dynamin-1-like protein OS=Mus musculus OX=10090 GN=Dnm1l PE=1 SV=2	DC	P07901|HS90A_MOUSE	3740000000	Carbamidomethylation; Oxidation (M)	84788	Heat shock protein HSP 90-alpha OS=Mus musculus OX=10090 GN=Hsp90aa1 PE=1 SV=4	PMHH	P07901|HS90A_MOUSE	3280000000	Carbamidomethylation; Oxidation (M)	84788	Heat shock protein HSP 90-alpha OS=Mus musculus OX=10090 GN=Hsp90aa1 PE=1 SV=4
NC	Q7TSJ2|MAP6_MOUSE	2780000000	Carbamidomethylation; Deamidation (NQ)	96450	Microtubule-associated protein 6 OS=Mus musculus OX=10090 GN=Map6 PE=1 SV=2	DC	P11499|HS90B_MOUSE	2110000000	Carbamidomethylation; Oxidation (M)	83281	Heat shock protein HSP 90-beta OS=Mus musculus OX=10090 GN=Hsp90ab1 PE=1 SV=3	PMHH	P11499|HS90B_MOUSE	2100000000	Carbamidomethylation; Oxidation (M)	83281	Heat shock protein HSP 90-beta OS=Mus musculus OX=10090 GN=Hsp90ab1 PE=1 SV=3
NC	Q9DBG3|AP2B1_MOUSE	8700000000	Carbamidomethylation; Oxidation (M); Acetylation (N-term)	104583	AP-2 complex subunit beta OS=Mus musculus OX=10090 GN=Ap2b1 PE=1 SV=1	DC	P14873|MAP1B_MOUSE	2610000000	Carbamidomethylation; Acetylation (N-term)	270252	Microtubule-associated protein 1B OS=Mus musculus OX=10090 GN=Map1b PE=1 SV=2	PMHH	P14873|MAP1B_MOUSE	2640000000	Carbamidomethylation; Acetylation (N-term)	270252	Microtubule-associated protein 1B OS=Mus musculus OX=10090 GN=Map1b PE=1 SV=2
NC	P46460|NSF_MOUSE	4410000000	Carbamidomethylation; Oxidation (M); Acetylation (N-term); Deamidation (NQ)	82613	Vesicle-fusing ATPase OS=Mus musculus OX=10090 GN=Nsf PE=1 SV=2	DC	Q8BYI9|TENR_MOUSE	1570000000	Carbamidomethylation; Oxidation (M); Acetylation (N-term); Deamidation (NQ)	149589	Tenascin-R OS=Mus musculus OX=10090 GN=Tnr PE=1 SV=2	PMHH	Q8BYI9|TENR_MOUSE	1950000000	Carbamidomethylation; Oxidation (M); Deamidation (NQ)	149589	Tenascin-R OS=Mus musculus OX=10090 GN=Tnr PE=1 SV=2
NC	P07901|HS90A_MOUSE	2570000000	Carbamidomethylation; Oxidation (M); Deamidation (NQ)	84788	Heat shock protein HSP 90-alpha OS=Mus musculus OX=10090 GN=Hsp90aa1 PE=1 SV=4	DC	Q04447|KCRB_MOUSE	16800000000	Carbamidomethylation; Oxidation (M); Acetylation (N-term); Deamidation (NQ)	42713	Creatine kinase B-type OS=Mus musculus OX=10090 GN=Ckb PE=1 SV=1	PMHH	Q04447|KCRB_MOUSE	18600000000	Carbamidomethylation; Oxidation (M); Deamidation (NQ)	42713	Creatine kinase B-type OS=Mus musculus OX=10090 GN=Ckb PE=1 SV=1
NC	P11499|HS90B_MOUSE	2740000000	Carbamidomethylation; Oxidation (M)	83281	Heat shock protein HSP 90-beta OS=Mus musculus OX=10090 GN=Hsp90ab1 PE=1 SV=3	DC	P16858|G3P_MOUSE	23500000000	Carbamidomethylation; Oxidation (M); Acetylation (N-term); Deamidation (NQ)	35810	Glyceraldehyde-3-phosphate dehydrogenase OS=Mus musculus OX=10090 GN=Gapdh PE=1 SV=2	PMHH	P16858|G3P_MOUSE	23300000000	Carbamidomethylation; Oxidation (M); Acetylation (N-term); Deamidation (NQ)	35810	Glyceraldehyde-3-phosphate dehydrogenase OS=Mus musculus OX=10090 GN=Gapdh PE=1 SV=2
NC	P14873|MAP1B_MOUSE	2080000000	Carbamidomethylation; Acetylation (N-term)	270252	Microtubule-associated protein 1B OS=Mus musculus OX=10090 GN=Map1b PE=1 SV=2	DC	P61922|GABT_MOUSE	2860000000	Carbamidomethylation; Oxidation (M)	56452	4-aminobutyrate aminotransferase mitochondrial OS=Mus musculus OX=10090 GN=Abat PE=1 SV=1	PMHH	P61922|GABT_MOUSE	2720000000	Carbamidomethylation; Oxidation (M)	56452	4-aminobutyrate aminotransferase mitochondrial OS=Mus musculus OX=10090 GN=Abat PE=1 SV=1
NC	Q8BYI9|TENR_MOUSE	20800000000	Carbamidomethylation; Oxidation (M); Deamidation (NQ)	149589	Tenascin-R OS=Mus musculus OX=10090 GN=Tnr PE=1 SV=2	DC	O88935|SYN1_MOUSE	7020000000	Carbamidomethylation; Oxidation (M); Acetylation (N-term); Deamidation (NQ)	74097	Synapsin-1 OS=Mus musculus OX=10090 GN=Syn1 PE=1 SV=2	PMHH	O88935|SYN1_MOUSE	7320000000	Carbamidomethylation; Oxidation (M); Acetylation (N-term); Deamidation (NQ); AA_modification	74097	Synapsin-1 OS=Mus musculus OX=10090 GN=Syn1 PE=1 SV=2
NC	Q04447|KCRB_MOUSE	28000000000	Carbamidomethylation; Oxidation (M); Deamidation (NQ); AA_modification	42713	Creatine kinase B-type OS=Mus musculus OX=10090 GN=Ckb PE=1 SV=1	DC	D3Z7P3|GLSK_MOUSE	1220000000	Carbamidomethylation; Deamidation (NQ)	73964	Glutaminase kidney isoform mitochondrial OS=Mus musculus OX=10090 GN=Gls PE=1 SV=1	PMHH	D3Z7P3|GLSK_MOUSE	1310000000	Carbamidomethylation; Deamidation (NQ)	73964	Glutaminase kidney isoform mitochondrial OS=Mus musculus OX=10090 GN=Gls PE=1 SV=1
NC	P16858|G3P_MOUSE	2780000000	Carbamidomethylation; Oxidation (M); Acetylation (N-term); Deamidation (NQ)	35810	Glyceraldehyde-3-phosphate dehydrogenase OS=Mus musculus OX=10090 GN=Gapdh PE=1 SV=2	DC	P57780|ACTN4_MOUSE	258000000	Carbamidomethylation	104977	Alpha-actinin-4 OS=Mus musculus OX=10090 GN=Actn4 PE=1 SV=1	PMHH	P57780|ACTN4_MOUSE	316000000	Carbamidomethylation	104977	Alpha-actinin-4 OS=Mus musculus OX=10090 GN=Actn4 PE=1 SV=1
NC	P61922|GABT_MOUSE	8750000000	Carbamidomethylation; Oxidation (M)	56452	4-aminobutyrate aminotransferase mitochondrial OS=Mus musculus OX=10090 GN=Abat PE=1 SV=1	DC	Q02053|UBA1_MOUSE	1800000000	Carbamidomethylation; Acetylation (N-term); Deamidation (NQ)	117809	Ubiquitin-like modifier-activating enzyme 1 OS=Mus musculus OX=10090 GN=Uba1 PE=1 SV=1	PMHH	Q02053|UBA1_MOUSE	2520000000	Carbamidomethylation; Acetylation (N-term); Deamidation (NQ)	117809	Ubiquitin-like modifier-activating enzyme 1 OS=Mus musculus OX=10090 GN=Uba1 PE=1 SV=1
NC	O88935|SYN1_MOUSE		Carbamidomethylation; Oxidation (M); Acetylation (N-term); Deamidation (NQ)	74097	Synapsin-1 OS=Mus musculus OX=10090 GN=Syn1 PE=1 SV=2	DC	Q76MZ3|2AAA_MOUSE	2380000000	Carbamidomethylation; Oxidation (M)	65323	Serine/threonine-protein phosphatase 2A 65 kDa regulatory subunit A alpha isoform OS=Mus musculus OX=10090 GN=Ppp2r1a PE=1 SV=3	PMHH	Q76MZ3|2AAA_MOUSE	2400000000	Carbamidomethylation; Oxidation (M)	65323	Serine/threonine-protein phosphatase 2A 65 kDa regulatory subunit A alpha isoform OS=Mus musculus OX=10090 GN=Ppp2r1a PE=1 SV=3
NC	P05214|TBA3_MOUSE	1450000000	Carbamidomethylation; Oxidation (M); Acetylation (N-term); Deamidation (NQ)	49960	Tubulin alpha-3 chain OS=Mus musculus OX=10090 GN=Tuba3a PE=1 SV=1	DC	P12960|CNTN1_MOUSE	2930000000	Carbamidomethylation; Oxidation (M); Acetylation (N-term); Deamidation (NQ)	113388	Contactin-1 OS=Mus musculus OX=10090 GN=Cntn1 PE=1 SV=1	PMHH	P12960|CNTN1_MOUSE	3090000000	Carbamidomethylation; Oxidation (M)	113388	Contactin-1 OS=Mus musculus OX=10090 GN=Cntn1 PE=1 SV=1
NC	D3Z7P3|GLSK_MOUSE	594000000	Carbamidomethylation; Deamidation (NQ)	73964	Glutaminase kidney isoform mitochondrial OS=Mus musculus OX=10090 GN=Gls PE=1 SV=1	DC	Q99P72|RTN4_MOUSE	968000000	Carbamidomethylation	126613	Reticulon-4 OS=Mus musculus OX=10090 GN=Rtn4 PE=1 SV=2	PMHH	Q99P72|RTN4_MOUSE	1070000000	Carbamidomethylation	126613	Reticulon-4 OS=Mus musculus OX=10090 GN=Rtn4 PE=1 SV=2
NC	P57780|ACTN4_MOUSE	2850000000	Carbamidomethylation	104977	Alpha-actinin-4 OS=Mus musculus OX=10090 GN=Actn4 PE=1 SV=1	DC	Q9QWI6|SRCN1_MOUSE	571000000	Carbamidomethylation	134858	SRC kinase signaling inhibitor 1 OS=Mus musculus OX=10090 GN=Srcin1 PE=1 SV=2	PMHH	Q9QWI6|SRCN1_MOUSE	516000000	Carbamidomethylation	134858	SRC kinase signaling inhibitor 1 OS=Mus musculus OX=10090 GN=Srcin1 PE=1 SV=2
NC	Q02053|UBA1_MOUSE	3130000000	Carbamidomethylation; Acetylation (N-term); Deamidation (NQ)	117809	Ubiquitin-like modifier-activating enzyme 1 OS=Mus musculus OX=10090 GN=Uba1 PE=1 SV=1	DC	P46660|AINX_MOUSE	4110000000	Carbamidomethylation; Acetylation (N-term)	55383	Alpha-internexin OS=Mus musculus OX=10090 GN=Ina PE=1 SV=3	PMHH	P46660|AINX_MOUSE	3410000000	Carbamidomethylation; Oxidation (M); Acetylation (N-term)	55383	Alpha-internexin OS=Mus musculus OX=10090 GN=Ina PE=1 SV=3
NC	Q76MZ3|2AAA_MOUSE	3840000000	Carbamidomethylation; Acetylation (N-term)	65323	Serine/threonine-protein phosphatase 2A 65 kDa regulatory subunit A alpha isoform OS=Mus musculus OX=10090 GN=Ppp2r1a PE=1 SV=3	DC	Q61644|PACN1_MOUSE	3120000000	Carbamidomethylation; Acetylation (N-term); Deamidation (NQ)	50575	Protein kinase C and casein kinase substrate in neurons protein 1 OS=Mus musculus OX=10090 GN=Pacsin1 PE=1 SV=1	PMHH	Q61644|PACN1_MOUSE	3180000000	Carbamidomethylation; Oxidation (M); Acetylation (N-term); Deamidation (NQ)	50575	Protein kinase C and casein kinase substrate in neurons protein 1 OS=Mus musculus OX=10090 GN=Pacsin1 PE=1 SV=1
NC	P12960|CNTN1_MOUSE	1380000000	Carbamidomethylation; Oxidation (M); Deamidation (NQ)	113388	Contactin-1 OS=Mus musculus OX=10090 GN=Cntn1 PE=1 SV=1	DC	Q61598|GDIB_MOUSE	1000000000	Carbamidomethylation; Deamidation (NQ)	50537	Rab GDP dissociation inhibitor beta OS=Mus musculus OX=10090 GN=Gdi2 PE=1 SV=1	PMHH	Q61598|GDIB_MOUSE	2470000000	Carbamidomethylation; Oxidation (M)	50537	Rab GDP dissociation inhibitor beta OS=Mus musculus OX=10090 GN=Gdi2 PE=1 SV=1
NC	Q99P72|RTN4_MOUSE	633000000	Carbamidomethylation	126613	Reticulon-4 OS=Mus musculus OX=10090 GN=Rtn4 PE=1 SV=2	DC	Q03265|ATPA_MOUSE	16600000000	Carbamidomethylation; Oxidation (M); Acetylation (N-term); Deamidation (NQ)	59753	ATP synthase subunit alpha mitochondrial OS=Mus musculus OX=10090 GN=Atp5f1a PE=1 SV=1	PMHH	Q03265|ATPA_MOUSE	14900000000	Carbamidomethylation; Oxidation (M); Acetylation (N-term); Deamidation (NQ)	59753	ATP synthase subunit alpha mitochondrial OS=Mus musculus OX=10090 GN=Atp5f1a PE=1 SV=1
NC	Q9QWI6|SRCN1_MOUSE	4150000000	Carbamidomethylation; Acetylation (N-term)	134858	SRC kinase signaling inhibitor 1 OS=Mus musculus OX=10090 GN=Srcin1 PE=1 SV=2	DC	P11798|KCC2A_MOUSE	7420000000	Carbamidomethylation; Oxidation (M); Acetylation (N-term); Deamidation (NQ)	54115	Calcium/calmodulin-dependent protein kinase type II subunit alpha OS=Mus musculus OX=10090 GN=Camk2a PE=1 SV=2	PMHH	P11798|KCC2A_MOUSE	7180000000	Carbamidomethylation; Oxidation (M); Acetylation (N-term); Deamidation (NQ)	54115	Calcium/calmodulin-dependent protein kinase type II subunit alpha OS=Mus musculus OX=10090 GN=Camk2a PE=1 SV=2
NC	P46660|AINX_MOUSE	3810000000	Carbamidomethylation; Acetylation (N-term); Deamidation (NQ)	55383	Alpha-internexin OS=Mus musculus OX=10090 GN=Ina PE=1 SV=3	DC	P06745|G6PI_MOUSE	5380000000	Carbamidomethylation; Oxidation (M); Deamidation (NQ)	62767	Glucose-6-phosphate isomerase OS=Mus musculus OX=10090 GN=Gpi PE=1 SV=4	PMHH	P06745|G6PI_MOUSE	5470000000	Carbamidomethylation; Oxidation (M); Deamidation (NQ)	62767	Glucose-6-phosphate isomerase OS=Mus musculus OX=10090 GN=Gpi PE=1 SV=4
NC	Q61644|PACN1_MOUSE	1020000000	Carbamidomethylation; Oxidation (M); Acetylation (N-term); Deamidation (NQ)	50575	Protein kinase C and casein kinase substrate in neurons protein 1 OS=Mus musculus OX=10090 GN=Pacsin1 PE=1 SV=1	DC	P80314|TCPB_MOUSE	892000000	Carbamidomethylation; Acetylation (N-term)	57477	T-complex protein 1 subunit beta OS=Mus musculus OX=10090 GN=Cct2 PE=1 SV=4	PMHH	P80314|TCPB_MOUSE	703000000	Carbamidomethylation; Acetylation (N-term)	57477	T-complex protein 1 subunit beta OS=Mus musculus OX=10090 GN=Cct2 PE=1 SV=4
NC	Q61598|GDIB_MOUSE	19600000000	Carbamidomethylation	50537	Rab GDP dissociation inhibitor beta OS=Mus musculus OX=10090 GN=Gdi2 PE=1 SV=1	DC	Q8CAQ8|MIC60_MOUSE	1690000000	Carbamidomethylation	83900	MICOS complex subunit Mic60 OS=Mus musculus OX=10090 GN=Immt PE=1 SV=1	PMHH	Q8CAQ8|MIC60_MOUSE	1810000000	Carbamidomethylation; Oxidation (M); Deamidation (NQ)	83900	MICOS complex subunit Mic60 OS=Mus musculus OX=10090 GN=Immt PE=1 SV=1
NC	Q03265|ATPA_MOUSE	9810000000	Carbamidomethylation; Oxidation (M); Deamidation (NQ)	59753	ATP synthase subunit alpha mitochondrial OS=Mus musculus OX=10090 GN=Atp5f1a PE=1 SV=1	DC	P58252|EF2_MOUSE	1620000000	Carbamidomethylation; Oxidation (M); Acetylation (N-term); Deamidation (NQ)	95314	Elongation factor 2 OS=Mus musculus OX=10090 GN=Eef2 PE=1 SV=2	PMHH	P58252|EF2_MOUSE	1480000000	Carbamidomethylation; Oxidation (M)	95314	Elongation factor 2 OS=Mus musculus OX=10090 GN=Eef2 PE=1 SV=2
NC	P11798|KCC2A_MOUSE	6930000000	Carbamidomethylation; Oxidation (M); Deamidation (NQ)	54115	Calcium/calmodulin-dependent protein kinase type II subunit alpha OS=Mus musculus OX=10090 GN=Camk2a PE=1 SV=2	DC	Q9WUA3|PFKAP_MOUSE	994000000	Carbamidomethylation; Oxidation (M); Acetylation (N-term)	85455	ATP-dependent 6-phosphofructokinase platelet type OS=Mus musculus OX=10090 GN=Pfkp PE=1 SV=1	PMHH	Q9WUA3|PFKAP_MOUSE	1140000000	Carbamidomethylation; Oxidation (M); Acetylation (N-term)	85455	ATP-dependent 6-phosphofructokinase platelet type OS=Mus musculus OX=10090 GN=Pfkp PE=1 SV=1
NC	P06745|G6PI_MOUSE	878000000	Carbamidomethylation; Oxidation (M); Deamidation (NQ)	62767	Glucose-6-phosphate isomerase OS=Mus musculus OX=10090 GN=Gpi PE=1 SV=4	DC	P13595|NCAM1_MOUSE	4080000000	Carbamidomethylation; Deamidation (NQ)	119427	Neural cell adhesion molecule 1 OS=Mus musculus OX=10090 GN=Ncam1 PE=1 SV=3	PMHH	P13595|NCAM1_MOUSE	3980000000	Carbamidomethylation; Oxidation (M); Deamidation (NQ)	119427	Neural cell adhesion molecule 1 OS=Mus musculus OX=10090 GN=Ncam1 PE=1 SV=3
NC	P80314|TCPB_MOUSE	2360000000	Carbamidomethylation; Oxidation (M); Acetylation (N-term); AA_modification	57477	T-complex protein 1 subunit beta OS=Mus musculus OX=10090 GN=Cct2 PE=1 SV=4	DC	Q7TPR4|ACTN1_MOUSE	1120000000	Carbamidomethylation; Acetylation (N-term)	103068	Alpha-actinin-1 OS=Mus musculus OX=10090 GN=Actn1 PE=1 SV=1	PMHH	Q7TPR4|ACTN1_MOUSE	1140000000	Carbamidomethylation; Oxidation (M); Acetylation (N-term)	103068	Alpha-actinin-1 OS=Mus musculus OX=10090 GN=Actn1 PE=1 SV=1
NC	Q8CAQ8|MIC60_MOUSE	1830000000	Carbamidomethylation	83900	MICOS complex subunit Mic60 OS=Mus musculus OX=10090 GN=Immt PE=1 SV=1	DC	P97427|DPYL1_MOUSE	2640000000	Carbamidomethylation; Oxidation (M); Deamidation (NQ)	62168	Dihydropyrimidinase-related protein 1 OS=Mus musculus OX=10090 GN=Crmp1 PE=1 SV=1	PMHH	P97427|DPYL1_MOUSE	2760000000	Carbamidomethylation; Oxidation (M); Deamidation (NQ)	62168	Dihydropyrimidinase-related protein 1 OS=Mus musculus OX=10090 GN=Crmp1 PE=1 SV=1
NC	P58252|EF2_MOUSE	1240000000	Carbamidomethylation; Deamidation (NQ)	95314	Elongation factor 2 OS=Mus musculus OX=10090 GN=Eef2 PE=1 SV=2	DC	P28652|KCC2B_MOUSE	1310000000	Carbamidomethylation; Oxidation (M); Acetylation (N-term); Deamidation (NQ)	60461	Calcium/calmodulin-dependent protein kinase type II subunit beta OS=Mus musculus OX=10090 GN=Camk2b PE=1 SV=2	PMHH	P28652|KCC2B_MOUSE	1350000000	Carbamidomethylation; Oxidation (M); Acetylation (N-term); Deamidation (NQ)	60461	Calcium/calmodulin-dependent protein kinase type II subunit beta OS=Mus musculus OX=10090 GN=Camk2b PE=1 SV=2
NC	Q9WUA3|PFKAP_MOUSE	3900000000	Carbamidomethylation; Oxidation (M)	85455	ATP-dependent 6-phosphofructokinase platelet type OS=Mus musculus OX=10090 GN=Pfkp PE=1 SV=1	DC	O88342|WDR1_MOUSE	1440000000	Carbamidomethylation; Deamidation (NQ)	66407	WD repeat-containing protein 1 OS=Mus musculus OX=10090 GN=Wdr1 PE=1 SV=3	PMHH	O88342|WDR1_MOUSE	1620000000	Carbamidomethylation; Deamidation (NQ)	66407	WD repeat-containing protein 1 OS=Mus musculus OX=10090 GN=Wdr1 PE=1 SV=3
NC	P13595|NCAM1_MOUSE	1770000000	Carbamidomethylation; Oxidation (M); Deamidation (NQ)	119427	Neural cell adhesion molecule 1 OS=Mus musculus OX=10090 GN=Ncam1 PE=1 SV=3	DC	P17427|AP2A2_MOUSE	1500000000	Carbamidomethylation	104016	AP-2 complex subunit alpha-2 OS=Mus musculus OX=10090 GN=Ap2a2 PE=1 SV=2	PMHH	P17427|AP2A2_MOUSE	1360000000	Carbamidomethylation; Oxidation (M)	104016	AP-2 complex subunit alpha-2 OS=Mus musculus OX=10090 GN=Ap2a2 PE=1 SV=2
NC	Q7TPR4|ACTN1_MOUSE	3130000000	Carbamidomethylation; Acetylation (N-term)	103068	Alpha-actinin-1 OS=Mus musculus OX=10090 GN=Actn1 PE=1 SV=1	DC	P47857|PFKAM_MOUSE	1760000000	Carbamidomethylation; Oxidation (M); Deamidation (NQ)	85269	ATP-dependent 6-phosphofructokinase muscle type OS=Mus musculus OX=10090 GN=Pfkm PE=1 SV=3	PMHH	P47857|PFKAM_MOUSE	1930000000	Carbamidomethylation; Oxidation (M); Deamidation (NQ)	85269	ATP-dependent 6-phosphofructokinase muscle type OS=Mus musculus OX=10090 GN=Pfkm PE=1 SV=3
NC	P97427|DPYL1_MOUSE	2040000000	Carbamidomethylation; Oxidation (M)	62168	Dihydropyrimidinase-related protein 1 OS=Mus musculus OX=10090 GN=Crmp1 PE=1 SV=1	DC	Q8BFR5|EFTU_MOUSE	1480000000	Carbamidomethylation	49508	Elongation factor Tu mitochondrial OS=Mus musculus OX=10090 GN=Tufm PE=1 SV=1	PMHH	Q8BFR5|EFTU_MOUSE	1200000000	Carbamidomethylation	49508	Elongation factor Tu mitochondrial OS=Mus musculus OX=10090 GN=Tufm PE=1 SV=1
NC	P28652|KCC2B_MOUSE	1370000000	Carbamidomethylation; Oxidation (M); Acetylation (N-term); AA_modification	60461	Calcium/calmodulin-dependent protein kinase type II subunit beta OS=Mus musculus OX=10090 GN=Camk2b PE=1 SV=2	DC	Q64332|SYN2_MOUSE	3340000000	Carbamidomethylation; Oxidation (M); Acetylation (N-term); Deamidation (NQ)	63373	Synapsin-2 OS=Mus musculus OX=10090 GN=Syn2 PE=1 SV=2	PMHH	Q64332|SYN2_MOUSE	3240000000	Carbamidomethylation; Oxidation (M); Acetylation (N-term); Deamidation (NQ); AA_modification	63373	Synapsin-2 OS=Mus musculus OX=10090 GN=Syn2 PE=1 SV=2
NC	O88342|WDR1_MOUSE	1410000000	Carbamidomethylation	66407	WD repeat-containing protein 1 OS=Mus musculus OX=10090 GN=Wdr1 PE=1 SV=3	DC	Q9Z0E0|NCDN_MOUSE	1590000000	Carbamidomethylation	78895	Neurochondrin OS=Mus musculus OX=10090 GN=Ncdn PE=1 SV=1	PMHH	Q9Z0E0|NCDN_MOUSE	1600000000	Carbamidomethylation; Oxidation (M)	78895	Neurochondrin OS=Mus musculus OX=10090 GN=Ncdn PE=1 SV=1
NC	P17427|AP2A2_MOUSE	2070000000	Carbamidomethylation; Oxidation (M); Deamidation (NQ)	104016	AP-2 complex subunit alpha-2 OS=Mus musculus OX=10090 GN=Ap2a2 PE=1 SV=2	DC	Q62108|DLG4_MOUSE	735000000	Carbamidomethylation; Deamidation (NQ)	80472	Disks large homolog 4 OS=Mus musculus OX=10090 GN=Dlg4 PE=1 SV=1	PMHH	Q62108|DLG4_MOUSE	890000000	Carbamidomethylation; Deamidation (NQ)	80472	Disks large homolog 4 OS=Mus musculus OX=10090 GN=Dlg4 PE=1 SV=1
NC	P47857|PFKAM_MOUSE	1490000000	Carbamidomethylation; Oxidation (M); Deamidation (NQ)	85269	ATP-dependent 6-phosphofructokinase muscle type OS=Mus musculus OX=10090 GN=Pfkm PE=1 SV=3	DC	Q61879|MYH10_MOUSE	815000000	Carbamidomethylation	228994	Myosin-10 OS=Mus musculus OX=10090 GN=Myh10 PE=1 SV=2	PMHH	Q61879|MYH10_MOUSE	1130000000	Carbamidomethylation; Deamidation (NQ)	228994	Myosin-10 OS=Mus musculus OX=10090 GN=Myh10 PE=1 SV=2
NC	Q8BFR5|EFTU_MOUSE	4430000000	Carbamidomethylation	49508	Elongation factor Tu mitochondrial OS=Mus musculus OX=10090 GN=Tufm PE=1 SV=1	DC	P19246|NFH_MOUSE	2080000000	Carbamidomethylation; Deamidation (NQ)	116994	Neurofilament heavy polypeptide OS=Mus musculus OX=10090 GN=Nefh PE=1 SV=3	PMHH	P19246|NFH_MOUSE	1950000000	Carbamidomethylation; Oxidation (M); Acetylation (N-term)	116994	Neurofilament heavy polypeptide OS=Mus musculus OX=10090 GN=Nefh PE=1 SV=3
NC	Q64332|SYN2_MOUSE	1850000000	Carbamidomethylation; Oxidation (M); Acetylation (N-term); Deamidation (NQ)	63373	Synapsin-2 OS=Mus musculus OX=10090 GN=Syn2 PE=1 SV=2	DC	Q9Z1G4|VPP1_MOUSE	2840000000	Carbamidomethylation; Oxidation (M); Deamidation (NQ)	96467	V-type proton ATPase 116 kDa subunit a isoform 1 OS=Mus musculus OX=10090 GN=Atp6v0a1 PE=1 SV=3	PMHH	Q9Z1G4|VPP1_MOUSE	2570000000	Carbamidomethylation; Oxidation (M); Deamidation (NQ)	96467	V-type proton ATPase 116 kDa subunit a isoform 1 OS=Mus musculus OX=10090 GN=Atp6v0a1 PE=1 SV=3
NC	Q9Z0E0|NCDN_MOUSE	1130000000	Carbamidomethylation; Acetylation (N-term)	78895	Neurochondrin OS=Mus musculus OX=10090 GN=Ncdn PE=1 SV=1	DC	P05063|ALDOC_MOUSE	4520000000	Carbamidomethylation; Oxidation (M); Deamidation (NQ)	39395	Fructose-bisphosphate aldolase C OS=Mus musculus OX=10090 GN=Aldoc PE=1 SV=4	PMHH	P05063|ALDOC_MOUSE	3840000000	Carbamidomethylation; Oxidation (M); Deamidation (NQ)	39395	Fructose-bisphosphate aldolase C OS=Mus musculus OX=10090 GN=Aldoc PE=1 SV=4
NC	Q62108|DLG4_MOUSE	1850000000	Carbamidomethylation; Acetylation (N-term); Deamidation (NQ)	80472	Disks large homolog 4 OS=Mus musculus OX=10090 GN=Dlg4 PE=1 SV=1	DC	P17183|ENOG_MOUSE	6070000000	Carbamidomethylation; Oxidation (M); Deamidation (NQ)	47297	Gamma-enolase OS=Mus musculus OX=10090 GN=Eno2 PE=1 SV=2	PMHH	P17183|ENOG_MOUSE	6320000000	Carbamidomethylation; Oxidation (M); Deamidation (NQ)	47297	Gamma-enolase OS=Mus musculus OX=10090 GN=Eno2 PE=1 SV=2
NC	Q61879|MYH10_MOUSE	1370000000	Carbamidomethylation	228994	Myosin-10 OS=Mus musculus OX=10090 GN=Myh10 PE=1 SV=2	DC	Q9R111|GUAD_MOUSE	1240000000	Carbamidomethylation	51013	Guanine deaminase OS=Mus musculus OX=10090 GN=Gda PE=1 SV=1	PMHH	Q9R111|GUAD_MOUSE	1130000000	Carbamidomethylation; Oxidation (M); Acetylation (N-term); Deamidation (NQ)	51013	Guanine deaminase OS=Mus musculus OX=10090 GN=Gda PE=1 SV=1
NC	P19246|NFH_MOUSE	3100000000	Carbamidomethylation	116994	Neurofilament heavy polypeptide OS=Mus musculus OX=10090 GN=Nefh PE=1 SV=3	DC	P46096|SYT1_MOUSE	3250000000	Carbamidomethylation; Deamidation (NQ)	47418	Synaptotagmin-1 OS=Mus musculus OX=10090 GN=Syt1 PE=1 SV=1	PMHH	P46096|SYT1_MOUSE	3020000000	Carbamidomethylation; Oxidation (M)	47418	Synaptotagmin-1 OS=Mus musculus OX=10090 GN=Syt1 PE=1 SV=1
NC	Q9Z1G4|VPP1_MOUSE	4730000000	Carbamidomethylation; Oxidation (M)	96467	V-type proton ATPase 116 kDa subunit a isoform 1 OS=Mus musculus OX=10090 GN=Atp6v0a1 PE=1 SV=3	DC	P63038|CH60_MOUSE	2930000000	Carbamidomethylation; Oxidation (M)	60956	60 kDa heat shock protein mitochondrial OS=Mus musculus OX=10090 GN=Hspd1 PE=1 SV=1	PMHH	P63038|CH60_MOUSE	3390000000	Carbamidomethylation; Oxidation (M)	60956	60 kDa heat shock protein mitochondrial OS=Mus musculus OX=10090 GN=Hspd1 PE=1 SV=1
NC	P05063|ALDOC_MOUSE	7010000000	Carbamidomethylation; Oxidation (M); Deamidation (NQ)	39395	Fructose-bisphosphate aldolase C OS=Mus musculus OX=10090 GN=Aldoc PE=1 SV=4	DC	O55131|SEPT7_MOUSE	2400000000	Carbamidomethylation; Oxidation (M); Deamidation (NQ)	50550	Septin-7 OS=Mus musculus OX=10090 GN=Sept7 PE=1 SV=1	PMHH	O55131|SEPT7_MOUSE	2280000000	Carbamidomethylation; Oxidation (M); Deamidation (NQ)	50550	Septin-7 OS=Mus musculus OX=10090 GN=Sept7 PE=1 SV=1
NC	P17183|ENOG_MOUSE	1580000000	Carbamidomethylation; Oxidation (M); Deamidation (NQ)	47297	Gamma-enolase OS=Mus musculus OX=10090 GN=Eno2 PE=1 SV=2	DC	Q91V14|S12A5_MOUSE	1030000000	Carbamidomethylation	126271	Solute carrier family 12 member 5 OS=Mus musculus OX=10090 GN=Slc12a5 PE=1 SV=2	PMHH	Q91V14|S12A5_MOUSE	1230000000	Carbamidomethylation; Oxidation (M)	126271	Solute carrier family 12 member 5 OS=Mus musculus OX=10090 GN=Slc12a5 PE=1 SV=2
NC	Q9R111|GUAD_MOUSE	4190000000	Carbamidomethylation	51013	Guanine deaminase OS=Mus musculus OX=10090 GN=Gda PE=1 SV=1	DC	P20357|MTAP2_MOUSE	4480000000	Carbamidomethylation; Oxidation (M); Deamidation (NQ)	199130	Microtubule-associated protein 2 OS=Mus musculus OX=10090 GN=Map2 PE=1 SV=2	PMHH	P20357|MTAP2_MOUSE	5190000000	Carbamidomethylation; Oxidation (M); Deamidation (NQ); AA_modification	199130	Microtubule-associated protein 2 OS=Mus musculus OX=10090 GN=Map2 PE=1 SV=2
NC	P46096|SYT1_MOUSE	4350000000	Carbamidomethylation; Oxidation (M)	47418	Synaptotagmin-1 OS=Mus musculus OX=10090 GN=Syt1 PE=1 SV=1	DC	Q01853|TERA_MOUSE	1980000000	Carbamidomethylation; Oxidation (M); Acetylation (N-term)	89322	Transitional endoplasmic reticulum ATPase OS=Mus musculus OX=10090 GN=Vcp PE=1 SV=4	PMHH	Q01853|TERA_MOUSE	1890000000	Carbamidomethylation; Oxidation (M); Acetylation (N-term)	89322	Transitional endoplasmic reticulum ATPase OS=Mus musculus OX=10090 GN=Vcp PE=1 SV=4
NC	P63038|CH60_MOUSE	2910000000	Carbamidomethylation; Oxidation (M); Deamidation (NQ)	60956	60 kDa heat shock protein mitochondrial OS=Mus musculus OX=10090 GN=Hspd1 PE=1 SV=1	DC	P17426|AP2A1_MOUSE	2250000000	Carbamidomethylation; Acetylation (N-term)	107664	AP-2 complex subunit alpha-1 OS=Mus musculus OX=10090 GN=Ap2a1 PE=1 SV=1	PMHH	P17426|AP2A1_MOUSE	1990000000	Carbamidomethylation; Oxidation (M); Acetylation (N-term)	107664	AP-2 complex subunit alpha-1 OS=Mus musculus OX=10090 GN=Ap2a1 PE=1 SV=1
NC	O55131|SEPT7_MOUSE	1230000000	Carbamidomethylation; Oxidation (M); Deamidation (NQ)	50550	Septin-7 OS=Mus musculus OX=10090 GN=Sept7 PE=1 SV=1	DC	Q60864|STIP1_MOUSE	840000000	Carbamidomethylation; Acetylation (N-term)	62582	Stress-induced-phosphoprotein 1 OS=Mus musculus OX=10090 GN=Stip1 PE=1 SV=1	PMHH	Q60864|STIP1_MOUSE	941000000	Carbamidomethylation; Oxidation (M); Acetylation (N-term)	62582	Stress-induced-phosphoprotein 1 OS=Mus musculus OX=10090 GN=Stip1 PE=1 SV=1
NC	Q91V14|S12A5_MOUSE	5860000000	Carbamidomethylation; Deamidation (NQ)	126271	Solute carrier family 12 member 5 OS=Mus musculus OX=10090 GN=Slc12a5 PE=1 SV=2	DC	Q9QYB8|ADDB_MOUSE	627000000	Carbamidomethylation	80642	Beta-adducin OS=Mus musculus OX=10090 GN=Add2 PE=1 SV=4	PMHH	Q9QYB8|ADDB_MOUSE	611000000	Carbamidomethylation	80642	Beta-adducin OS=Mus musculus OX=10090 GN=Add2 PE=1 SV=4
NC	P20357|MTAP2_MOUSE	2300000000	Carbamidomethylation; Oxidation (M); Deamidation (NQ)	199130	Microtubule-associated protein 2 OS=Mus musculus OX=10090 GN=Map2 PE=1 SV=2	DC	Q9Z2Q6|SEPT5_MOUSE	1640000000	Carbamidomethylation; Oxidation (M)	42748	Septin-5 OS=Mus musculus OX=10090 GN=Sept5 PE=1 SV=2	PMHH	Q9Z2Q6|SEPT5_MOUSE	1810000000	Carbamidomethylation; Oxidation (M)	42748	Septin-5 OS=Mus musculus OX=10090 GN=Sept5 PE=1 SV=2
NC	Q01853|TERA_MOUSE	2620000000	Carbamidomethylation; Oxidation (M); Acetylation (N-term); Deamidation (NQ)	89322	Transitional endoplasmic reticulum ATPase OS=Mus musculus OX=10090 GN=Vcp PE=1 SV=4	DC	Q62188|DPYL3_MOUSE	1310000000	Carbamidomethylation; Oxidation (M); Deamidation (NQ)	61936	Dihydropyrimidinase-related protein 3 OS=Mus musculus OX=10090 GN=Dpysl3 PE=1 SV=1	PMHH	Q62188|DPYL3_MOUSE	1540000000	Carbamidomethylation; Oxidation (M); Deamidation (NQ)	61936	Dihydropyrimidinase-related protein 3 OS=Mus musculus OX=10090 GN=Dpysl3 PE=1 SV=1
NC	P17426|AP2A1_MOUSE	1340000000	Carbamidomethylation; Oxidation (M); Deamidation (NQ)	107664	AP-2 complex subunit alpha-1 OS=Mus musculus OX=10090 GN=Ap2a1 PE=1 SV=1	DC	P97807|FUMH_MOUSE	1250000000	Carbamidomethylation; Oxidation (M)	54357	Fumarate hydratase mitochondrial OS=Mus musculus OX=10090 GN=Fh PE=1 SV=3	PMHH	P97807|FUMH_MOUSE	1210000000		54357	Fumarate hydratase mitochondrial OS=Mus musculus OX=10090 GN=Fh PE=1 SV=3
NC	Q60864|STIP1_MOUSE	765000000	Carbamidomethylation; Acetylation (N-term)	62582	Stress-induced-phosphoprotein 1 OS=Mus musculus OX=10090 GN=Stip1 PE=1 SV=1	DC	Q91VD9|NDUS1_MOUSE	2710000000	Carbamidomethylation; Oxidation (M); Deamidation (NQ)	79777	NADH-ubiquinone oxidoreductase 75 kDa subunit mitochondrial OS=Mus musculus OX=10090 GN=Ndufs1 PE=1 SV=2	PMHH	Q91VD9|NDUS1_MOUSE	2220000000	Carbamidomethylation; Deamidation (NQ)	79777	NADH-ubiquinone oxidoreductase 75 kDa subunit mitochondrial OS=Mus musculus OX=10090 GN=Ndufs1 PE=1 SV=2
NC	Q9QYB8|ADDB_MOUSE	2470000000	Carbamidomethylation	80642	Beta-adducin OS=Mus musculus OX=10090 GN=Add2 PE=1 SV=4	DC	Q64521|GPDM_MOUSE	1270000000	Carbamidomethylation; Deamidation (NQ)	80954	Glycerol-3-phosphate dehydrogenase mitochondrial OS=Mus musculus OX=10090 GN=Gpd2 PE=1 SV=2	PMHH	Q64521|GPDM_MOUSE	1310000000	Carbamidomethylation; Oxidation (M)	80954	Glycerol-3-phosphate dehydrogenase mitochondrial OS=Mus musculus OX=10090 GN=Gpd2 PE=1 SV=2
NC	Q9Z2Q6|SEPT5_MOUSE	1560000000	Carbamidomethylation; Oxidation (M)	42748	Septin-5 OS=Mus musculus OX=10090 GN=Sept5 PE=1 SV=2	DC	O08539|BIN1_MOUSE	1070000000	Carbamidomethylation; Deamidation (NQ)	64470	Myc box-dependent-interacting protein 1 OS=Mus musculus OX=10090 GN=Bin1 PE=1 SV=1	PMHH	O08539|BIN1_MOUSE	881000000	Carbamidomethylation; Deamidation (NQ)	64470	Myc box-dependent-interacting protein 1 OS=Mus musculus OX=10090 GN=Bin1 PE=1 SV=1
NC	Q62188|DPYL3_MOUSE	1610000000	Carbamidomethylation; Oxidation (M); Deamidation (NQ)	61936	Dihydropyrimidinase-related protein 3 OS=Mus musculus OX=10090 GN=Dpysl3 PE=1 SV=1	DC	Q9EQF6|DPYL5_MOUSE	1410000000	Carbamidomethylation; Deamidation (NQ)	61516	Dihydropyrimidinase-related protein 5 OS=Mus musculus OX=10090 GN=Dpysl5 PE=1 SV=1	PMHH	Q9EQF6|DPYL5_MOUSE	1680000000	Carbamidomethylation; Deamidation (NQ)	61516	Dihydropyrimidinase-related protein 5 OS=Mus musculus OX=10090 GN=Dpysl5 PE=1 SV=1
NC	P97807|FUMH_MOUSE	3020000000	Deamidation (NQ)	54357	Fumarate hydratase mitochondrial OS=Mus musculus OX=10090 GN=Fh PE=1 SV=3	DC	P18872|GNAO_MOUSE	7080000000	Carbamidomethylation; Oxidation (M)	40085	Guanine nucleotide-binding protein G(o) subunit alpha OS=Mus musculus OX=10090 GN=Gnao1 PE=1 SV=3	PMHH	P18872|GNAO_MOUSE	5910000000	Carbamidomethylation; Oxidation (M); Deamidation (NQ)	40085	Guanine nucleotide-binding protein G(o) subunit alpha OS=Mus musculus OX=10090 GN=Gnao1 PE=1 SV=3
NC	Q91VD9|NDUS1_MOUSE	1520000000	Carbamidomethylation; Acetylation (N-term); Deamidation (NQ)	79777	NADH-ubiquinone oxidoreductase 75 kDa subunit mitochondrial OS=Mus musculus OX=10090 GN=Ndufs1 PE=1 SV=2	DC	Q91WD5|NDUS2_MOUSE	1280000000	Carbamidomethylation; Oxidation (M)	52626	NADH dehydrogenase [ubiquinone] iron-sulfur protein 2 mitochondrial OS=Mus musculus OX=10090 GN=Ndufs2 PE=1 SV=1	PMHH	Q91WD5|NDUS2_MOUSE	1260000000	Carbamidomethylation; Oxidation (M)	52626	NADH dehydrogenase [ubiquinone] iron-sulfur protein 2 mitochondrial OS=Mus musculus OX=10090 GN=Ndufs2 PE=1 SV=1
NC	Q64521|GPDM_MOUSE	1370000000	Carbamidomethylation; Oxidation (M); Deamidation (NQ)	80954	Glycerol-3-phosphate dehydrogenase mitochondrial OS=Mus musculus OX=10090 GN=Gpd2 PE=1 SV=2	DC	P20029|BIP_MOUSE	1270000000	Deamidation (NQ)	72422	Endoplasmic reticulum chaperone BiP OS=Mus musculus OX=10090 GN=Hspa5 PE=1 SV=3	PMHH	P20029|BIP_MOUSE	1120000000	Oxidation (M)	72422	Endoplasmic reticulum chaperone BiP OS=Mus musculus OX=10090 GN=Hspa5 PE=1 SV=3
NC	O08539|BIN1_MOUSE	1530000000	Carbamidomethylation; Deamidation (NQ)	64470	Myc box-dependent-interacting protein 1 OS=Mus musculus OX=10090 GN=Bin1 PE=1 SV=1	DC	Q8BZ98|DYN3_MOUSE	306000000	Carbamidomethylation; Oxidation (M); Deamidation (NQ)	97190	Dynamin-3 OS=Mus musculus OX=10090 GN=Dnm3 PE=1 SV=1	PMHH	Q8BZ98|DYN3_MOUSE	442000000	Carbamidomethylation; Oxidation (M); Acetylation (N-term); Deamidation (NQ)	97190	Dynamin-3 OS=Mus musculus OX=10090 GN=Dnm3 PE=1 SV=1
NC	Q9EQF6|DPYL5_MOUSE	6490000000	Carbamidomethylation; Deamidation (NQ)	61516	Dihydropyrimidinase-related protein 5 OS=Mus musculus OX=10090 GN=Dpysl5 PE=1 SV=1	DC	P14824|ANXA6_MOUSE	483000000	Carbamidomethylation	75885	Annexin A6 OS=Mus musculus OX=10090 GN=Anxa6 PE=1 SV=3	PMHH	P14824|ANXA6_MOUSE	466000000	Carbamidomethylation	75885	Annexin A6 OS=Mus musculus OX=10090 GN=Anxa6 PE=1 SV=3
NC	P18872|GNAO_MOUSE	1130000000	Carbamidomethylation; Oxidation (M); Acetylation (N-term); Deamidation (NQ)	40085	Guanine nucleotide-binding protein G(o) subunit alpha OS=Mus musculus OX=10090 GN=Gnao1 PE=1 SV=3	DC	O55143|AT2A2_MOUSE	1440000000	Carbamidomethylation; Acetylation (N-term); Deamidation (NQ)	114858	Sarcoplasmic/endoplasmic reticulum calcium ATPase 2 OS=Mus musculus OX=10090 GN=Atp2a2 PE=1 SV=2	PMHH	O55143|AT2A2_MOUSE	1170000000	Carbamidomethylation; Acetylation (N-term)	114858	Sarcoplasmic/endoplasmic reticulum calcium ATPase 2 OS=Mus musculus OX=10090 GN=Atp2a2 PE=1 SV=2
NC	Q91WD5|NDUS2_MOUSE	1540000000	Carbamidomethylation; Oxidation (M)	52626	NADH dehydrogenase [ubiquinone] iron-sulfur protein 2 mitochondrial OS=Mus musculus OX=10090 GN=Ndufs2 PE=1 SV=1	DC	Q6ZQ38|CAND1_MOUSE	1270000000	Carbamidomethylation; Acetylation (N-term)	136331	Cullin-associated NEDD8-dissociated protein 1 OS=Mus musculus OX=10090 GN=Cand1 PE=1 SV=2	PMHH	Q6ZQ38|CAND1_MOUSE	1230000000	Carbamidomethylation; Oxidation (M); Acetylation (N-term)	136331	Cullin-associated NEDD8-dissociated protein 1 OS=Mus musculus OX=10090 GN=Cand1 PE=1 SV=2
NC	P20029|BIP_MOUSE	368000000	Acetylation (N-term); Deamidation (NQ)	72422	Endoplasmic reticulum chaperone BiP OS=Mus musculus OX=10090 GN=Hspa5 PE=1 SV=3	DC	Q80TJ1|CAPS1_MOUSE	986000000	Carbamidomethylation; Acetylation (N-term)	153112	Calcium-dependent secretion activator 1 OS=Mus musculus OX=10090 GN=Cadps PE=1 SV=3	PMHH	Q80TJ1|CAPS1_MOUSE	1290000000	Carbamidomethylation	153112	Calcium-dependent secretion activator 1 OS=Mus musculus OX=10090 GN=Cadps PE=1 SV=3
NC	Q8BZ98|DYN3_MOUSE	607000000	Carbamidomethylation; Oxidation (M)	97190	Dynamin-3 OS=Mus musculus OX=10090 GN=Dnm3 PE=1 SV=1	DC	Q9EQH3|VPS35_MOUSE	544000000	Carbamidomethylation; Deamidation (NQ)	91713	Vacuolar protein sorting-associated protein 35 OS=Mus musculus OX=10090 GN=Vps35 PE=1 SV=1	PMHH	Q9EQH3|VPS35_MOUSE	593000000	Carbamidomethylation; Deamidation (NQ)	91713	Vacuolar protein sorting-associated protein 35 OS=Mus musculus OX=10090 GN=Vps35 PE=1 SV=1
NC	P14824|ANXA6_MOUSE	1310000000	Carbamidomethylation	75885	Annexin A6 OS=Mus musculus OX=10090 GN=Anxa6 PE=1 SV=3	DC	Q810U3|NFASC_MOUSE	1230000000	Carbamidomethylation	137975	Neurofascin OS=Mus musculus OX=10090 GN=Nfasc PE=1 SV=1	PMHH	Q810U3|NFASC_MOUSE	994000000	Carbamidomethylation	137975	Neurofascin OS=Mus musculus OX=10090 GN=Nfasc PE=1 SV=1
NC	O55143|AT2A2_MOUSE	1060000000	Carbamidomethylation; Acetylation (N-term)	114858	Sarcoplasmic/endoplasmic reticulum calcium ATPase 2 OS=Mus musculus OX=10090 GN=Atp2a2 PE=1 SV=2	DC	P06151|LDHA_MOUSE	3360000000	Carbamidomethylation; Oxidation (M); Acetylation (N-term)	36499	L-lactate dehydrogenase A chain OS=Mus musculus OX=10090 GN=Ldha PE=1 SV=3	PMHH	P06151|LDHA_MOUSE	3140000000	Carbamidomethylation; Oxidation (M); Acetylation (N-term)	36499	L-lactate dehydrogenase A chain OS=Mus musculus OX=10090 GN=Ldha PE=1 SV=3
NC	Q6ZQ38|CAND1_MOUSE	1290000000	Carbamidomethylation; Acetylation (N-term)	136331	Cullin-associated NEDD8-dissociated protein 1 OS=Mus musculus OX=10090 GN=Cand1 PE=1 SV=2	DC	Q9DB77|QCR2_MOUSE	3740000000	Carbamidomethylation	48235	Cytochrome b-c1 complex subunit 2 mitochondrial OS=Mus musculus OX=10090 GN=Uqcrc2 PE=1 SV=1	PMHH	Q9DB77|QCR2_MOUSE	3320000000	Carbamidomethylation; Oxidation (M)	48235	Cytochrome b-c1 complex subunit 2 mitochondrial OS=Mus musculus OX=10090 GN=Uqcrc2 PE=1 SV=1
NC	Q80TJ1|CAPS1_MOUSE	590000000	Carbamidomethylation	153112	Calcium-dependent secretion activator 1 OS=Mus musculus OX=10090 GN=Cadps PE=1 SV=3	DC	Q8BWF0|SSDH_MOUSE	1030000000	Carbamidomethylation; Deamidation (NQ)	55968	Succinate-semialdehyde dehydrogenase mitochondrial OS=Mus musculus OX=10090 GN=Aldh5a1 PE=1 SV=1	PMHH	Q8BWF0|SSDH_MOUSE	1130000000	Carbamidomethylation; Deamidation (NQ)	55968	Succinate-semialdehyde dehydrogenase mitochondrial OS=Mus musculus OX=10090 GN=Aldh5a1 PE=1 SV=1
NC	Q9EQH3|VPS35_MOUSE	1500000000	Carbamidomethylation; Deamidation (NQ)	91713	Vacuolar protein sorting-associated protein 35 OS=Mus musculus OX=10090 GN=Vps35 PE=1 SV=1	DC	Q9CZU6|CISY_MOUSE	4780000000	Carbamidomethylation; Oxidation (M); Deamidation (NQ)	51737	Citrate synthase mitochondrial OS=Mus musculus OX=10090 GN=Cs PE=1 SV=1	PMHH	Q9CZU6|CISY_MOUSE	4240000000	Carbamidomethylation; Oxidation (M)	51737	Citrate synthase mitochondrial OS=Mus musculus OX=10090 GN=Cs PE=1 SV=1
NC	Q810U3|NFASC_MOUSE	3450000000	Carbamidomethylation	137975	Neurofascin OS=Mus musculus OX=10090 GN=Nfasc PE=1 SV=1	DC	Q8CHC4|SYNJ1_MOUSE	1700000000	Carbamidomethylation; Deamidation (NQ)	172616	Synaptojanin-1 OS=Mus musculus OX=10090 GN=Synj1 PE=1 SV=3	PMHH	Q8CHC4|SYNJ1_MOUSE	1620000000	Carbamidomethylation; Oxidation (M); Deamidation (NQ)	172616	Synaptojanin-1 OS=Mus musculus OX=10090 GN=Synj1 PE=1 SV=3
NC	P06151|LDHA_MOUSE	4270000000	Carbamidomethylation; Oxidation (M); Acetylation (N-term)	36499	L-lactate dehydrogenase A chain OS=Mus musculus OX=10090 GN=Ldha PE=1 SV=3	DC	Q9QYG0|NDRG2_MOUSE	1510000000	Carbamidomethylation; Acetylation (N-term); Deamidation (NQ)	40789	Protein NDRG2 OS=Mus musculus OX=10090 GN=Ndrg2 PE=1 SV=1	PMHH	Q9QYG0|NDRG2_MOUSE	1190000000	Carbamidomethylation; Acetylation (N-term)	40789	Protein NDRG2 OS=Mus musculus OX=10090 GN=Ndrg2 PE=1 SV=1
NC	Q9DB77|QCR2_MOUSE	1340000000	Carbamidomethylation; Oxidation (M)	48235	Cytochrome b-c1 complex subunit 2 mitochondrial OS=Mus musculus OX=10090 GN=Uqcrc2 PE=1 SV=1	DC	P40142|TKT_MOUSE	2080000000	Carbamidomethylation; Oxidation (M); Acetylation (N-term)	67631	Transketolase OS=Mus musculus OX=10090 GN=Tkt PE=1 SV=1	PMHH	P40142|TKT_MOUSE	2020000000	Carbamidomethylation; Acetylation (N-term)	67631	Transketolase OS=Mus musculus OX=10090 GN=Tkt PE=1 SV=1
NC	Q8BWF0|SSDH_MOUSE	5330000000	Carbamidomethylation	55968	Succinate-semialdehyde dehydrogenase mitochondrial OS=Mus musculus OX=10090 GN=Aldh5a1 PE=1 SV=1	DC	Q9D6R2|IDH3A_MOUSE	3460000000	Carbamidomethylation; Oxidation (M)	39639	Isocitrate dehydrogenase [NAD] subunit alpha mitochondrial OS=Mus musculus OX=10090 GN=Idh3a PE=1 SV=1	PMHH	Q9D6R2|IDH3A_MOUSE	2870000000	Carbamidomethylation; Oxidation (M)	39639	Isocitrate dehydrogenase [NAD] subunit alpha mitochondrial OS=Mus musculus OX=10090 GN=Idh3a PE=1 SV=1
NC	Q9CZU6|CISY_MOUSE	2070000000	Carbamidomethylation; Oxidation (M); Deamidation (NQ)	51737	Citrate synthase mitochondrial OS=Mus musculus OX=10090 GN=Cs PE=1 SV=1	DC	P38647|GRP75_MOUSE	1240000000	Carbamidomethylation; Acetylation (N-term); Deamidation (NQ)	73461	Stress-70 protein mitochondrial OS=Mus musculus OX=10090 GN=Hspa9 PE=1 SV=3	PMHH	P38647|GRP75_MOUSE	1290000000	Carbamidomethylation; Deamidation (NQ)	73461	Stress-70 protein mitochondrial OS=Mus musculus OX=10090 GN=Hspa9 PE=1 SV=3
NC	Q8CHC4|SYNJ1_MOUSE	1470000000	Carbamidomethylation; Deamidation (NQ)	172616	Synaptojanin-1 OS=Mus musculus OX=10090 GN=Synj1 PE=1 SV=3	DC	Q02248|CTNB1_MOUSE	443000000	Carbamidomethylation; Oxidation (M); Acetylation (N-term)	85471	Catenin beta-1 OS=Mus musculus OX=10090 GN=Ctnnb1 PE=1 SV=1	PMHH	Q02248|CTNB1_MOUSE	445000000	Carbamidomethylation; Oxidation (M); Acetylation (N-term)	85471	Catenin beta-1 OS=Mus musculus OX=10090 GN=Ctnnb1 PE=1 SV=1
NC	Q9QYG0|NDRG2_MOUSE	2330000000	Carbamidomethylation; Acetylation (N-term)	40789	Protein NDRG2 OS=Mus musculus OX=10090 GN=Ndrg2 PE=1 SV=1	DC	P58281|OPA1_MOUSE	759000000	Carbamidomethylation; Acetylation (N-term)	111339	Dynamin-like 120 kDa protein mitochondrial OS=Mus musculus OX=10090 GN=Opa1 PE=1 SV=1	PMHH	P58281|OPA1_MOUSE	657000000	Carbamidomethylation	111339	Dynamin-like 120 kDa protein mitochondrial OS=Mus musculus OX=10090 GN=Opa1 PE=1 SV=1
NC	P40142|TKT_MOUSE	3850000000	Carbamidomethylation; Oxidation (M); Acetylation (N-term)	67631	Transketolase OS=Mus musculus OX=10090 GN=Tkt PE=1 SV=1	DC	Q9Z218|DPP6_MOUSE	623000000	Deamidation (NQ)	91260	Dipeptidyl aminopeptidase-like protein 6 OS=Mus musculus OX=10090 GN=Dpp6 PE=1 SV=1	PMHH	Q9Z218|DPP6_MOUSE	515000000		91260	Dipeptidyl aminopeptidase-like protein 6 OS=Mus musculus OX=10090 GN=Dpp6 PE=1 SV=1
NC	Q9D6R2|IDH3A_MOUSE	1640000000	Carbamidomethylation; Oxidation (M); Acetylation (N-term); AA_modification	39639	Isocitrate dehydrogenase [NAD] subunit alpha mitochondrial OS=Mus musculus OX=10090 GN=Idh3a PE=1 SV=1	DC	P62259|1433E_MOUSE	6240000000	Carbamidomethylation; Oxidation (M); Acetylation (N-term); Deamidation (NQ)	29174	14-3-3 protein epsilon OS=Mus musculus OX=10090 GN=Ywhae PE=1 SV=1	PMHH	P62259|1433E_MOUSE	5270000000	Carbamidomethylation; Oxidation (M); Acetylation (N-term); Deamidation (NQ)	29174	14-3-3 protein epsilon OS=Mus musculus OX=10090 GN=Ywhae PE=1 SV=1
NC	P38647|GRP75_MOUSE	539000000	Carbamidomethylation; Deamidation (NQ)	73461	Stress-70 protein mitochondrial OS=Mus musculus OX=10090 GN=Hspa9 PE=1 SV=3	DC	Q60932|VDAC1_MOUSE	5940000000	Carbamidomethylation; Deamidation (NQ)	32351	Voltage-dependent anion-selective channel protein 1 OS=Mus musculus OX=10090 GN=Vdac1 PE=1 SV=3	PMHH	Q60932|VDAC1_MOUSE	5870000000	Carbamidomethylation; Acetylation (N-term); Deamidation (NQ)	32351	Voltage-dependent anion-selective channel protein 1 OS=Mus musculus OX=10090 GN=Vdac1 PE=1 SV=3
NC	Q02248|CTNB1_MOUSE	766000000	Carbamidomethylation; Acetylation (N-term)	85471	Catenin beta-1 OS=Mus musculus OX=10090 GN=Ctnnb1 PE=1 SV=1	DC	P16125|LDHB_MOUSE	5710000000	Carbamidomethylation; Oxidation (M); Deamidation (NQ)	36572	L-lactate dehydrogenase B chain OS=Mus musculus OX=10090 GN=Ldhb PE=1 SV=2	PMHH	P16125|LDHB_MOUSE	5690000000	Carbamidomethylation; Oxidation (M); Deamidation (NQ)	36572	L-lactate dehydrogenase B chain OS=Mus musculus OX=10090 GN=Ldhb PE=1 SV=2
NC	P58281|OPA1_MOUSE	723000000	Carbamidomethylation	111339	Dynamin-like 120 kDa protein mitochondrial OS=Mus musculus OX=10090 GN=Opa1 PE=1 SV=1	DC	P30275|KCRU_MOUSE	3410000000	Carbamidomethylation; Oxidation (M)	47004	Creatine kinase U-type mitochondrial OS=Mus musculus OX=10090 GN=Ckmt1 PE=1 SV=1	PMHH	P30275|KCRU_MOUSE	2970000000	Carbamidomethylation; Oxidation (M)	47004	Creatine kinase U-type mitochondrial OS=Mus musculus OX=10090 GN=Ckmt1 PE=1 SV=1
NC	Q9Z218|DPP6_MOUSE	7470000000	Carbamidomethylation	91260	Dipeptidyl aminopeptidase-like protein 6 OS=Mus musculus OX=10090 GN=Dpp6 PE=1 SV=1	DC	O35098|DPYL4_MOUSE	886000000	Carbamidomethylation; Deamidation (NQ)	61962	Dihydropyrimidinase-related protein 4 OS=Mus musculus OX=10090 GN=Dpysl4 PE=1 SV=1	PMHH	O35098|DPYL4_MOUSE	1070000000	Carbamidomethylation; Deamidation (NQ)	61962	Dihydropyrimidinase-related protein 4 OS=Mus musculus OX=10090 GN=Dpysl4 PE=1 SV=1
NC	P62259|1433E_MOUSE	7010000000	Carbamidomethylation; Oxidation (M); Acetylation (N-term); Deamidation (NQ)	29174	14-3-3 protein epsilon OS=Mus musculus OX=10090 GN=Ywhae PE=1 SV=1	DC	Q9R1T4|SEPT6_MOUSE	360000000	Carbamidomethylation	49620	Septin-6 OS=Mus musculus OX=10090 GN=Sept6 PE=1 SV=4	PMHH	Q9R1T4|SEPT6_MOUSE	370000000	Carbamidomethylation	49620	Septin-6 OS=Mus musculus OX=10090 GN=Sept6 PE=1 SV=4
NC	Q60932|VDAC1_MOUSE	5880000000	Carbamidomethylation; Acetylation (N-term); Deamidation (NQ)	32351	Voltage-dependent anion-selective channel protein 1 OS=Mus musculus OX=10090 GN=Vdac1 PE=1 SV=3	DC	Q9CPY7|AMPL_MOUSE	172000000	Carbamidomethylation	56141	Cytosol aminopeptidase OS=Mus musculus OX=10090 GN=Lap3 PE=1 SV=3	PMHH	Q9CPY7|AMPL_MOUSE	240000000	Carbamidomethylation; Deamidation (NQ)	56141	Cytosol aminopeptidase OS=Mus musculus OX=10090 GN=Lap3 PE=1 SV=3
NC	P16125|LDHB_MOUSE	3510000000	Carbamidomethylation; Oxidation (M); Deamidation (NQ)	36572	L-lactate dehydrogenase B chain OS=Mus musculus OX=10090 GN=Ldhb PE=1 SV=2	DC	Q9WUB3|PYGM_MOUSE	437000000	Carbamidomethylation	97286	Glycogen phosphorylase muscle form OS=Mus musculus OX=10090 GN=Pygm PE=1 SV=3	PMHH	Q9WUB3|PYGM_MOUSE	339000000	Carbamidomethylation	97286	Glycogen phosphorylase muscle form OS=Mus musculus OX=10090 GN=Pygm PE=1 SV=3
NC	P30275|KCRU_MOUSE	799000000	Carbamidomethylation; Oxidation (M)	47004	Creatine kinase U-type mitochondrial OS=Mus musculus OX=10090 GN=Ckmt1 PE=1 SV=1	DC	F6SEU4|SYGP1_MOUSE	1170000000	Carbamidomethylation; Deamidation (NQ)	148238	Ras/Rap GTPase-activating protein SynGAP OS=Mus musculus OX=10090 GN=Syngap1 PE=1 SV=2	PMHH	F6SEU4|SYGP1_MOUSE	1190000000	Carbamidomethylation; Acetylation (N-term); Deamidation (NQ); AA_modification	148238	Ras/Rap GTPase-activating protein SynGAP OS=Mus musculus OX=10090 GN=Syngap1 PE=1 SV=2
NC	O35098|DPYL4_MOUSE	494000000	Carbamidomethylation; Deamidation (NQ)	61962	Dihydropyrimidinase-related protein 4 OS=Mus musculus OX=10090 GN=Dpysl4 PE=1 SV=1	DC	Q05920|PYC_MOUSE	803000000	Carbamidomethylation; Acetylation (N-term); Deamidation (NQ)	129684	Pyruvate carboxylase mitochondrial OS=Mus musculus OX=10090 GN=Pc PE=1 SV=1	PMHH	Q05920|PYC_MOUSE	639000000	Carbamidomethylation	129684	Pyruvate carboxylase mitochondrial OS=Mus musculus OX=10090 GN=Pc PE=1 SV=1
NC	Q9R1T4|SEPT6_MOUSE	241000000	Carbamidomethylation	49620	Septin-6 OS=Mus musculus OX=10090 GN=Sept6 PE=1 SV=4	DC	Q61316|HSP74_MOUSE	994000000	Carbamidomethylation; Oxidation (M)	94133	Heat shock 70 kDa protein 4 OS=Mus musculus OX=10090 GN=Hspa4 PE=1 SV=1	PMHH	Q61316|HSP74_MOUSE	1170000000	Carbamidomethylation; Oxidation (M)	94133	Heat shock 70 kDa protein 4 OS=Mus musculus OX=10090 GN=Hspa4 PE=1 SV=1
NC	Q9CPY7|AMPL_MOUSE	197000000	Carbamidomethylation	56141	Cytosol aminopeptidase OS=Mus musculus OX=10090 GN=Lap3 PE=1 SV=3	DC	Q8BVE3|VATH_MOUSE	1100000000	Carbamidomethylation	55855	V-type proton ATPase subunit H OS=Mus musculus OX=10090 GN=Atp6v1h PE=1 SV=1	PMHH	Q8BVE3|VATH_MOUSE	1370000000	Carbamidomethylation; Oxidation (M)	55855	V-type proton ATPase subunit H OS=Mus musculus OX=10090 GN=Atp6v1h PE=1 SV=1
NC	Q9WUB3|PYGM_MOUSE	1550000000	Carbamidomethylation; Acetylation (N-term); Deamidation (NQ)	97286	Glycogen phosphorylase muscle form OS=Mus musculus OX=10090 GN=Pygm PE=1 SV=3	DC	Q99104|MYO5A_MOUSE	1260000000	Carbamidomethylation; Acetylation (N-term)	215536	Unconventional myosin-Va OS=Mus musculus OX=10090 GN=Myo5a PE=1 SV=2	PMHH	Q99104|MYO5A_MOUSE	1300000000	Carbamidomethylation	215536	Unconventional myosin-Va OS=Mus musculus OX=10090 GN=Myo5a PE=1 SV=2
NC	F6SEU4|SYGP1_MOUSE	598000000	Carbamidomethylation; Acetylation (N-term); Deamidation (NQ)	148238	Ras/Rap GTPase-activating protein SynGAP OS=Mus musculus OX=10090 GN=Syngap1 PE=1 SV=2	DC	Q9Z1B3|PLCB1_MOUSE	559000000	Carbamidomethylation; Acetylation (N-term)	138396	1-phosphatidylinositol 4 5-bisphosphate phosphodiesterase beta-1 OS=Mus musculus OX=10090 GN=Plcb1 PE=1 SV=2	PMHH	Q9Z1B3|PLCB1_MOUSE	701000000	Carbamidomethylation; Oxidation (M); Acetylation (N-term)	138396	1-phosphatidylinositol 4 5-bisphosphate phosphodiesterase beta-1 OS=Mus musculus OX=10090 GN=Plcb1 PE=1 SV=2
NC	Q05920|PYC_MOUSE	1370000000	Carbamidomethylation	129684	Pyruvate carboxylase mitochondrial OS=Mus musculus OX=10090 GN=Pc PE=1 SV=1	DC	Q6Q477|AT2B4_MOUSE	446000000	Carbamidomethylation; Acetylation (N-term); Deamidation (NQ)	133068	Plasma membrane calcium-transporting ATPase 4 OS=Mus musculus OX=10090 GN=Atp2b4 PE=1 SV=1	PMHH	Q6Q477|AT2B4_MOUSE	367000000	Carbamidomethylation; Oxidation (M)	133068	Plasma membrane calcium-transporting ATPase 4 OS=Mus musculus OX=10090 GN=Atp2b4 PE=1 SV=1
NC	Q61316|HSP74_MOUSE	1340000000	Carbamidomethylation; Oxidation (M); Deamidation (NQ)	94133	Heat shock 70 kDa protein 4 OS=Mus musculus OX=10090 GN=Hspa4 PE=1 SV=1	DC	Q60597|ODO1_MOUSE	1530000000	Carbamidomethylation; Oxidation (M)	116449	2-oxoglutarate dehydrogenase mitochondrial OS=Mus musculus OX=10090 GN=Ogdh PE=1 SV=3	PMHH	Q60597|ODO1_MOUSE	1640000000	Carbamidomethylation; Deamidation (NQ)	116449	2-oxoglutarate dehydrogenase mitochondrial OS=Mus musculus OX=10090 GN=Ogdh PE=1 SV=3
NC	Q8BVE3|VATH_MOUSE	1410000000	Carbamidomethylation; Oxidation (M)	55855	V-type proton ATPase subunit H OS=Mus musculus OX=10090 GN=Atp6v1h PE=1 SV=1	DC	P48722|HS74L_MOUSE	703000000	Carbamidomethylation; Oxidation (M); Deamidation (NQ)	94382	Heat shock 70 kDa protein 4L OS=Mus musculus OX=10090 GN=Hspa4l PE=1 SV=2	PMHH	P48722|HS74L_MOUSE	552000000	Carbamidomethylation; Oxidation (M)	94382	Heat shock 70 kDa protein 4L OS=Mus musculus OX=10090 GN=Hspa4l PE=1 SV=2
NC	Q99104|MYO5A_MOUSE	949000000	Carbamidomethylation; Acetylation (N-term)	215536	Unconventional myosin-Va OS=Mus musculus OX=10090 GN=Myo5a PE=1 SV=2	DC	P43006|EAA2_MOUSE	6680000000	Carbamidomethylation; Oxidation (M); Acetylation (N-term); Deamidation (NQ)	62030	Excitatory amino acid transporter 2 OS=Mus musculus OX=10090 GN=Slc1a2 PE=1 SV=1	PMHH	P43006|EAA2_MOUSE	6850000000	Carbamidomethylation; Oxidation (M); Acetylation (N-term); Deamidation (NQ)	62030	Excitatory amino acid transporter 2 OS=Mus musculus OX=10090 GN=Slc1a2 PE=1 SV=1
NC	Q9Z1B3|PLCB1_MOUSE	485000000	Carbamidomethylation; Acetylation (N-term)	138396	1-phosphatidylinositol 4 5-bisphosphate phosphodiesterase beta-1 OS=Mus musculus OX=10090 GN=Plcb1 PE=1 SV=2	DC	O08788|DCTN1_MOUSE	413000000	Carbamidomethylation	141675	Dynactin subunit 1 OS=Mus musculus OX=10090 GN=Dctn1 PE=1 SV=3	PMHH	O08788|DCTN1_MOUSE	410000000	Carbamidomethylation	141675	Dynactin subunit 1 OS=Mus musculus OX=10090 GN=Dctn1 PE=1 SV=3
NC	Q6Q477|AT2B4_MOUSE	1970000000	Carbamidomethylation; Deamidation (NQ)	133068	Plasma membrane calcium-transporting ATPase 4 OS=Mus musculus OX=10090 GN=Atp2b4 PE=1 SV=1	DC	P19096|FAS_MOUSE	713000000	Carbamidomethylation; Acetylation (N-term)	272426	Fatty acid synthase OS=Mus musculus OX=10090 GN=Fasn PE=1 SV=2	PMHH	P19096|FAS_MOUSE	673000000	Carbamidomethylation; Acetylation (N-term); Deamidation (NQ)	272426	Fatty acid synthase OS=Mus musculus OX=10090 GN=Fasn PE=1 SV=2
NC	Q60597|ODO1_MOUSE	815000000	Carbamidomethylation	116449	2-oxoglutarate dehydrogenase mitochondrial OS=Mus musculus OX=10090 GN=Ogdh PE=1 SV=3	DC	Q8QZT1|THIL_MOUSE	1670000000	Carbamidomethylation; Deamidation (NQ)	44816	Acetyl-CoA acetyltransferase mitochondrial OS=Mus musculus OX=10090 GN=Acat1 PE=1 SV=1	PMHH	Q8QZT1|THIL_MOUSE	1440000000	Carbamidomethylation	44816	Acetyl-CoA acetyltransferase mitochondrial OS=Mus musculus OX=10090 GN=Acat1 PE=1 SV=1
NC	P48722|HS74L_MOUSE	10200000000	Carbamidomethylation; Oxidation (M); Deamidation (NQ)	94382	Heat shock 70 kDa protein 4L OS=Mus musculus OX=10090 GN=Hspa4l PE=1 SV=2	DC	Q8C1B7|SEP11_MOUSE	758000000	Carbamidomethylation; Acetylation (N-term); Deamidation (NQ)	49695	Septin-11 OS=Mus musculus OX=10090 GN=Sept11 PE=1 SV=4	PMHH	P68033|ACTC_MOUSE	3490000000	Oxidation (M); Acetylation (N-term); Deamidation (NQ)	42019	Actin alpha cardiac muscle 1 OS=Mus musculus OX=10090 GN=Actc1 PE=1 SV=1
NC	P43006|EAA2_MOUSE	490000000	Carbamidomethylation; Oxidation (M); Acetylation (N-term); Deamidation (NQ)	62030	Excitatory amino acid transporter 2 OS=Mus musculus OX=10090 GN=Slc1a2 PE=1 SV=1	DC	Q7TQF7|AMPH_MOUSE	1160000000	Carbamidomethylation	75013	Amphiphysin OS=Mus musculus OX=10090 GN=Amph PE=1 SV=1	PMHH	Q8C1B7|SEP11_MOUSE	719000000	Carbamidomethylation; Acetylation (N-term); Deamidation (NQ)	49695	Septin-11 OS=Mus musculus OX=10090 GN=Sept11 PE=1 SV=4
NC	O08788|DCTN1_MOUSE	916000000	Carbamidomethylation; Deamidation (NQ)	141675	Dynactin subunit 1 OS=Mus musculus OX=10090 GN=Dctn1 PE=1 SV=3	DC	Q61548|AP180_MOUSE	1680000000	Carbamidomethylation; Oxidation (M)	91851	Clathrin coat assembly protein AP180 OS=Mus musculus OX=10090 GN=Snap91 PE=1 SV=1	PMHH	Q7TQF7|AMPH_MOUSE	1190000000	Carbamidomethylation	75013	Amphiphysin OS=Mus musculus OX=10090 GN=Amph PE=1 SV=1
NC	P19096|FAS_MOUSE	2200000000	Carbamidomethylation	272426	Fatty acid synthase OS=Mus musculus OX=10090 GN=Fasn PE=1 SV=2	DC	Q8BPN8|DMXL2_MOUSE	810000000	Carbamidomethylation; Acetylation (N-term); Deamidation (NQ)	338209	DmX-like protein 2 OS=Mus musculus OX=10090 GN=Dmxl2 PE=1 SV=3	PMHH	Q61548|AP180_MOUSE	1740000000	Carbamidomethylation; Oxidation (M); Deamidation (NQ)	91851	Clathrin coat assembly protein AP180 OS=Mus musculus OX=10090 GN=Snap91 PE=1 SV=1
NC	Q8QZT1|THIL_MOUSE	132000000	Carbamidomethylation; Oxidation (M)	44816	Acetyl-CoA acetyltransferase mitochondrial OS=Mus musculus OX=10090 GN=Acat1 PE=1 SV=1	DC	P61161|ARP2_MOUSE	791000000	Carbamidomethylation; Oxidation (M); Deamidation (NQ)	44761	Actin-related protein 2 OS=Mus musculus OX=10090 GN=Actr2 PE=1 SV=1	PMHH	Q8BPN8|DMXL2_MOUSE	680000000	Carbamidomethylation; Deamidation (NQ)	338209	DmX-like protein 2 OS=Mus musculus OX=10090 GN=Dmxl2 PE=1 SV=3
NC	P68033|ACTC_MOUSE	1030000000	Carbamidomethylation; Oxidation (M); Acetylation (N-term); Deamidation (NQ)	42019	Actin alpha cardiac muscle 1 OS=Mus musculus OX=10090 GN=Actc1 PE=1 SV=1	DC	P24527|LKHA4_MOUSE	304000000	Carbamidomethylation	69051	Leukotriene A-4 hydrolase OS=Mus musculus OX=10090 GN=Lta4h PE=1 SV=4	PMHH	P61161|ARP2_MOUSE	763000000	Carbamidomethylation; Deamidation (NQ)	44761	Actin-related protein 2 OS=Mus musculus OX=10090 GN=Actr2 PE=1 SV=1
NC	Q8C1B7|SEP11_MOUSE	1530000000	Carbamidomethylation; Acetylation (N-term); Deamidation (NQ)	49695	Septin-11 OS=Mus musculus OX=10090 GN=Sept11 PE=1 SV=4	DC	P10637|TAU_MOUSE	2470000000	Carbamidomethylation; Deamidation (NQ)	76243	Microtubule-associated protein tau OS=Mus musculus OX=10090 GN=Mapt PE=1 SV=3	PMHH	P24527|LKHA4_MOUSE	268000000	Carbamidomethylation	69051	Leukotriene A-4 hydrolase OS=Mus musculus OX=10090 GN=Lta4h PE=1 SV=4
NC	Q7TQF7|AMPH_MOUSE	1950000000	Carbamidomethylation	75013	Amphiphysin OS=Mus musculus OX=10090 GN=Amph PE=1 SV=1	DC	Q4KMM3|OXR1_MOUSE	628000000	Carbamidomethylation; Acetylation (N-term)	95912	Oxidation resistance protein 1 OS=Mus musculus OX=10090 GN=Oxr1 PE=1 SV=3	PMHH	P10637|TAU_MOUSE	2090000000	Carbamidomethylation	76243	Microtubule-associated protein tau OS=Mus musculus OX=10090 GN=Mapt PE=1 SV=3
NC	Q61548|AP180_MOUSE	1160000000	Carbamidomethylation; Oxidation (M)	91851	Clathrin coat assembly protein AP180 OS=Mus musculus OX=10090 GN=Snap91 PE=1 SV=1	DC	O88737|BSN_MOUSE	997000000	Carbamidomethylation; Acetylation (N-term)	418848	Protein bassoon OS=Mus musculus OX=10090 GN=Bsn PE=1 SV=4	PMHH	Q4KMM3|OXR1_MOUSE	605000000	Carbamidomethylation; Acetylation (N-term); Deamidation (NQ)	95912	Oxidation resistance protein 1 OS=Mus musculus OX=10090 GN=Oxr1 PE=1 SV=3
NC	Q8BPN8|DMXL2_MOUSE	1010000000	Carbamidomethylation	338209	DmX-like protein 2 OS=Mus musculus OX=10090 GN=Dmxl2 PE=1 SV=3	DC	P63085|MK01_MOUSE	808000000	Carbamidomethylation; Acetylation (N-term)	41276	Mitogen-activated protein kinase 1 OS=Mus musculus OX=10090 GN=Mapk1 PE=1 SV=3	PMHH	O88737|BSN_MOUSE	1070000000	Carbamidomethylation	418848	Protein bassoon OS=Mus musculus OX=10090 GN=Bsn PE=1 SV=4
NC	P61161|ARP2_MOUSE	303000000	Carbamidomethylation; Oxidation (M); Acetylation (N-term); Deamidation (NQ); AA_modification	44761	Actin-related protein 2 OS=Mus musculus OX=10090 GN=Actr2 PE=1 SV=1	DC	P48962|ADT1_MOUSE	5410000000	Carbamidomethylation; Oxidation (M); Acetylation (N-term); Deamidation (NQ)	32904	ADP/ATP translocase 1 OS=Mus musculus OX=10090 GN=Slc25a4 PE=1 SV=4	PMHH	P63085|MK01_MOUSE	953000000	Carbamidomethylation; Acetylation (N-term)	41276	Mitogen-activated protein kinase 1 OS=Mus musculus OX=10090 GN=Mapk1 PE=1 SV=3
NC	P24527|LKHA4_MOUSE	2550000000	Carbamidomethylation	69051	Leukotriene A-4 hydrolase OS=Mus musculus OX=10090 GN=Lta4h PE=1 SV=4	DC	Q8BH59|CMC1_MOUSE	2110000000	Carbamidomethylation; Oxidation (M); Deamidation (NQ)	74570	Calcium-binding mitochondrial carrier protein Aralar1 OS=Mus musculus OX=10090 GN=Slc25a12 PE=1 SV=1	PMHH	P48962|ADT1_MOUSE	5390000000	Carbamidomethylation; Oxidation (M); Acetylation (N-term); Deamidation (NQ)	32904	ADP/ATP translocase 1 OS=Mus musculus OX=10090 GN=Slc25a4 PE=1 SV=4
NC	P10637|TAU_MOUSE	740000000	Carbamidomethylation	76243	Microtubule-associated protein tau OS=Mus musculus OX=10090 GN=Mapt PE=1 SV=3	DC	P40124|CAP1_MOUSE	1040000000	Carbamidomethylation; Acetylation (N-term)	51565	Adenylyl cyclase-associated protein 1 OS=Mus musculus OX=10090 GN=Cap1 PE=1 SV=4	PMHH	Q8BH59|CMC1_MOUSE	1860000000	Carbamidomethylation; Deamidation (NQ)	74570	Calcium-binding mitochondrial carrier protein Aralar1 OS=Mus musculus OX=10090 GN=Slc25a12 PE=1 SV=1
NC	Q4KMM3|OXR1_MOUSE	1290000000	Carbamidomethylation; Acetylation (N-term); Deamidation (NQ)	95912	Oxidation resistance protein 1 OS=Mus musculus OX=10090 GN=Oxr1 PE=1 SV=3	DC	Q9CZ13|QCR1_MOUSE	2810000000	Carbamidomethylation; Oxidation (M); Deamidation (NQ)	52852	Cytochrome b-c1 complex subunit 1 mitochondrial OS=Mus musculus OX=10090 GN=Uqcrc1 PE=1 SV=2	PMHH	P40124|CAP1_MOUSE	1100000000	Carbamidomethylation; Acetylation (N-term)	51565	Adenylyl cyclase-associated protein 1 OS=Mus musculus OX=10090 GN=Cap1 PE=1 SV=4
NC	O88737|BSN_MOUSE	1150000000	Carbamidomethylation	418848	Protein bassoon OS=Mus musculus OX=10090 GN=Bsn PE=1 SV=4	DC	Q8K310|MATR3_MOUSE	948000000	Carbamidomethylation; Deamidation (NQ)	94630	Matrin-3 OS=Mus musculus OX=10090 GN=Matr3 PE=1 SV=1	PMHH	Q9CZ13|QCR1_MOUSE	2940000000	Carbamidomethylation; Oxidation (M)	52852	Cytochrome b-c1 complex subunit 1 mitochondrial OS=Mus musculus OX=10090 GN=Uqcrc1 PE=1 SV=2
NC	P63085|MK01_MOUSE	5790000000	Carbamidomethylation; Acetylation (N-term)	41276	Mitogen-activated protein kinase 1 OS=Mus musculus OX=10090 GN=Mapk1 PE=1 SV=3	DC	Q8K0T0|RTN1_MOUSE	1610000000	Carbamidomethylation	83572	Reticulon-1 OS=Mus musculus OX=10090 GN=Rtn1 PE=1 SV=1	PMHH	Q8K310|MATR3_MOUSE	889000000	Carbamidomethylation	94630	Matrin-3 OS=Mus musculus OX=10090 GN=Matr3 PE=1 SV=1
NC	P48962|ADT1_MOUSE	2150000000	Carbamidomethylation; Oxidation (M); Acetylation (N-term); Deamidation (NQ)	32904	ADP/ATP translocase 1 OS=Mus musculus OX=10090 GN=Slc25a4 PE=1 SV=4	DC	Q9ES97|RTN3_MOUSE	638000000	Carbamidomethylation	103879	Reticulon-3 OS=Mus musculus OX=10090 GN=Rtn3 PE=1 SV=2	PMHH	Q8K0T0|RTN1_MOUSE	1970000000	Carbamidomethylation	83572	Reticulon-1 OS=Mus musculus OX=10090 GN=Rtn1 PE=1 SV=1
NC	Q8BH59|CMC1_MOUSE	1380000000	Carbamidomethylation; Oxidation (M); Deamidation (NQ)	74570	Calcium-binding mitochondrial carrier protein Aralar1 OS=Mus musculus OX=10090 GN=Slc25a12 PE=1 SV=1	DC	P08249|MDHM_MOUSE	9350000000	Carbamidomethylation; Oxidation (M); Deamidation (NQ)	35611	Malate dehydrogenase mitochondrial OS=Mus musculus OX=10090 GN=Mdh2 PE=1 SV=3	PMHH	Q9ES97|RTN3_MOUSE	693000000	Carbamidomethylation; Deamidation (NQ)	103879	Reticulon-3 OS=Mus musculus OX=10090 GN=Rtn3 PE=1 SV=2
NC	P40124|CAP1_MOUSE	89600000	Carbamidomethylation; Acetylation (N-term); Deamidation (NQ)	51565	Adenylyl cyclase-associated protein 1 OS=Mus musculus OX=10090 GN=Cap1 PE=1 SV=4	DC	P80317|TCPZ_MOUSE	578000000	Carbamidomethylation	58004	T-complex protein 1 subunit zeta OS=Mus musculus OX=10090 GN=Cct6a PE=1 SV=3	PMHH	P08249|MDHM_MOUSE	9990000000	Carbamidomethylation; Oxidation (M); Deamidation (NQ)	35611	Malate dehydrogenase mitochondrial OS=Mus musculus OX=10090 GN=Mdh2 PE=1 SV=3
NC	P62737|ACTA_MOUSE	3740000000	Carbamidomethylation; Oxidation (M); Acetylation (N-term); Deamidation (NQ)	42009	Actin aortic smooth muscle OS=Mus musculus OX=10090 GN=Acta2 PE=1 SV=1	DC	P08551|NFL_MOUSE	4900000000	Carbamidomethylation; Oxidation (M); Acetylation (N-term)	61509	Neurofilament light polypeptide OS=Mus musculus OX=10090 GN=Nefl PE=1 SV=5	PMHH	P80317|TCPZ_MOUSE	527000000	Carbamidomethylation	58004	T-complex protein 1 subunit zeta OS=Mus musculus OX=10090 GN=Cct6a PE=1 SV=3
NC	Q9CZ13|QCR1_MOUSE	912000000	Carbamidomethylation; Oxidation (M)	52852	Cytochrome b-c1 complex subunit 1 mitochondrial OS=Mus musculus OX=10090 GN=Uqcrc1 PE=1 SV=2	DC	Q80SW1|SAHH2_MOUSE	252000000	Carbamidomethylation; Oxidation (M)	58952	S-adenosylhomocysteine hydrolase-like protein 1 OS=Mus musculus OX=10090 GN=Ahcyl1 PE=1 SV=1	PMHH	P08551|NFL_MOUSE	4160000000	Oxidation (M); Acetylation (N-term)	61509	Neurofilament light polypeptide OS=Mus musculus OX=10090 GN=Nefl PE=1 SV=5
NC	Q8K310|MATR3_MOUSE	2480000000	Carbamidomethylation; Deamidation (NQ)	94630	Matrin-3 OS=Mus musculus OX=10090 GN=Matr3 PE=1 SV=1	DC	O08749|DLDH_MOUSE	2490000000	Carbamidomethylation; Oxidation (M); Deamidation (NQ)	54272	Dihydrolipoyl dehydrogenase mitochondrial OS=Mus musculus OX=10090 GN=Dld PE=1 SV=2	PMHH	Q80SW1|SAHH2_MOUSE	300000000	Carbamidomethylation; Oxidation (M); Deamidation (NQ)	58952	S-adenosylhomocysteine hydrolase-like protein 1 OS=Mus musculus OX=10090 GN=Ahcyl1 PE=1 SV=1
NC	Q8K0T0|RTN1_MOUSE	880000000	Carbamidomethylation; Deamidation (NQ)	83572	Reticulon-1 OS=Mus musculus OX=10090 GN=Rtn1 PE=1 SV=1	DC	Q9QYC0|ADDA_MOUSE	1200000000	Carbamidomethylation	80647	Alpha-adducin OS=Mus musculus OX=10090 GN=Add1 PE=1 SV=2	PMHH	O08749|DLDH_MOUSE	2600000000	Carbamidomethylation; Oxidation (M); Deamidation (NQ)	54272	Dihydrolipoyl dehydrogenase mitochondrial OS=Mus musculus OX=10090 GN=Dld PE=1 SV=2
NC	Q9ES97|RTN3_MOUSE	11000000000	Carbamidomethylation	103879	Reticulon-3 OS=Mus musculus OX=10090 GN=Rtn3 PE=1 SV=2	DC	Q9D0K2|SCOT1_MOUSE	1440000000	Carbamidomethylation; Oxidation (M)	55989	Succinyl-CoA:3-ketoacid coenzyme A transferase 1 mitochondrial OS=Mus musculus OX=10090 GN=Oxct1 PE=1 SV=1	PMHH	Q9QYC0|ADDA_MOUSE	1220000000	Carbamidomethylation; Deamidation (NQ)	80647	Alpha-adducin OS=Mus musculus OX=10090 GN=Add1 PE=1 SV=2
NC	P08249|MDHM_MOUSE	279000000	Carbamidomethylation; Oxidation (M); Deamidation (NQ)	35611	Malate dehydrogenase mitochondrial OS=Mus musculus OX=10090 GN=Mdh2 PE=1 SV=3	DC	P12382|PFKAL_MOUSE	491000000	Carbamidomethylation; Oxidation (M)	85360	ATP-dependent 6-phosphofructokinase liver type OS=Mus musculus OX=10090 GN=Pfkl PE=1 SV=4	PMHH	Q9D0K2|SCOT1_MOUSE	1530000000	Carbamidomethylation; Oxidation (M)	55989	Succinyl-CoA:3-ketoacid coenzyme A transferase 1 mitochondrial OS=Mus musculus OX=10090 GN=Oxct1 PE=1 SV=1
NC	P80317|TCPZ_MOUSE	4340000000	Carbamidomethylation	58004	T-complex protein 1 subunit zeta OS=Mus musculus OX=10090 GN=Cct6a PE=1 SV=3	DC	P35486|ODPA_MOUSE	2100000000	Carbamidomethylation; Oxidation (M); Deamidation (NQ)	43232	Pyruvate dehydrogenase E1 component subunit alpha somatic form mitochondrial OS=Mus musculus OX=10090 GN=Pdha1 PE=1 SV=1	PMHH	P12382|PFKAL_MOUSE	561000000	Carbamidomethylation; Oxidation (M)	85360	ATP-dependent 6-phosphofructokinase liver type OS=Mus musculus OX=10090 GN=Pfkl PE=1 SV=4
NC	P08551|NFL_MOUSE	322000000	Carbamidomethylation; Oxidation (M); Acetylation (N-term)	61509	Neurofilament light polypeptide OS=Mus musculus OX=10090 GN=Nefl PE=1 SV=5	DC	P62631|EF1A2_MOUSE	1210000000	Carbamidomethylation; Oxidation (M); Deamidation (NQ)	50454	Elongation factor 1-alpha 2 OS=Mus musculus OX=10090 GN=Eef1a2 PE=1 SV=1	PMHH	P35486|ODPA_MOUSE	2780000000	Carbamidomethylation; Oxidation (M); Deamidation (NQ)	43232	Pyruvate dehydrogenase E1 component subunit alpha somatic form mitochondrial OS=Mus musculus OX=10090 GN=Pdha1 PE=1 SV=1
NC	Q80SW1|SAHH2_MOUSE	2980000000	Carbamidomethylation; Oxidation (M); Acetylation (N-term)	58952	S-adenosylhomocysteine hydrolase-like protein 1 OS=Mus musculus OX=10090 GN=Ahcyl1 PE=1 SV=1	DC	Q61553|FSCN1_MOUSE	1860000000	Carbamidomethylation; AA_modification	54508	Fascin OS=Mus musculus OX=10090 GN=Fscn1 PE=1 SV=4	PMHH	P62631|EF1A2_MOUSE	1700000000	Carbamidomethylation; Oxidation (M)	50454	Elongation factor 1-alpha 2 OS=Mus musculus OX=10090 GN=Eef1a2 PE=1 SV=1
NC	O08749|DLDH_MOUSE	1510000000	Carbamidomethylation; Oxidation (M); Deamidation (NQ)	54272	Dihydrolipoyl dehydrogenase mitochondrial OS=Mus musculus OX=10090 GN=Dld PE=1 SV=2	DC	Q8BMS1|ECHA_MOUSE	2180000000	Carbamidomethylation	82670	Trifunctional enzyme subunit alpha mitochondrial OS=Mus musculus OX=10090 GN=Hadha PE=1 SV=1	PMHH	Q61553|FSCN1_MOUSE	2020000000	Carbamidomethylation	54508	Fascin OS=Mus musculus OX=10090 GN=Fscn1 PE=1 SV=4
NC	Q9QYC0|ADDA_MOUSE	1140000000	Carbamidomethylation	80647	Alpha-adducin OS=Mus musculus OX=10090 GN=Add1 PE=1 SV=2	DC	Q5SQX6|CYFP2_MOUSE	461000000	Carbamidomethylation	145659	Cytoplasmic FMR1-interacting protein 2 OS=Mus musculus OX=10090 GN=Cyfip2 PE=1 SV=2	PMHH	Q8BMS1|ECHA_MOUSE	1710000000	Carbamidomethylation	82670	Trifunctional enzyme subunit alpha mitochondrial OS=Mus musculus OX=10090 GN=Hadha PE=1 SV=1
NC	Q9D0K2|SCOT1_MOUSE	714000000	Carbamidomethylation; Oxidation (M); Deamidation (NQ)	55989	Succinyl-CoA:3-ketoacid coenzyme A transferase 1 mitochondrial OS=Mus musculus OX=10090 GN=Oxct1 PE=1 SV=1	DC	Q99JY9|ARP3_MOUSE	631000000	Carbamidomethylation	47357	Actin-related protein 3 OS=Mus musculus OX=10090 GN=Actr3 PE=1 SV=3	PMHH	Q5SQX6|CYFP2_MOUSE	430000000	Carbamidomethylation	145659	Cytoplasmic FMR1-interacting protein 2 OS=Mus musculus OX=10090 GN=Cyfip2 PE=1 SV=2
NC	P12382|PFKAL_MOUSE	3200000000	Carbamidomethylation; Oxidation (M)	85360	ATP-dependent 6-phosphofructokinase liver type OS=Mus musculus OX=10090 GN=Pfkl PE=1 SV=4	DC	P80316|TCPE_MOUSE	617000000	Carbamidomethylation; Acetylation (N-term)	59624	T-complex protein 1 subunit epsilon OS=Mus musculus OX=10090 GN=Cct5 PE=1 SV=1	PMHH	Q99JY9|ARP3_MOUSE	572000000	Carbamidomethylation	47357	Actin-related protein 3 OS=Mus musculus OX=10090 GN=Actr3 PE=1 SV=3
NC	P35486|ODPA_MOUSE	1820000000	Carbamidomethylation; Oxidation (M); Deamidation (NQ)	43232	Pyruvate dehydrogenase E1 component subunit alpha somatic form mitochondrial OS=Mus musculus OX=10090 GN=Pdha1 PE=1 SV=1	DC	Q922F4|TBB6_MOUSE	132000000	Carbamidomethylation; Oxidation (M); Deamidation (NQ)	50090	Tubulin beta-6 chain OS=Mus musculus OX=10090 GN=Tubb6 PE=1 SV=1	PMHH	P80316|TCPE_MOUSE	583000000	Carbamidomethylation; Acetylation (N-term)	59624	T-complex protein 1 subunit epsilon OS=Mus musculus OX=10090 GN=Cct5 PE=1 SV=1
NC	P62631|EF1A2_MOUSE	2320000000	Carbamidomethylation; Oxidation (M)	50454	Elongation factor 1-alpha 2 OS=Mus musculus OX=10090 GN=Eef1a2 PE=1 SV=1	DC	Q61699|HS105_MOUSE	432000000	Carbamidomethylation	96407	Heat shock protein 105 kDa OS=Mus musculus OX=10090 GN=Hsph1 PE=1 SV=2	PMHH	Q922F4|TBB6_MOUSE	76400000	Carbamidomethylation; Oxidation (M); Deamidation (NQ)	50090	Tubulin beta-6 chain OS=Mus musculus OX=10090 GN=Tubb6 PE=1 SV=1
NC	Q61553|FSCN1_MOUSE	1850000000	Carbamidomethylation	54508	Fascin OS=Mus musculus OX=10090 GN=Fscn1 PE=1 SV=4	DC	P23819|GRIA2_MOUSE	276000000	Carbamidomethylation	98662	Glutamate receptor 2 OS=Mus musculus OX=10090 GN=Gria2 PE=1 SV=3	PMHH	Q61699|HS105_MOUSE	451000000	Carbamidomethylation	96407	Heat shock protein 105 kDa OS=Mus musculus OX=10090 GN=Hsph1 PE=1 SV=2
NC	Q8BMS1|ECHA_MOUSE	675000000	Carbamidomethylation	82670	Trifunctional enzyme subunit alpha mitochondrial OS=Mus musculus OX=10090 GN=Hadha PE=1 SV=1	DC	Q8K0U4|HS12A_MOUSE	1340000000	Carbamidomethylation; Acetylation (N-term); Deamidation (NQ)	74871	Heat shock 70 kDa protein 12A OS=Mus musculus OX=10090 GN=Hspa12a PE=1 SV=1	PMHH	P23819|GRIA2_MOUSE	334000000	Carbamidomethylation	98662	Glutamate receptor 2 OS=Mus musculus OX=10090 GN=Gria2 PE=1 SV=3
NC	Q5SQX6|CYFP2_MOUSE	843000000	Carbamidomethylation; Deamidation (NQ)	145659	Cytoplasmic FMR1-interacting protein 2 OS=Mus musculus OX=10090 GN=Cyfip2 PE=1 SV=2	DC	P15105|GLNA_MOUSE	8290000000	Carbamidomethylation; Oxidation (M); Acetylation (N-term); Deamidation (NQ)	42120	Glutamine synthetase OS=Mus musculus OX=10090 GN=Glul PE=1 SV=6	PMHH	Q8K0U4|HS12A_MOUSE	1100000000	Carbamidomethylation; Acetylation (N-term)	74871	Heat shock 70 kDa protein 12A OS=Mus musculus OX=10090 GN=Hspa12a PE=1 SV=1
NC	Q99JY9|ARP3_MOUSE	602000000	Carbamidomethylation	47357	Actin-related protein 3 OS=Mus musculus OX=10090 GN=Actr3 PE=1 SV=3	DC	Q9Z2H5|E41L1_MOUSE	899000000	Carbamidomethylation; Acetylation (N-term)	98315	Band 4.1-like protein 1 OS=Mus musculus OX=10090 GN=Epb41l1 PE=1 SV=2	PMHH	P15105|GLNA_MOUSE	8420000000	Carbamidomethylation; Oxidation (M); Acetylation (N-term); Deamidation (NQ)	42120	Glutamine synthetase OS=Mus musculus OX=10090 GN=Glul PE=1 SV=6
NC	P80316|TCPE_MOUSE	166000000	Carbamidomethylation; Acetylation (N-term)	59624	T-complex protein 1 subunit epsilon OS=Mus musculus OX=10090 GN=Cct5 PE=1 SV=1	DC	P61264|STX1B_MOUSE	3350000000	Oxidation (M)	33245	Syntaxin-1B OS=Mus musculus OX=10090 GN=Stx1b PE=1 SV=1	PMHH	Q9Z2H5|E41L1_MOUSE	813000000	Carbamidomethylation; Acetylation (N-term)	98315	Band 4.1-like protein 1 OS=Mus musculus OX=10090 GN=Epb41l1 PE=1 SV=2
NC	Q922F4|TBB6_MOUSE	761000000	Carbamidomethylation; Oxidation (M); Deamidation (NQ)	50090	Tubulin beta-6 chain OS=Mus musculus OX=10090 GN=Tubb6 PE=1 SV=1	DC	P35564|CALX_MOUSE	882000000	Carbamidomethylation	67278	Calnexin OS=Mus musculus OX=10090 GN=Canx PE=1 SV=1	PMHH	P61264|STX1B_MOUSE	2940000000	Oxidation (M); Deamidation (NQ)	33245	Syntaxin-1B OS=Mus musculus OX=10090 GN=Stx1b PE=1 SV=1
NC	Q61699|HS105_MOUSE	761000000	Carbamidomethylation	96407	Heat shock protein 105 kDa OS=Mus musculus OX=10090 GN=Hsph1 PE=1 SV=2	DC	P63101|1433Z_MOUSE	9150000000	Carbamidomethylation; Oxidation (M); Acetylation (N-term); Deamidation (NQ)	27771	14-3-3 protein zeta/delta OS=Mus musculus OX=10090 GN=Ywhaz PE=1 SV=1	PMHH	P35564|CALX_MOUSE	805000000	Carbamidomethylation; AA_modification	67278	Calnexin OS=Mus musculus OX=10090 GN=Canx PE=1 SV=1
NC	P23819|GRIA2_MOUSE	1430000000	Carbamidomethylation	98662	Glutamate receptor 2 OS=Mus musculus OX=10090 GN=Gria2 PE=1 SV=3	DC	Q8K2B3|SDHA_MOUSE	2060000000	Carbamidomethylation	72585	Succinate dehydrogenase [ubiquinone] flavoprotein subunit mitochondrial OS=Mus musculus OX=10090 GN=Sdha PE=1 SV=1	PMHH	P63101|1433Z_MOUSE	9180000000	Carbamidomethylation; Oxidation (M); Acetylation (N-term); Deamidation (NQ)	27771	14-3-3 protein zeta/delta OS=Mus musculus OX=10090 GN=Ywhaz PE=1 SV=1
NC	Q8K0U4|HS12A_MOUSE	8510000000	Carbamidomethylation; Acetylation (N-term); Deamidation (NQ)	74871	Heat shock 70 kDa protein 12A OS=Mus musculus OX=10090 GN=Hspa12a PE=1 SV=1	DC	P03995|GFAP_MOUSE	1530000000	Carbamidomethylation	49900	Glial fibrillary acidic protein OS=Mus musculus OX=10090 GN=Gfap PE=1 SV=4	PMHH	Q8K2B3|SDHA_MOUSE	1480000000	Carbamidomethylation; Oxidation (M)	72585	Succinate dehydrogenase [ubiquinone] flavoprotein subunit mitochondrial OS=Mus musculus OX=10090 GN=Sdha PE=1 SV=1
NC	P15105|GLNA_MOUSE	1110000000	Carbamidomethylation; Oxidation (M); Acetylation (N-term); Deamidation (NQ)	42120	Glutamine synthetase OS=Mus musculus OX=10090 GN=Glul PE=1 SV=6	DC	Q9JJZ2|TBA8_MOUSE	60100000	Carbamidomethylation; Oxidation (M); Acetylation (N-term); Deamidation (NQ)	50052	Tubulin alpha-8 chain OS=Mus musculus OX=10090 GN=Tuba8 PE=1 SV=1	PMHH	P03995|GFAP_MOUSE	1590000000	Carbamidomethylation	49900	Glial fibrillary acidic protein OS=Mus musculus OX=10090 GN=Gfap PE=1 SV=4
NC	Q9Z2H5|E41L1_MOUSE	3680000000	Carbamidomethylation; Acetylation (N-term)	98315	Band 4.1-like protein 1 OS=Mus musculus OX=10090 GN=Epb41l1 PE=1 SV=2	DC	P68510|1433F_MOUSE	2060000000	Carbamidomethylation; Oxidation (M); Acetylation (N-term); Deamidation (NQ)	28212	14-3-3 protein eta OS=Mus musculus OX=10090 GN=Ywhah PE=1 SV=2	PMHH	Q9JJZ2|TBA8_MOUSE	72500000	Carbamidomethylation; Oxidation (M); Acetylation (N-term); Deamidation (NQ)	50052	Tubulin alpha-8 chain OS=Mus musculus OX=10090 GN=Tuba8 PE=1 SV=1
NC	P61264|STX1B_MOUSE	881000000	Oxidation (M); Deamidation (NQ)	33245	Syntaxin-1B OS=Mus musculus OX=10090 GN=Stx1b PE=1 SV=1	DC	P08752|GNAI2_MOUSE	373000000	Carbamidomethylation	40489	Guanine nucleotide-binding protein G(i) subunit alpha-2 OS=Mus musculus OX=10090 GN=Gnai2 PE=1 SV=5	PMHH	P68510|1433F_MOUSE	1860000000	Carbamidomethylation; Oxidation (M); Acetylation (N-term); Deamidation (NQ)	28212	14-3-3 protein eta OS=Mus musculus OX=10090 GN=Ywhah PE=1 SV=2
NC	P35564|CALX_MOUSE	9880000000	Carbamidomethylation	67278	Calnexin OS=Mus musculus OX=10090 GN=Canx PE=1 SV=1	DC	Q9QXS1|PLEC_MOUSE	796000000	Carbamidomethylation; Deamidation (NQ)	534193	Plectin OS=Mus musculus OX=10090 GN=Plec PE=1 SV=3	PMHH	P08752|GNAI2_MOUSE	308000000	Carbamidomethylation	40489	Guanine nucleotide-binding protein G(i) subunit alpha-2 OS=Mus musculus OX=10090 GN=Gnai2 PE=1 SV=5
NC	P63101|1433Z_MOUSE	2160000000	Carbamidomethylation; Oxidation (M); Acetylation (N-term); Deamidation (NQ)	27771	14-3-3 protein zeta/delta OS=Mus musculus OX=10090 GN=Ywhaz PE=1 SV=1	DC	Q8CHH9|SEPT8_MOUSE	825000000	Carbamidomethylation	49812	Septin-8 OS=Mus musculus OX=10090 GN=Sept8 PE=1 SV=4	PMHH	Q9QXS1|PLEC_MOUSE	954000000	Carbamidomethylation; Deamidation (NQ)	534193	Plectin OS=Mus musculus OX=10090 GN=Plec PE=1 SV=3
NC	Q8K2B3|SDHA_MOUSE	1360000000	Carbamidomethylation; Oxidation (M)	72585	Succinate dehydrogenase [ubiquinone] flavoprotein subunit mitochondrial OS=Mus musculus OX=10090 GN=Sdha PE=1 SV=1	DC	O35643|AP1B1_MOUSE	475000000	Carbamidomethylation; Oxidation (M)	103935	AP-1 complex subunit beta-1 OS=Mus musculus OX=10090 GN=Ap1b1 PE=1 SV=2	PMHH	Q8CHH9|SEPT8_MOUSE	533000000	Carbamidomethylation	49812	Septin-8 OS=Mus musculus OX=10090 GN=Sept8 PE=1 SV=4
NC	P03995|GFAP_MOUSE	78400000	Carbamidomethylation	49900	Glial fibrillary acidic protein OS=Mus musculus OX=10090 GN=Gfap PE=1 SV=4	DC	Q9JI91|ACTN2_MOUSE	159000000	Carbamidomethylation	103834	Alpha-actinin-2 OS=Mus musculus OX=10090 GN=Actn2 PE=1 SV=2	PMHH	O35643|AP1B1_MOUSE	294000000	Carbamidomethylation; Oxidation (M)	103935	AP-1 complex subunit beta-1 OS=Mus musculus OX=10090 GN=Ap1b1 PE=1 SV=2
NC	Q9JJZ2|TBA8_MOUSE	2120000000	Carbamidomethylation; Oxidation (M); Acetylation (N-term); Deamidation (NQ); AA_modification	50052	Tubulin alpha-8 chain OS=Mus musculus OX=10090 GN=Tuba8 PE=1 SV=1	DC	P61979|HNRPK_MOUSE	1220000000	Carbamidomethylation	50976	Heterogeneous nuclear ribonucleoprotein K OS=Mus musculus OX=10090 GN=Hnrnpk PE=1 SV=1	PMHH	Q9JI91|ACTN2_MOUSE	221000000	Carbamidomethylation	103834	Alpha-actinin-2 OS=Mus musculus OX=10090 GN=Actn2 PE=1 SV=2
NC	P68510|1433F_MOUSE	355000000	Carbamidomethylation; Oxidation (M); Acetylation (N-term); Deamidation (NQ)	28212	14-3-3 protein eta OS=Mus musculus OX=10090 GN=Ywhah PE=1 SV=2	DC	P63318|KPCG_MOUSE	1070000000	Carbamidomethylation; Acetylation (N-term)	78358	Protein kinase C gamma type OS=Mus musculus OX=10090 GN=Prkcg PE=1 SV=1	PMHH	P61979|HNRPK_MOUSE	1210000000	Carbamidomethylation; Acetylation (N-term); Deamidation (NQ)	50976	Heterogeneous nuclear ribonucleoprotein K OS=Mus musculus OX=10090 GN=Hnrnpk PE=1 SV=1
NC	P08752|GNAI2_MOUSE	1130000000	Carbamidomethylation	40489	Guanine nucleotide-binding protein G(i) subunit alpha-2 OS=Mus musculus OX=10090 GN=Gnai2 PE=1 SV=5	DC	Q9JLM8|DCLK1_MOUSE	360000000	Carbamidomethylation; Deamidation (NQ)	84153	Serine/threonine-protein kinase DCLK1 OS=Mus musculus OX=10090 GN=Dclk1 PE=1 SV=1	PMHH	P63318|KPCG_MOUSE	902000000	Carbamidomethylation; Deamidation (NQ)	78358	Protein kinase C gamma type OS=Mus musculus OX=10090 GN=Prkcg PE=1 SV=1
NC	Q9QXS1|PLEC_MOUSE	877000000	Carbamidomethylation; Deamidation (NQ)	534193	Plectin OS=Mus musculus OX=10090 GN=Plec PE=1 SV=3	DC	P17751|TPIS_MOUSE	7020000000	Carbamidomethylation; Oxidation (M); Deamidation (NQ)	32192	Triosephosphate isomerase OS=Mus musculus OX=10090 GN=Tpi1 PE=1 SV=4	PMHH	Q9JLM8|DCLK1_MOUSE	464000000	Carbamidomethylation	84153	Serine/threonine-protein kinase DCLK1 OS=Mus musculus OX=10090 GN=Dclk1 PE=1 SV=1
NC	Q8CHH9|SEPT8_MOUSE	400000000	Carbamidomethylation	49812	Septin-8 OS=Mus musculus OX=10090 GN=Sept8 PE=1 SV=4	DC	Q91V92|ACLY_MOUSE	649000000	Carbamidomethylation	119728	ATP-citrate synthase OS=Mus musculus OX=10090 GN=Acly PE=1 SV=1	PMHH	P17751|TPIS_MOUSE	6840000000	Carbamidomethylation; Oxidation (M)	32192	Triosephosphate isomerase OS=Mus musculus OX=10090 GN=Tpi1 PE=1 SV=4
NC	O35643|AP1B1_MOUSE	272000000	Carbamidomethylation; Oxidation (M); Acetylation (N-term)	103935	AP-1 complex subunit beta-1 OS=Mus musculus OX=10090 GN=Ap1b1 PE=1 SV=2	DC	Q8VEM8|MPCP_MOUSE	4510000000	Carbamidomethylation; Oxidation (M); Deamidation (NQ)	39632	Phosphate carrier protein mitochondrial OS=Mus musculus OX=10090 GN=Slc25a3 PE=1 SV=1	PMHH	Q91V92|ACLY_MOUSE	688000000	Carbamidomethylation	119728	ATP-citrate synthase OS=Mus musculus OX=10090 GN=Acly PE=1 SV=1
NC	Q9JI91|ACTN2_MOUSE	1200000000	Carbamidomethylation	103834	Alpha-actinin-2 OS=Mus musculus OX=10090 GN=Actn2 PE=1 SV=2	DC	O54774|AP3D1_MOUSE	263000000	Carbamidomethylation; Oxidation (M)	135081	AP-3 complex subunit delta-1 OS=Mus musculus OX=10090 GN=Ap3d1 PE=1 SV=1	PMHH	Q8VEM8|MPCP_MOUSE	4330000000	Carbamidomethylation; Oxidation (M); Deamidation (NQ)	39632	Phosphate carrier protein mitochondrial OS=Mus musculus OX=10090 GN=Slc25a3 PE=1 SV=1
NC	P61979|HNRPK_MOUSE	1280000000	Carbamidomethylation	50976	Heterogeneous nuclear ribonucleoprotein K OS=Mus musculus OX=10090 GN=Hnrnpk PE=1 SV=1	DC	P27773|PDIA3_MOUSE	1160000000	Carbamidomethylation	56678	Protein disulfide-isomerase A3 OS=Mus musculus OX=10090 GN=Pdia3 PE=1 SV=2	PMHH	O54774|AP3D1_MOUSE	305000000	Carbamidomethylation	135081	AP-3 complex subunit delta-1 OS=Mus musculus OX=10090 GN=Ap3d1 PE=1 SV=1
NC	P63318|KPCG_MOUSE	643000000	Carbamidomethylation; Acetylation (N-term)	78358	Protein kinase C gamma type OS=Mus musculus OX=10090 GN=Prkcg PE=1 SV=1	DC	P62715|PP2AB_MOUSE	398000000	Carbamidomethylation; Oxidation (M)	35575	Serine/threonine-protein phosphatase 2A catalytic subunit beta isoform OS=Mus musculus OX=10090 GN=Ppp2cb PE=1 SV=1	PMHH	P27773|PDIA3_MOUSE	1180000000	Carbamidomethylation	56678	Protein disulfide-isomerase A3 OS=Mus musculus OX=10090 GN=Pdia3 PE=1 SV=2
NC	Q9JLM8|DCLK1_MOUSE	7920000000	Carbamidomethylation; Deamidation (NQ)	84153	Serine/threonine-protein kinase DCLK1 OS=Mus musculus OX=10090 GN=Dclk1 PE=1 SV=1	DC	P63330|PP2AA_MOUSE	79900000	Carbamidomethylation; Oxidation (M); Deamidation (NQ)	35608	Serine/threonine-protein phosphatase 2A catalytic subunit alpha isoform OS=Mus musculus OX=10090 GN=Ppp2ca PE=1 SV=1	PMHH	P62715|PP2AB_MOUSE	12500000	Carbamidomethylation; Oxidation (M); Deamidation (NQ)	35575	Serine/threonine-protein phosphatase 2A catalytic subunit beta isoform OS=Mus musculus OX=10090 GN=Ppp2cb PE=1 SV=1
NC	P17751|TPIS_MOUSE	842000000	Carbamidomethylation	32192	Triosephosphate isomerase OS=Mus musculus OX=10090 GN=Tpi1 PE=1 SV=4	DC	Q8BMF4|ODP2_MOUSE	2020000000	Carbamidomethylation; Oxidation (M); Deamidation (NQ)	67942	Dihydrolipoyllysine-residue acetyltransferase component of pyruvate dehydrogenase complex mitochondrial OS=Mus musculus OX=10090 GN=Dlat PE=1 SV=2	PMHH	P63330|PP2AA_MOUSE	55300000	Carbamidomethylation; Oxidation (M); Deamidation (NQ)	35608	Serine/threonine-protein phosphatase 2A catalytic subunit alpha isoform OS=Mus musculus OX=10090 GN=Ppp2ca PE=1 SV=1
NC	Q91V92|ACLY_MOUSE	5430000000	Carbamidomethylation	119728	ATP-citrate synthase OS=Mus musculus OX=10090 GN=Acly PE=1 SV=1	DC	O88569|ROA2_MOUSE	2330000000	Carbamidomethylation; Oxidation (M); Deamidation (NQ)	37403	Heterogeneous nuclear ribonucleoproteins A2/B1 OS=Mus musculus OX=10090 GN=Hnrnpa2b1 PE=1 SV=2	PMHH	Q8BMF4|ODP2_MOUSE	1570000000	Carbamidomethylation; Oxidation (M); Deamidation (NQ)	67942	Dihydrolipoyllysine-residue acetyltransferase component of pyruvate dehydrogenase complex mitochondrial OS=Mus musculus OX=10090 GN=Dlat PE=1 SV=2
NC	Q8VEM8|MPCP_MOUSE	232000000	Carbamidomethylation; Oxidation (M); Deamidation (NQ)	39632	Phosphate carrier protein mitochondrial OS=Mus musculus OX=10090 GN=Slc25a3 PE=1 SV=1	DC	P42932|TCPQ_MOUSE	862000000	Carbamidomethylation; Oxidation (M); Acetylation (N-term)	59556	T-complex protein 1 subunit theta OS=Mus musculus OX=10090 GN=Cct8 PE=1 SV=3	PMHH	O88569|ROA2_MOUSE	2390000000	Carbamidomethylation	37403	Heterogeneous nuclear ribonucleoproteins A2/B1 OS=Mus musculus OX=10090 GN=Hnrnpa2b1 PE=1 SV=2
NC	O54774|AP3D1_MOUSE	1390000000	Carbamidomethylation	135081	AP-3 complex subunit delta-1 OS=Mus musculus OX=10090 GN=Ap3d1 PE=1 SV=1	DC	Q11011|PSA_MOUSE	978000000	Carbamidomethylation; Deamidation (NQ)	103325	Puromycin-sensitive aminopeptidase OS=Mus musculus OX=10090 GN=Npepps PE=1 SV=2	PMHH	P42932|TCPQ_MOUSE	850000000	Carbamidomethylation; Acetylation (N-term)	59556	T-complex protein 1 subunit theta OS=Mus musculus OX=10090 GN=Cct8 PE=1 SV=3
NC	P27773|PDIA3_MOUSE	38000000	Carbamidomethylation	56678	Protein disulfide-isomerase A3 OS=Mus musculus OX=10090 GN=Pdia3 PE=1 SV=2	DC	Q3UHL1|CAMKV_MOUSE	876000000	Carbamidomethylation; Deamidation (NQ)	54819	CaM kinase-like vesicle-associated protein OS=Mus musculus OX=10090 GN=Camkv PE=1 SV=2	PMHH	Q11011|PSA_MOUSE	960000000	Carbamidomethylation	103325	Puromycin-sensitive aminopeptidase OS=Mus musculus OX=10090 GN=Npepps PE=1 SV=2
NC	P62715|PP2AB_MOUSE	87700000	Carbamidomethylation; Oxidation (M); Deamidation (NQ)	35575	Serine/threonine-protein phosphatase 2A catalytic subunit beta isoform OS=Mus musculus OX=10090 GN=Ppp2cb PE=1 SV=1	DC	Q9CZW5|TOM70_MOUSE	800000000	Carbamidomethylation	67590	Mitochondrial import receptor subunit TOM70 OS=Mus musculus OX=10090 GN=Tomm70 PE=1 SV=2	PMHH	Q3UHL1|CAMKV_MOUSE	950000000	Carbamidomethylation; Deamidation (NQ)	54819	CaM kinase-like vesicle-associated protein OS=Mus musculus OX=10090 GN=Camkv PE=1 SV=2
NC	P63330|PP2AA_MOUSE	2070000000	Carbamidomethylation; Oxidation (M); Deamidation (NQ)	35608	Serine/threonine-protein phosphatase 2A catalytic subunit alpha isoform OS=Mus musculus OX=10090 GN=Ppp2ca PE=1 SV=1	DC	P07724|ALBU_MOUSE	6520000000	Carbamidomethylation; Oxidation (M)	68693	Serum albumin OS=Mus musculus OX=10090 GN=Alb PE=1 SV=3	PMHH	Q9CZW5|TOM70_MOUSE	630000000	Carbamidomethylation	67590	Mitochondrial import receptor subunit TOM70 OS=Mus musculus OX=10090 GN=Tomm70 PE=1 SV=2
[truncated: 3,316 more rows]

## Sheet: S5
Table S5. Precursor proteins of different neuropeptide segments in mice brain tissue
Accession	Protein name	Gene name	Fold change (NC/DC)	p (NC/DC)	Fold change (PMHH/DC)	p (PMHH/DC)
Q00623	APOA1	Apoa1	0.28	<0.01	0.64	<0.01
P07724	ALBU	Alb	0.52	<0.01	0.62	<0.01
Q92111	CP19A	cyp19a1	0.47	<0.01	0.69	<0.01
P32020	SCP2	Scp2	0.64	<0.01	0.7	<0.01
Q61425	HCDH	Hadh	0.56	<0.01	0.58	<0.01
P02088	HBB1	Hbb-b1	0.7	<0.01	0.8	0.02
O54962	BAF	Banf1	0.72	<0.01	0.66	0.03
[truncated: 10 more rows]
